# Supplementary material for: Gene expression alterations from reversible to irreversible stages during coral metamorphosis
Source: Zoological Lett. 2022 Jan 25;8:4. doi: 10.1186/s40851-022-00187-1 (PMC8787945; doi:10.1186/s40851-022-00187-1)
Supplement: Supplementary file 2 — Additional file 2: Supplementary Table 1. Enriched GO terms and genes in MD1. Supplementary Table 2. Enriched GO terms and genes in MD5. Supplementary Table 3. Enriched GO terms and genes in MD6. [file 40851_2022_187_MOESM2_ESM.xlsx]

## Sheet: Supp_Table1
Supplementary Table1. Enriched GO terms in MD1
GOID	Term	Ontology	No. of DEGs	NO. of category
GO:0007186	G protein-coupled receptor signaling pathway	BP	91	961
GO:0055085	transmembrane transport	BP	73	484
GO:0006355	regulation of transcription, DNA-templated	BP	54	374
GO:0016021	integral component of membrane	CC	175	1632
GO:0004930	G protein-coupled receptor activity	MF	89	951
GO:0003700	DNA-binding transcription factor activity	MF	30	181

## Sheet: Supp_Table2
Supplementary Table2. Enriched GO terms in MD5
GOID	Term	Ontology	No. of DEGs	NO. of category
GO:0006355	regulation of transcription, DNA-templated	BP	23	374

## Sheet: Supp_Table3
Supplementary Table3. Enriched GO terms in MD6
GOID	Term	Ontology	No. of DEGs	NO. of category
GO:0055114	oxidation-reduction process	BP	130	575
GO:0051603	proteolysis involved in cellular protein catabolic process	BP	10	18
GO:0016192	vesicle-mediated transport	BP	28	73
GO:0006886	intracellular protein transport	BP	32	89
GO:0055085	transmembrane transport	BP	110	484
GO:0008218	bioluminescence	BP	11	42
GO:0006511	ubiquitin-dependent protein catabolic process	BP	21	58
GO:0016021	integral component of membrane	CC	242	1632
GO:0005839	proteasome core complex	CC	9	17
GO:0005737	cytoplasm	CC	38	126
GO:0005852	eukaryotic translation initiation factor 3 complex	CC	9	16
GO:0016491	oxidoreductase activity	MF	72	269
GO:0003743	translation initiation factor activity	MF	16	29
GO:0008237	metallopeptidase activity	MF	37	117
GO:0004298	threonine-type endopeptidase activity	MF	5	8
GO:0036402	proteasome-activating ATPase activity	MF	6	6
GO:0005525	GTP binding	MF	55	238
GO:0004500	dopamine beta-monooxygenase activity	MF	6	12
GO:0022857	transmembrane transporter activity	MF	50	200
GO:0003924	GTPase activity	MF	42	182
