# Supplementary material for: Gene expression alterations from reversible to irreversible stages during coral metamorphosis
Source: Zoological Lett. 2022 Jan 25;8:4. doi: 10.1186/s40851-022-00187-1 (PMC8787945; doi:10.1186/s40851-022-00187-1)
Supplement: Supplementary file 3 — Additional file 3: Supplementary data 1. Input data of CLANS (GPCR Family 1). [file 40851_2022_187_MOESM3_ESM.fa]

>aten_0.1.m1.31482.m1
MNFSHTNLSTSLGSTLQSPAFRFLSVAIYGTIISVAFVGNFLACLAFIVSPLVRRPPTNY
FIFSLAVGDLLTVCFAVPFDLEQTVNIIWSHGEVLCLVWTSSYLLIVPSSIWSLLALSVD
RYKTLKDPLNRFRQTPFMTRKRASLVILFLWVYSGIFALLPVMGWKRIPRSVHDNICDFN
ITFEYSLLSSSINFVLPTTCMCVLYWSIYKIARGVARDTTFRQLDNSSSSRRREAKKLKK
RIKRTKKILVVAWTFFFCWMPHTLVSIAYAFLEKWCSLKCLLAIPRETYTILLMLGYSSS
ALNPYLYALRNKQFRKALLNIVPAPFTVFIIVAYILVIIVAIIGNTLVCIATGLNPNLRK
ASTSLFIVSLAISDLLTATLSIPFDVYTLRTNGLWFQGEVACIIWTSSYVLTVSTSNLTL
LFLSIDRYLTLRKPLSQFRQGKFMTRRRVLVCIAILWCYSLVFAILPVTGWEIWQYQPKY
VIGEICFFNGSPCYNIMVSVLHFVLPALAMCCIYLQIYRQIRRHTCTVHPADSATPSGPA
KLLLQRNIRAAKRIALIVSVFLICWIPYSVLSIIANICFECYREIPLQIYYVTLLMGYSN
SALNPFLYSFNNRNFIDSYTRLYRAIRKACRRRSNGK
>aten_0.1.m1.1862.m1
FFLRFSKKAVKCQSSEHKHNTNPLASDQRIAKQQHRAQDGEELSRCGDNGTRQRTKVRHR
HENEILKRKDTVCVRGYFITGDFSRRKFYAIQPDPLKCLAFTTATATILCFFKFVMTGAN
RTNNTTNTQGPTSDMFPSALGWAITYAVLAVAVVLGNSLTIAAFSINRKLAHARTNYFVV
SLGIADFMVGACSIPMYAAELMFYHFHKGKRSSLFHAIYLPVDAFMGFASVFTLVAIALD
RACSVLYPHKHKTISKTAYLCAIALVWFHAACVAALHLLSNFTSGVLPIEVFNYAVIVGI
FISLITISLAYATVWHRVRNPPKLHHRDTTMQEKKLAVTLSMITIVFVLTWVPFYVLNIF
SMFCPSCYVLELVYFAKFLHYSNSFANFIIYALKIPKFRRTVFQILCGKREGTKRPKERP
IKLPAENKNLSVKDIEIELNSEANDEARPDQ
>aten_0.1.m1.33127.m1
MSNNSTQEPLSDPPGELAIFRLVLQIAISVLGASANVVVIAKIIWGTNVFSVMTPYILSL
AFADLGILLINYPLAILTIHFPYEYFLGEAFCLYITPFAETFFGASIWSITVIAAERYVK
VAWQRTLLHLGRRPSKRIVCIVILIWLVSFLVAGLPPYFYYTYHSATRECYPDYPVKTRR
IVTIVNAISLFFLPLCIIAFSYQRINKLVGQQALRLQDQTPISSLETSCETMQKNRDVIV
IQTRKTKRLLIPLVILFVVTMLPYHSFTLLLAYADISKFSLDFLYNYMTVVTICVAINSA
ADPFVYYIMNSDYRREIKTTFSRCFRGTWRGSFRRANLSSLQISKGSTEITNEPFVQTHH
ETVV
>aten_0.1.m1.8077.m1
MDHHRHNHTQGLEMNEKQAISKGWQAFQLIFWTCLSMATLIGNGLVLSCVVMKQRRISST
IKFYGSLSLGDLLIGMFCAPVLLAAAFRQEWHMGKTLCYAFSVVISTSLNVSIMTLFLIS
VDRLNAVTKPFYYRSKETFTQRRATWLIIFAWFHSVFWAAAPLAGWGEIIEDPITNSCKP
NWAAKGLKNTLYTMGLAGFAFALPVISMIVVYAYIYHRSKVSARFMNNDPHKTPSEEEAR
QKQQSAILRTVIVVVGAFVFCWLPYTIATTFKLFSDTSPPPWLVHFGLMLAAANSSVNPV
IYSLFDKTMRGEYKAIYRTCKRKPGEVDDADGVRCRRTSSNLATFNNTRISNETINKVLN
VTVTDSPPVLRKEKWTKEGRTLDIHDITKKLENARRETWV
>aten_0.1.m1.360.m1
MPFIKHLCEETWPPLSLSVLTAAIALVLCLVTLPGNLLLCIAMLKDPYKELKNSFNCFVL
QLALSDLVVGTITEPLFVVFHSREALGYPVMENVWLIHLSFFISYTASLLSLAALTLDRY
LTVMSYHKRVLSTAGAALVSILIWVVSILFSCFYFVTGFYMFAFLFNNAALIIIISILTF
TYVRIHQRLKRQITRWDWHCQTQVKLQAMSMERSLNRGFYIILGIFLVCLFPSVVMMYIV
NFCDTCSCTLVHWFRDLDCLFPLVNCSLNQFLYAWKNRNFRRAIVTVLCKRASYEVTSPP
LTPNGIMAPINSRPTEILDPITLDPTQIGTLNPIADGFIGVVTEPVFVWYHSSEAMKYEV
LELRWLVYMSYFMTSTASILSIVALSTDRYLALTSTTIRRVSSKKAAIVSMAIWFFSGGL
PFLYFVVGFYTLAFIYANIAMILTMFLLAFYFIRIVQRLTAHEKLMRVVLRRGDQRKGLS
MEKKATKSFFRILFFFFVCSFPSCVMIYVINLCETCSCDVIHWFRDLQYLLVLVNSACNQ
FLYAWRMRSFRRAFSRIHPILGLEKRSAVANSSSRTDSKDCLQDGFEMK
>aten_0.1.m1.7643.m1
MNQSLANARNLSLADSCFLPLFQGIALFTVNCLISVFGTLGNLMVCIAVLVDRRLRRISH
RLLVSLAIADLIVTMICEPLFLKNLFHRTFLQGCAISQLEFAYSILANTSCYASVVHLAC
VSVDRFIAVLFPLQHGPLMNNCGLFTMLVISWTIPISSPIFRMALPESFPSAIVASGAFA
LSYLIIIFSYLLIVVFLFYLKNKRRNIRTRSRSRPGKWSMEVRVTRTLAIVIGVFTACWM
PLMAAMFATECPTSDKLTTRYTRNCVVLS
>aten_0.1.m1.29499.m1
MALSPVLVTLAILRASVLAEAAKCEFKNISGSDGLEANCSLEDFHQLTTSILRPADIQSL
KISLQNEGQTVPNGLFKNFTNLKNLDLSSNQLVNWRGNLTNELSRLMFLNISDNTNLTLP
PAAMKLRRLKEISGVTWNEHCLNCMLVRNYTFQNEDLKKDDIDISVSQLGKGDYIAGKKV
NCRVNRLVVSKSLVLFAKHGFFPLCLEQEHSACFKSEVQVTPVHRCWDLDNKILNVVYFT
SPIALVLNLTVVLVSLTTKDLRRNVTMLLTSSMAASDLLVSVYSIILITARKMPYVEYLV
YLEGLCNALGFMWLTGQIVTYKTSLWLTIERFLAIVYCMEPSVRITRGRAVSLIAFTWCL
GLAVATLPLAKISVYTSNTYCVPIRPIKDIPHSYEMSIALSVWGMLVYFTIIPLYIKIFI
SVRKTSEQAGIRRDGSVAKKIAILVMSNMVFFFLPVVIGFLWLTTNLKDTMSPQKREILT
GVIPTLLFSLNAFINPLLYAFRTEKFQEAIKMRFYTICLRKSRAESCSTCYSNYANSEKK
RNGSLAPMPLPKPH
>aten_0.1.m1.29496.m1
MALSPLLVTMAILRASVLAEATKCEFKNIPGSDGLEANCSLEDFHQLTTSILRPADIQSL
KISLQKEGQTVPNGLFKNFTNLKNLDLSSNQLVNWRGNLTNELSRLMFLNISDNTNLTLP
PAAMKLRRLKEISGVTWNEHCLNCMLVRNYTFQNEDLKKDDIDISVSQLGKGDYIAGKKV
NCRVNRLVVSKSLVLFAKHGFFPLCLEQEHSACFKSEVQVTPVHRCWDLDNKILNVVYFT
SPIALVLNLTVVLVSLTTKDLRRNVTMLLTSSMAASDLLVSVYSIILITARKMPYVKYLV
YLEGLCNALGFMWLTGQIVTYKTSLWLTIERFLAIVYCMEPSVRITRGRAVSLIAFTWCL
GLAVATLPLAKISVYTSNTYCVPIRPIKDIPHSYEMSIALSVWGMLVYFTIIPLYIKIFI
SVRKTSEQAGIRRDGSVAKKIAILVMSNMVFFFLPVVIGFLWLTTNLKDTMSPQKREILT
GVIPTLLFSLNAFINPLLYAFRTEKFQEAIKMRFYTICLRKPRAESCSTCYSNYANSEKK
RNGSLAPMPLPKPH
>aten_0.1.m1.33126.m1
MSNNSTQESGSNPPGEPAIIRLVFQIVVAVLGVIGNVVVVVKIIRGTNSFSVITPYILSL
AFADLGILLINYPLVILKIHFSEEFMLGEVVCLYITPFAETFFGACIWSIVAIAAERYMQ
VAWQIKVPHLRRRQSKRIVCILVLIWLVSFLVAGLPPYFYYTYHSVTRECYPDYTVETFR
IVTIVNAIFLFFLPLCTISLSCQRTSKLVGQRAFSLQKQTPNSSAEASRETIKKNIDAVV
IQTRKIKRLLIPLVILFVVTMLPYHSFPLLLAYADTSKFSLDALYNYMTVVTFCVAINSA
ADPFLYCIIIDEFRREIKTALSRCFRGRLGTWRRSIRSANLQIANGSAGIRNKPFVQTHE
TYL
>aten_0.1.m1.31123.m1
MDVSSSNSSEASPNVASQICNLLPAGHIYGMMAVNILSTIAGTIGNLLVIGTVPLNFNLQ
TISNFWLVSMAVADLFVTALGQPLFTIYLGLQLGGECYHVVSQVFRLIANMSCSASVLHL
CFISVDRCLVILRPHDFRSIRTKARFRMALAFSWALPVVYGILRLTVSKKATSYFTVLAV
GLCYITIILCYALIIFKVRRQGATSVKRLRCNSTERRIALERLVERRVTGTIGIVVVIFT
VCWVPLLYLRSAFAGANSGLSYDWARTLALSNSSMNPWIYCFRISEFRKAYNKLLRCQWK
PACNKNNSSGKTPQPTNTANSSELETTQHVPDAV
>aten_0.1.m1.12391.m1
MTNSTSEDSFSFNFGSNDTARLYASAEVWASVSFLCIVNIAMIVGNSLVLLIVWRTLQLH
EPNYFLLCSLSLADLLVGIIYAPLLIVSVVKQSWVLGEVICHVHAVIICVSLNASLMNLC
AISVDRYFYITRPLRYPEMVTTQKTIFVIVMVWVHSLFWAFAPILGWGEYIYEDGTATCK
PNWGGEGLGNRTYALGLALFCFLLPVLVMVVAYTMIFSTARKQLRNIQLPGVATINRKVT
KSHKAAKTVVIIIGMFFLFWSVYTVVSLWKLFASLSELPTRLVRVGLYLAVSNSSVNFYV
YAIRDKVFRKGLRRLLSLSRRRRKENFIRSNPPSSLELDFTLSNHR
>aten_0.1.m1.33736.m1
MSAENDIAVQVAFLLLSVMDFVGNLLVCLIILQRKRFRFRRLTLDFLFLNLAIADVLVAV
FAIPRYVLHGLFLHPTGFIGDLLCRFVTGGNLMWTAGAASVFSLVTIAFERSRVVSKPYS
LIHSLSKTKLRGLVIMSWTFALLLNLPLFFVMSFDEKTQFCIENWSYAILPKLYGVLWLT
VVGVLPIVFMITLYSKVVYQLWMKKSRISHRNREVFFIPRRKTTKMAITLTIIYSVCWLP
NLVLYIVAFQVSDSVYGSPLYKWSVVLTCLNSTANPFVYTLQSRRFRECVKRALLCM
>aten_0.1.m1.20334.m1
MFNNSSSIIPVEVSDPHIEPHFALRVCMAIIAVIAILSNGLLAVVFLHNRALLRSSYNVL
ILSLAITDMTTGVGLILTPAYVVGIKKFPIPRGIAGDLFCRIVASYYLVFTLGIVSVYTI
TCLSLERWFAVAKPAKYRAGFKSYRIYVIVIVVWVVSFLFNAPHLFEMELGPRNECVWTA
VTEGSTRKVVAVIEFLGKFFLPLLITCFSFLSLWRKVRDSPALFKTNKGKAGVRLLRMCA
LIAIVLAFCWFPNQVYYLLFKFDITKMDTAAHQVTVVLCMGNSTLNPFIYCATNSVYRKQ
FLRLFGFKNRDYSVDDPSSNAKKANKSTSSSSDQLAQKKVKNFSQDQYEECYARTVDELQ
V
>aten_0.1.m1.28320.m1
MYNDNNTTVLQVTAKTTGTYFDFSPSFQYTVVACHILIVLIGVIGNLIVCGAIIVNKNLR
SSPTNTFIFSLAFSDLLTVSLVVPFDIESIILLGAWRHNEELCKAWVTMYVITVPTSIFT
LLAVSVDCYKSLSDPLNRFRRCRFITRKKALIVSMAIWIYTILFALIPIMGYRTFDEFVY
EGVCYFPFTKIYTALSSAINFILPLLVTCCIYIKIYRMARSQQSIFPADTLRISEFRSAE
KRKAYLRNMRAAKTISIFVAVLFSCWIPFSVISIVSNLCGTRCVKNIPQEVLVVFLMFGY
LNSALNPFLFAFRNSRFKATMSVLLLSLKSRPAIIKVRVGTLP
>aten_0.1.m1.3483.m1
MDLTPYNTSFLQNATTNNFNETSMSLSTSAQVERAFKLVFVVIVALANITGNSGICLVAF
RDAHLRVIARNYVVASLALSDLLNVQIMIYRALTYYDIGRGPGVCNIMGRIFASLLYVST
LHLFALSMDRYIAIFYPLRYRFLVTSKRIVTILLTIWIVPVLSIHIVIAANAGLKGYSTF
YGCIEDGFIEASDKKNRLHMCFNVTLFFFLPLLVMMAAYYRISKVAWYQSNRVSVAVVSV
VPITNSRLPRARERKWAKTLGKFSSNSKFNVLLWSSPWLCDKQT
>aten_0.1.m1.31126.m1
MSSGERCHFLPLGHLYGMLLVNILSTVVGTIGNVLVIGTVRTNFALQIISNFWLVSMAVA
DLFVTAIGQPLFVIFLGLQLIGECNIVVSQIFRLIANMSCSGSVLHLCLISIDRCLVILR
PHDFRKIRTKKRFKIALVIAWILPVIYGILRLTVTKSATSLFTVIAVALCFVIIIICYTL
IILKVRKQGSATLNRVRSSTGRPVASEHMVERRVTVTIAIVVVIFTVCWFPLLYLRSAFA
EENFGVAYNWARTLAMSNSSMNPWIYCFRIAEFREAYNRLMRCQWKPACRGGGGGEPKEA
TTGTHSSDLETTTNGGPCAV
>aten_0.1.m1.8263.m1
MASAINTTNIYNLWSTSSSEFVTAVVLLGAVALIGLCGNGIVVFIIASSRRRGQRSPVQL
FLLHLAISDLLVCLLNIPLTIWVNFYYPEEDKAGASAVCKITRFVQFLAPSSSMCLLTVI
SVDRYFSLVRPFQAMKTWLRPRFLISFAWIYGIAIFLPTFYFADTVKVSSGDQTFWYCRT
IPNNTAIGSAYLIFLSLFTFGIQLVIIIVLYSRVGKAVWSRERKISRHGTVSRTNAEALD
KTRRRVTGMLLTVIICFLLCWAPFVIYTGFIEKYVAPFPNPGDPVRVISYGFGIFNSTCN
PFIYFFNSPNFRRDSLRKICLEAVAAPNQHNGIQRQKSEMNTNSTMLSRTNTTNNIGLQN
RLASSRVNESSSVGFENGAFDTRL
>aten_0.1.m1.12801.m1
MPLIEEYPCINDTIAPSYIAFISSSLSGVMSVVTITGNLLVVLAIFIDPNKDLKSPFNYF
VANLAICDLFVGFLVDPLSVAYHYSEGAAKKFPANRVFLYVPYFISCTASVLSLAALTVD
RFWAISFPISYRNKLNPKRAGFAAAGIWTFSLGYPFVIILTGYLTYAFVFAHTVIIATFL
VMLLTYLKIFRVFKLKIKQWKTIDFGSCDKEAERQALKWEQKVTKTFLIMLAFFLACYLP
SCICIYITNLCSSCSCISIHWARDVHFLFILANSGVNPFVYAWRFDNFRKAFVKLLTGCG
KGWSRRTRKISPVGPLEEYPASMTPSHLATLLLYRAHYLGPSRRVSDLHQPNKDLKSPFN
YFVANLAICDLLVGFLVDPMSVAYHYSEGAAKKFPASRVYLHIPYFISCTASVLSLAALT
VDRFWAISFPISYRNKLNPKRAGLQHYLTYAFVFAHTVIIATFLVMLLTYFKIFRHFKLK
VKEWDSLNHTGAKDSQAKRQAMKWEEKVAKAFLIMLAFFLACYLPSCICIYITNLCISCS
CISIHWARDVHFLLIWPIQELTRLFTRGDWTISGKLFSKL
>aten_0.1.m1.2927.m1
MANFSSPKGNINNLSLSSFSIDVRDFHATVVALSFEILMALFGNALVILAFYRFNFLRTV
TNFFVVSLAVADVLVASLSMPCWLFILVADIKNIPKGDQLSQTVLYYSWQFIDILCSTAS
IVNLCMISIDRHMAINSPLTYHSRMTPRRAKASIAFGWLYAFLCASLSIVTVVKPVKITA
GPVYGVFISFAAFFIPLSILIVVYGKLFFVSLRQVRLIHSIRSEIQGVNCENTFKFRFEL
KLTKILGVVVGAFIICWGPFFSMVFVTAVCRACPTNFNRVWVNSSKWLHYSNSLINPLIY
VLFTRSFRTAFQQILRGFCCKGDCGIRDHLRIPKGGSVAPET
>aten_0.1.m1.9302.m1
MTSTKPSSLSPKWNISSVPAAQDLAMSNVTATPMHSSQSSLEAQEPFVSVVVRITLSVLI
LVLNIAGNVLVCLTVRRSRKLRSVRNFYYGLFLMSLAIADIAVGLFCIPFILVYYETGKY
PFGFFGSTAVCKLIPALALLCQGASIFGLTSLTLQRFMGIVYPMKSKLTLRQVKFLLSLV
WLCAFLSALPQIVVMDVNRDALVEDNKFSCDEFWGNPPQGTILKEGYTLYLFIAEYFLPL
VIIGIAYGRMAIVLYRRDEGLEGKKSNNAKTKANHKKFIRLLVVLIASFAICYLPNHVLF
FWLDYGAGQHYPYFSILMKYSHFFIWLNSCLNPYLYGALDDCFRQSYKRMLRRCARIEGK
ARKTHARLTRTLTNIYSARTLSADPESTEIEADN
>aten_0.1.m1.13413.m1
MNNIPYGAFENVLGVKHLWLDDNDLIEVPKEALKNLQKLEYLNLDQNEIRNIGRDAFNSL
SRLKTLMLFQNKVKDIDKDGFKGLDSLESLNLRGNNLSDVPVSAIKHFKNLRSLELDQNP
ITKIPDYAFRGLDKLRHIVLTWEKVKKIGNKAFAYLPSLQRLSLVNVKLDGFPNLTGTSS
LQYLTLTFNDIKELPENLCQKQTSLMDLTLNFNNIARIPDLSGCSSLSVLTLKGNKIQSL
ESRTFEGVHQLETLNLANNEINFIANDAFAPFKIIKVLDLSYSSFPVLPTNGLKSLETLN
VRYNRELTEIPKRKDLPKIRHVEAYYPYHCCQFRKESKSTKKPTEEIPVTSKASEWVWEF
KWLRNDYNDNNSANALGDDLSGFGSGEVDPILAEGSSEDNIRVTNTGSSDGPLDVILIEG
EETHEVKCSPEPADPFFPCDDLMDSTFLRVGVWIVFLLALFGNATVIFVIIARSSRIDVS
RFLICNLAVADLCMGIYLGLLAIVDASTRGNFRSYGVKWQLSSGCKTAGFLAVLSSETSV
FTLTVITVERYIAITHALDITKKMSLKKTTVVMFIGWCFALIAATLPLFDVSDYTKFSVC
LPFETGDTKSLAYVTSVLTLNGTAFLVILTCYIKIYCAIRGSSAWNTNDFRTAQRMALLV
FTDFACWAPITFLSLAAAFGGDYVSLKEAKIFTVFVFPLNSCANPFLYAILTGQFKRDCI
SLCRKVKTSQIPKITSSKRKYSISSAEMRRNSQVSSSNGIEGMVARLRGREVRRNSLPPS
MKFMVQGNKSLQEKDEREVVIERVTAL
>aten_0.1.m1.6829.m1
MKKDPQVYLRPVFSNVLRSVSSYGQQCSHVVSTLFIALMSVISIAAVIGNFLVTAAFCKS
PSLRTSTNYYIVNMAVSDLLCSCFNWPLFATEGLLTRKEFITGPLAVVVCKLGMYFRGVS
QVVSVLSLVLIAIDRYFAIVFPLKATLLSGKQTRITLLLLTWIIPLATGTPYIAYTGVVE
VDGYTFCRTTWGKLSHRENLKNGKDNAGSNK
>aten_0.1.m1.3117.m1
MVFFPFNTTPSYTTNGSTDQTHQDNQGNVIAAIVLLASGLLGCTVALLALGRDFFEGKNP
PTVCIGALVWVDFIGVFSTSVLVFNGFVKGEDWLKGFPQCSLQGFFATAFGLSSGVVVTF
MSLDRVVSLNSPFLYNKYATPRLARGSCTMLVMLCIALGALPFVNVGDYVLNETSRSSCH
FNWFPVDRAGKVFLFTMGSFGALLASVMTFSNIFVFVVVVRIKRRMSKLFPCDHNSRRRA
RQGAFRQEERMAKFVALAAVVFLFTWLPVTIRTFCNAFRVFPNQYLDNLSNKLVAVNFIL
DPLMYVLFKGRFRKKLRLSLNEMTEFIGEVNIGQKLRKQTVRVEDAAAADRNVSAIGPAE
CSAQSPVIRVADVPTIVNLALDSVTANKSEAGATDL
>aten_0.1.m1.23114.m1
MAESGFNEDKLFASDYTSVETAIAAAVLLVILIICLLGNIVICFVVFRNRRLWTEMNLFV
VNLAIGDIALSLISMTVPLETVIAGDEIFITGTLCQINAFCNSVLFCNTIFTHTAISIDR
YLAVVKPMKKIMSKKKALCALVVVWTLAIAIALGPQLGWGRNTYNASTLQCGFGFPRDPF
ESLYIICLGICTFLLPIAIMSYVYSRIYFVVLHHNRRLSTSTSSNYYEAAIQQQRKTVLT
FFLALIVFIICWTPFAVFMGLGASTSSRDELPRGLGIAAYWCGYLNSAINPYLIGLRSGR
FYEAFSRFFCCLCHHCNHNSGRQQENNSCMETAKTKHNTQARTNGRIHSFTNSAAVNHEE
TAVPSLHAQGISPRSKRKQTYREDRDKTAMVYPHFIHMVDGKLWSEATV
>aten_0.1.m1.28972.m1
MADEFDTTPNHSFPFHADGNAEPEAMYPAESIPAHAIFQLIIFTTIFMVGFFGNCIVIYG
VLQQGSAKTTSSIFIANLALSDLAVLVLSLPVGLLQELASWPFGELACKIFFPMGDVFLA
VSIMTLTAIALDRYRTIVTPFKERFNKTQAKICVCVIWVCCYLAVGVPTSFILKLVSTND
VKICYPFWDSSTVRQIHKIFTACIATLPLFLIGYCYLRVVMALWKVRKIHRDCAKNSLTT
IRLEQKRKLVKMLIIIVIAFSVCLLPYVAFALVLEFTGMERTPSVNVGLVAVLSLFYANS
AINPLILCMMSKDYRKGLRPCGC
>aten_0.1.m1.7541.m1
MSLIGEYPCYNVTPPTVLSFTTASISILISLVATIGNILVLLTVIADPIKNLRSPFIYFL
ANLALADLSVGIVVAPLSAIYHVSEGMKTHLHQQIGNYLYFPYFIACTTSLVCLIILATD
RFVAISYPIAYVAWLDAIKSFLISGAVWIISAALSVIYFTVGLNIYRFVFANTAITVTFV
VLLFTNVKIVRSFRAQVRQWDRLHDSSEENIAKKRALKWEKKMVKALVIVLGIFLACFLP
SCVCIYIINLCSTCNCVFIHCIRDAQLLLVMINSGINPFVYACRMQNFREAFKVILSREK
LKGQHRITRAISEGGLPTATTEVANS
>aten_0.1.m1.2654.m1
MVNETAVEESNATTDVRRSPFSTSYIAMLGLLYILTFLVSVLGNTVVCYIVYQKPAMRSA
INILLATLAMADFLTTALCMPFAVISMMAQKWIFGDVFCKFNAILFNLLVTEGTFVLLTI
SVDRFMIIVRRKDTLTPRRAKMYIAISWVFSFAVVMPPIFGWGKYTFESGQIQCSLEWPS
QNNRDLSYGMFFFILTFCIPLLSMAYCFVSILRTVRRNSTRIQNHPPAPGGVITKMHRPG
KMNIDYSFKTRAFTTILILFVLFVICGLPYTVIRFHLLLNGYADSLSHVADVVVILIAYL
NSALKPIIYYIRISKFREACVDIMPAWCHVPHCLPGRTIRRIRPHVVYEVDKKFATSSL
>aten_0.1.m1.36724.m1
MENSNETLVTQEQSTNTAVSFSTAIQIALCLALMFVIIIGNLFVAAAYVSNARIRTGTYT
ILVSLAISDLLVGCVSLPLWMYISWTNDHSVSNTLFVCFDIFSALASIFHLTMVSTERWF
AISRPFVYETFTTRHYSLALCGTWLTALGIAAIGPLMTLNERRTIYVIFLLLVSFVGPGF
LISLLNYSNFKVVRRLIANLPASTSRESDENIKARKNIKKQRRTAFTLAFVTVMFLISWS
SFFIINTIFVLCNDCSRHTMLTPFYAFAKWLQYSNSAMNPVVYAFRDVEMRKTFNWRLHT
TTNTFILGLAAADLLVGFFSIPLWLYVYSCNYFDIILKPVAYDAYITLDIFIGCASIFQL
TAISLERCIAIVWPIKHRGISLRSFHMMIAVAWSVSALMGGLYLIQLKKWENGYTAFVFS
VSFAGPFVLLFGVYVLIYNTAIKSRTRVRCEHVSATLRREIRVTGTVALVTGVFMMAWLP
FFVVTIVATYELERLPNPPELLRLVAFVKALHYTNSGLNPMIYGYRNSEMGKTMRSIASR
FFPLGKLLKSRSRESSHARRNNSANTTLPANNFLLQNQSSKRGQSTPSTVSSVTAFLSKA
SGGESRPACLTNEK
>aten_0.1.m1.12044.m1
FRNASRKEPSCSVTFNLAEHKIEVTIALCIIFVFSLLGNSLIGVIVYKTPSLRKPINFLI
VNMAMSDLLFSLITVPVTLVYLHLHSWAITKGALASTTCKVTPYLVGLSMLVSTQSLVVI
AVDRFVAVVLPLQHKIGVTVSLCILFAASLIGNSFIAAVIYKTLRKPVNYLIVNMAMSDL
LFSLILVPVTLVYLHLPSWAIAEGVLANFTCKLTPYLADLFLLVSVQSLVVIAVDRFVAV
AFPLQHKIGVTIALCIIFVFSLLGNSWIAIVIYKTSTLRKPINFLIVNMAMSDLLLSLLV
PVTLVYLHLHSWVIIEAVLASITCKATPYLVDVSLLVSVHSLVVIVWDRFVAVVFPLRVS
LLTSKRCLLCIVSIWIVSTLVAIPHLDANILFELDGKYFCVTDWIEASGDVWQTDCSNIQ
>aten_0.1.m1.1750.m1
MDNGTSLNNNTSHALTSGPATQAIYNSTNDMNIVAAAFVALQIVVALSGNFIVIASFCTF
RDLRTKCNFFIISLAISDVLVASIAMPFWLLVQLSNNQWIYSKKLRAFWDCMDILCGTAS
IMNLTAVSFDRQLAITSPFAYPKILTTRRVLVVIGFVWLYAATISSSRFLDWQFPSYLWF
VSTVSFFLPLLIMLVMYTRIYQVARYHARRIGRNYATDIKAAKTIAVVIGGFVICWLPFF
VVVLSVANRTTTPVTFFNVAKWLEYLNSCLNPVIYTCSNRTYRSAFKKLFRRCREKIRRE
HSDALAGVSTWKTVAETHAITHREASSDQSGLITPNGKAIEDAINENVPLEDKHCEI
>aten_0.1.m1.3360.m1
MNVQCSGLNGSCEGRSTADDFQLTATSESDIFLIISNHKMQQHYNQWTATTVFVCPLYLF
TIIIGSLGNGMIIYSYVKDKTIQRTFNFLITNLAIADLIMCLLFTPLLFIYRVHAKSELI
SVTPMCEISLFLSMLSISMMYFLFPLLVYHRKDVMLRPQQPKLNLAQARLVVYMFWLLSA
FAGVVLILMARREFSSDDDSTPKLYRCLLINQSLDRYAEAFLLYSASLYGLSILVTAVLY
YIIFWKLGTHLEGVNGSAQERHCTKLCFWVAVVYTAFWTPFLLVQLGGVFGKYSEVHFNL
HGCSSAIGVIGSAVNPLLYAFMNPYYKDKLYALYKRVTCRG
>aten_0.1.m1.1896.m1
MATDLNMNSSYYFQYRPAEAAFQASFLILIMMVAVIANTMNIVVVYRNSNMQTPRYMFIM
NLAVGDIGVTLLSMPFSLVTCVARKWIMGDALCKLHGFLGSFFFCASIFTLTVMSVEQYY
ALVRPLSRTITIQRARWMTISVWLLSAMLSMGPVLGWGHFDYNSTTLSCGVAYPESTSDR
FYLLTLVLIAYVIPLLSMAYVYIRILRAVSRHTDRIARYTKGGLEVMRLQRRITYTLLLV
LLVFLLCWLPFVFLIVLATRNTSVSEIPYGLGVAAYWCGFFNSSVNPIIFVIRNDRFREG
YRDILREVWYGLQCKRPPKLETPQLKKTWYLDKYSDGVKENPPAVLRAIPSLTHGQDIEL
MSDHNEDGA
>aten_0.1.m1.4716.m1
MENHSVRNMTNVQVSRQKYEENTGEPDHTPAISLTVIGCAVVISNALVCILFFRYRTLRT
IANTFIVSLAISDLMVATVFLPTYLAKLTVTPYIIAYILFAYLFNFCGITWDRFQAVINP
LTYRSRVTRAIVYKILALVWTMPLVLSIIPIFWEYRDGIKIAADSIYQGFLVTIVMICTI
LICWAYSRIFRETRRQVKMMIAMSETSFRIETDNGSETVRPSSRTNISTEVKVAKVFAMV
GGTFGVCWLPLIIINVFGVFGFPELIPEAFLQVSLYSLVGNALADPLIYSFYKSDYRRAF
LKFFRSCRKEGENALSSARANYDIYTEDSQFTS
>aten_0.1.m1.36707.m1
MFIASLAVTDFIVGAVSVPTWVYVTFVDHQENFRGLSELFGSFDRFSALASIFHLTAISV
ERSLSITRPFVYEALSPSVYKCMLIAAWLTAALFTVFFWLLASLQFRGVATVTIFTVGFV
IPSVLMLTVYTGIFRTARALIDRTATDRSEESLRNKVREERKVAMTVSVVTMLFLMAWLP
FFVVSLLAHFCKNCLPKGDDQITMVRMVKWLHYLNSAVNPFIYALRDKEMRNSFAKLLCL
QRRKKHHKRQLEYRKNNTMGIEIDVIPQKKA
>aten_0.1.m1.3711.m1
MGNISTTEELNSFIAEPISPKKFLALIISWSFLGMVSAGLNLVVCAMVYTDKYLRTMTNY
LVVSLSVADLLIAIVLVPFYIIDHYARTVIGGYFVAFFLLATVFNLCGVTFERFIALTLP
FRYHMIMSCQTVTVIVFVSWLLPLVLSLLPLAWNSDVDSNLHEVYIAVVLSLFIFAICTA
MVCVYMRVLRFAHRFVMRSKGRTFKGNITGQMEGKDEKANRVFAMVFAMFLLCWLPFIYI
NIC
>aten_0.1.m1.21595.m1
MANDTDLMNATVMSPASGEDKSFFHPVYDGLLIVLSVFVIAINLLVIFLFVYREYLQTKT
NSLLISLAVSDLMAGFLGIPLTIVCNAVLQDGVCIASVLIYRFIAVSTMYHILIVTLERY
IYVMYPMKYINIVTVPRLLMVIASVWLFSLFTSLIQFSWQNPNRFFAEHDPVVLEYSLGY
NIVGALICFFLPALFMAISYVRMFLVIHRQIKEIQGLYNTRTASTANQRAPIATEARALF
IFALMLTVFTLCWLSFYITGILFCFIPSSAFPIKAFMVFDFIRFTVAFVNPILYAFLKRD
FSRALRSLCKRDVIQPGEQASTSSASRFRNLTINFSLSRSSDMYREG
>aten_0.1.m1.28062.m1
MVLSLPVCLLSGFMVHFLAYASMITMTLTAVNRYFRVVKPQYYNSLFGGKRSLLMLGCLW
LLVASFVLYPTVAGVGRFSFNPALTICAYRFTSPTAETIFTLIVVFVVVLFCLLLVCFSY
YHVSKTIQEHKSGAHSSLRGVSAQEINLSKVLFVLVLAFVICWLPTFAIILVIRVILKKA
PHELAVIIPFLFQTTSVLNPLLYGALSPPFKREFRKLLTFQRNVLVSDQGLTSAPPLPLD
YMSNQSSKSGFNSRGNYHQNGQLHFL
>aten_0.1.m1.495.m1
MNYSNSSLEAMSTASTGETVPPASTDVFIILFKTVATALLMMVSLIGNTLVICVVFQSSR
MRTVTNYLIVNMACADFLYTLVAGPPLVIMILEEENWAMGSRGRGIYFCQVVNVAQYILI
PVSLLTLAAIAFDRFFAILIPLKRIINNRVFNWILLAIWMTSAAIGAPMIYSLRVEIFEG
ELRCYEEWTPAFDDESAKRIYTIVSFAVVFCFPLFIITVLYTIICRHLWFMKMPGEIGQE
ESHNFIRHRNSRRKVVKMLIAVVVVFLASWLPLSVANLLLYFSTDTYIPDSVYFTCLFLM
RASCALNPAVYAIFSENYRQGFKRVLARCSCFKVSRLNPQRGGSSTSRNQTVPSFSRNEQ
LLPRRTTYKKSLRQGTEVEGENRV
>aten_0.1.m1.12516.m1
MGLGASHCTGVGAPREVSITTLCTAAVYCIFTVPGNLLIILSILLDPNKNLHRTPYILFI
LNLAITDFIVGVMVEPLSMVTHWREAHSLSISNSWLSQFVYFMCCTASLLSLVILTIDRY
LAITSPFWYHVNMTNARVLQGSVVIWILSIACSGMLFVIGFVMCAFVFANLTLFCTVFIL
LFSYVRVFLTVQEKVKELVTLHEDDSERNKAQERHLLWEKKLTKIHLVMLLAFLACYGPA
CIMIYLMNMCHSCSCEVIHWLRDMHFVLITLNSLINPFVYALRLPVLNKAMRKLLGTLLF
WKRGAVAPETSPGGEISSATHTK
>aten_0.1.m1.14709.m1
MSLDIAEATGIAIIAIILIAVLGNLMTLFVISRYPPLRDVTGMFLANLAVADLLQAIIGM
PLIATSAFRKVWVFGDTLCTISGTTNSLFCITSVLTLTAVSIDRYLAIVHPLHYQDWLTV
NRAKFALVYIWVQALFAAILPVFGWSRYVYLPYEFICTVQWEYDRSFTIAVWSSCFLAPV
LVTVVCYSSIGRVAFKHAQGRETTLIGSFVERQQNPDIGTEKVHDRKNSMLGKENPVFTE
ECKDIVDEPAARMPKLAAAKYVENKGNPTLDDACQTQDTHSCKLVGVAFDPSKWVGTSSR
ENPAVVLSFPDKPTGNNNFTSSCKEAVASFSRPPEGITLAFSREAQRASFVSLAKVGKSR
VGPHVPPAILDVSIATSNAGEMGCKTSPGREEKSSPKGRSKLQSYLTRVRESIAERRALE
RRNRRKEMRMAFILLIVNGSFVLCWLPHFVGSLCLTFTDGSCPFPDSFFIITTTLAMLNS
GCNPFIYTLTYKKFRIAFKRVMPFFCSKS
>aten_0.1.m1.34490.m1
MKFAMNASTNQTFNAFPKLPADTRGRPCFLAGTISQAFQSSYFYYSNFVLTPLTALLGLW
CFFSNLSVFFAIVRGRVRINAGLFTLCSLTLTDVLWAGIVVPLYLRFRVAEFISDQACSN
RADWDNPFMVSAFFLCIFSTVGTLGVMSVDRYLAVSKPLWYKVNVSKRHTIFACSGVWLI
SVLIVALKQVAIVPLRVLELFEALYVAPIALLVIIFQVSSLVALRRHNQAVANINEADAQ
VQNPLSAIERQLTVVTRHVVALLGM
>aten_0.1.m1.658.m1
MNATVTNSTDDCGAVICLFTYEVRVTIVFFFALTFVPSLIGNCAFMSIILRQKHLRRSST
NFSILSLSFANVLITLICIPVFVLHIFILGKWAFGLIACKLVMFVQNVATNAVIFTLVII
GVEKFLVVHFPFHVRSQRTKVRYLVLGGWILGIIQSSVYLSYRTVKEINGVPYCIEDWPS
FQTRRIFSVVQAIALRFVPLTFMICLHIVTILKIKARMRSRRANAEQDDFDSISHMVQVS
PQALKTRKKAVVMLVVVVVVSAWTLFPYSAYICWRMLGTTGSFSYFTSNVIYIVAMWLVF
FNSCCHPIIFGLMSSEYRKAAKGALSLKSTASTGNRSSLRKKNRQVPMILTPPPGVGNCA
SGPA
>aten_0.1.m1.34589.m1
MTSNSSVAQTSLTETQGTPFTLVDKCEQQVQGDFILQTAFLILIMIVTFLGNFMVCLTVY
LHRRLRSVTNYFIVSLAVSDLLVSVLSLPFRIHQTLHNGIWCLGYHVCLTWIIVDIICSG
ASICNLAAISIDRYIAIVHPFRYHSVMTNTVAWVIIGAVWTYSATWAALSSFNWSNVEGV
HFITTEVCQKRDRIFYTVVTVFAFYLPLAIVLVMYGFVFRVAMNQARAVATLQPVDMRDG
PRTSRRFSINIVREVKAAKTLAIVIGAFTICWFPFFTFLLISLWNLKILRPPYLSEQALK
GLRGTFLYVLPAINSTLNPIIYALFNREFRMAFFRLLQRTFRRQGLTRSHSSNNNEESSQ
HTINMNAANRNLRSPRPCKTNGHVKKITRIQEVYAEHSADGQTMDSKKV
>aten_0.1.m1.3655.m1
MVGNGTNTTTTSKDQAGIIASATFNVIVMLLTIVGNILVGFSVYYFPRLRRPTNYLIVSL
AVSDLLVGLLSLPFRISQTVNGEAWPDDLGKAGCQFWIWIDMICSGASILNLVAISFDRL
LAVKWPLTYQENMTARRAFMMISFVWVYALVVGSLSFVKWGGNETIMVPKQCSIQAKVYI
TIVAIACFFFPLVILVINYGLVLRIAIGHALQMQKDKENIAMNFLPEGDNEETSGMASSP
VSSTGRISLGKTSCDPLTADSQKPRKASSLQTMKQLKATKTLAIVVGVFIISWLPFFVIF
LAFQYCKLCFKTADIPEWLKTAILIVFVHVLPVSNSAANPIIYTCFNNEFRTAFWRVLYR
LSGRRNSKNRANNTNGISEATYLT
>aten_0.1.m1.16299.m1
MGCHQCNRSAMNNSSLQPKGGKKEAFMSFTELMVWSSAFAFVTVIILVGNVLTLIVFSTN
KKLLRMRANFFLINLAVADMMVGVLAIPMYLYHFVAAWHKGNGVWMQRSYQISKVVDIFV
GCASIFTLTVIALERAFSVCLPHIHRHLKNKVYYLHLGLIWLLSVLISLLRLLFEENMLS
LEFFFYFMLVFFALALSIICSSYIVIWYRMKLRFARRDSKRRSTEQDKRLALMLFTVTMV
FVLSWMPFQIINIVIFFCRPCENIPHEVAYFAKFLHYGNSCVNPIIYSCLVPEFRRTVTC
LLRKLRI
>aten_0.1.m1.3898.m1
MPFRIHHTLKRLVWDLGIKICEFWVFVDLLCSCASIANLSLISVDRFLALTFPLSYRGIM
TKTRGVAAIAFVWVYSCVIASLSFTKWSQNAITIAKKQCLKSDKYYYIFAITAGFFLPLT
ILVINYSLVFRVAFIQAKKVQFIKLTAMEFAESRENHSQTGDSRPSVASVGRMERKKRRS
IIRELKATKTLAIVIGTFIVCWLPFFIIMLTTQFYPTSLTSLHPSAQKFVAATFAYVLPL
LNSAVNPIIYSSFNSDFRIAFKEIFLRIFVRKQDNFRQRSSSTGEDMVSFQTFIHNNCNN
GKIPNILIQDSNSNSEEGEKLS
>aten_0.1.m1.7597.m1
METASGVPIVIEASVHHTISFLYFLLALFSFSLNSVAILTFLLDRSLLFPANFIILSIAI
SDWLMSVVPNIMGGVANASNDLPFTDWSCTVFGFIATLLGLSNMLHHAAFALDRYMVITR
PMRANHSMTRVLAAIAFLWCFALAWSLFPLVGWSAYVREAGNIACSVNWQSHNPSDTSYI
VCLFFFFYFVPLAVIIYCYAFMIRSVRFMTKNAQKIWGVRSAAALETIQASWKMAKTGLI
MVVGFFVAWTPYAVVSFIIAFDLVKDIPTIAEIVPSMFAKTASVYNPIIYFFSYKSFRES
LVKSWRRYRNRNNVIPLNSSGTAFVVSSRLTAVANRAFESTSCQEISL
>aten_0.1.m1.4241.m1
MEAHNSTVTNNSKLIGWTLMQPPTELFIVTAMYCVLIVTIITGNGLILTSFVINRKLRTV
TNTLIINLSVSDALVGLVSIPCWMYIFLSANIGEPYSEESYLFYITMDIFIGTASILHLT
SISIERCYAIVKPLRHRTLSTRAFNAMIVIPWAYAIIVASLQPVQFRRWEEVYTVLMTTT
GFFIPFLIILVAYVTIFLYARSSAKPNLARPRVHKRAYHNEIRLSATVALITGLFVIAWL
PLFVVTVMATYHPQRLPSPLWLIRLLEFIKFCHYGNSAINPFVYAYRNKEMIRTFRLIGL
RILCKEHHLRRSLSSSPASSLRRSHYKSTCQGSSRKGHFSAPNKRTEEETQWITHV
>aten_0.1.m1.15888.m1
MQTQEYLANFYCSEEFNQELNNQRISLSVINILLGITAIVGNIVILIAFHKETSLHQPSK
ILLRNLVASDLCVGFVQLAFGARGISILQGRWQTCRHVYLVYGIAGNISISVSLCTITTI
SVDRLLALLIKLRYRQVVTVAKVYAIAIASWICGGTGAASVWYFSPDGWIVLSTTNIAGC
LIISTYCYARIFFKLRHQHTQVHNNLREEAQTTRMDITRYRKTVSSALWLQLALLFCYLP
YLLLVPFAYRETENNLLSAFSITLDTTITLMLFNSTLNPILYCWRIKEVRRAVKDTLSCS
RM
>aten_0.1.m1.15686.m1
MIQSMSGWITGSVSFLTLALIAIDRLLMLKFHLRYNSIVTLPRVVKAVLAVWFVCIAIAT
SQFYFQSIWIALPSTVLLVTCLVTALCAWKIFHIARKHQRQINSQSIYALRKPDTVNILK
CKKSAVTVLFLYGLFLIFYLPLFATMVVNSFVGYTREVKIAYNFVSTAIYINSFLNPLVY
CWRMREIRQAVKAILSKKTPVFCKNVQSGAPTTAVL
>aten_0.1.m1.11330.m1
MEISSSPRNLSLGYAASSSMPTSSSQNLGDCHTIALCTLLGVASALGTLGNALVLSSIIK
FDNLHEIPDFFIFSLSLSDLLVTALYQPLKIHRITHLEQTSENMMLMQISSFLGFLSLIA
SISNIFGVTVERLISIRFPLKYDLLVTRKRAITSLICVWIFSTAHAAIVFKPGSHRSFTS
IFLLALIAGTTSIYIYLFTVAKRIEAAVNRNTPFPNENNQPGNGGRHKAAKTIAIILAVA
LLCWVPFLIVTPFLRDSIRPIFLSLQALSVCNSSINPYIYCARSQRFYEAFLRLLGLRRR
LRVGGISINPVDPVSRPACVANQIKEPRNETNNIADVDL
>aten_0.1.m1.12752.m1
MAASLDEYPNLNFDLSHRSKIEKIMEPVILTFLITVAFLGNVMICVTVCKSRRLRSVPNM
LVINLAVSDILMAIMCMPISLRVLISSKWPFGSVACDLQGVFIFSFGIVSVVNMSVIAVN
RYFAVCRPLDNKFIFTKRNTLMIIALLWLLPSIASVPPLLGWGYYAFNPGKAFCIYPFNV
NKVYTTLVQLLFIGFPLGLIGFSYTKCLLSIRSSNRQVVQMDANPRMTSHQSRRVREIRA
TFTMMLSTLGFSLCWLPVSVIDFIDVFTGGGNLPRQVFMLNAFLIFTSSSINPFIYWLSN
RDFRKAFREVFRFARENVVIDSKAISLSTRETRTVQDSSENRVQSNLINVV
>aten_0.1.m1.29591.m1
MLSVIPILGLEYFYDKKRSVGFYGKSAVCLPLQLSLERTAGWEYAAGIFIGLNFVSFVYI
LAYIAMFITVRNSSKKVMSTNLKRESQMARRKFFIILTDFLCWMPVIVIGVLSVLRKFHD
PEKQAYIWIAVFVLPVNSSINPFLYTFSTPDVRRKVGGMKNSLFSFIATKLRRRKEENVP
RNGMKLTFWRNILGPSVFGTDQQASSSSNHWSRHNPATSSKTVNKVQEHGPEKGLKIVNT
ASILPKETSVLVLTVLRLPRKHTTGRIFENKKIVLNLDTLLVVAVDLIDAIQCLEKQRHR
AQQKQSTSTVLIAEGFRVPPVKANLAGFGSSQFVSRDFLDCKEIGRTKKDILGKNVVQFG
CVLSELMRSCYYSQESDEALVFV
>aten_0.1.m1.16294.m1
MFSNRRYYGWHHFSAIVYSLLGFFINGGEYDPVVSMVPTAIDIFSGFASVIALTTIALDR
LYSVVLPNWHLTTPGFVYCILIALIWTLSGVFLSIRLLEDANVLPDKSMFYCVIAAFFLF
LAVLCLAYIGIWCRVRHRMHEKTSRALEKDKKLAMTLFLITAIFLLSWVPFQALNIYTRE
MDDCCDYEMFILVTLTKMMQYMNSFVNPIIYTFKMPDFRRVLLGLFRAPAGGFSSTKFSS
KMLTGRRKRASTLRTSDGEPNGNCENAV
>aten_0.1.m1.2688.m1
MASLPLETILTSIFMIAASVVAIVGNFLVILAILWNRRLRTVCNFLLLNLAVADLLQGAI
AMPLRLVDQLNQTGQSKALVPCLVVIPLTVFLFGASNFNLALISLDRYLALSRPFLYPTL
TAPRRVASVIALSWLLIFIIAFLPIMGWGASNSANVTDICLYSTTLSKEYLFMLFSVVNL
AVIIVLAFTNYFILKTARRQIRRINIEKSHGSQVEGPSSIYKDDASNIEMTLDSTQYSST
VDGHRAQEPRSTGGRERRATKIVVIIVGIFVFLTTPITVIDIISLLGCAACTPLTVVKIT
VLMAYANGCINVFIYAGFNAEMRSTWVSIYYIVKEKVIR
>aten_0.1.m1.6067.m1
MLGNINNTTLASEIQNEVKKIGSLVEGYIWCSLFVIEAITIILLNILAVIVFVRKPCLRK
RSTYLLINLSLADVCIGALVIPTSVFRRGNTYGLWRIEMTEAAISFTYGIDTFFFGCSLL
FLVSISIERLNAMRNPMQHRLMSSSSYRRWVLVVWVASMLYTIFTISLLSFNILGLLVWF
ILAGCILACLLILTGCYIAIFATVRRNKNPAFTDRHARTERRLTVTLFIVTLVSLTVWLP
YVLFTFLSAPMSRLLSPEAVLRVRSICEFLFYANSFLNAILYTIRMPEFRKEIRSLVRFF
IPLGVTMCVDIQFVGKSKKKQTYAVHRIEPFTLGVSVLEKQFINSSDLDFNRNGNVTSHA
LCRVTTRVKRPDGGLV
>aten_0.1.m1.20141.m1
MAFNNSSLSSTISNPFVYNTPEKVIIILANTLIFCLAIPANSIVIIVISTVQNARTPTST
FLLNLCVADIIMALLYIPFITVDLYAVGYWVFGDFMCKLVSFAYYLATYSSILILTAISV
ERYISVCISKRLRLTAKKAFATTLVLWTCAACVALPLFVVKESFPNPSLKTIEFCIVTWS
RNDMKVYTLVTQALFYVIPIVFMVIVYYKIARKVWRSADKTRTMRLSNKHASNSKLRLTK
ISIAIILSFVISWTPLNTITVLFFFAKRNFLFSAETTRVVFPIIHWIAFSNCALNPLLYC
YMSQNFRRAFMIFRHRRSRNYLSESWSASSRSSLRRFSRRSYKCSDKDPIDETSERKSER
KNLRSISGIHESSRLSQHDSSHTKEPAVAVSAL
>aten_0.1.m1.33936.m1
MLAGRNTGVVKAGFVQQQLVFHSNTTVSEIYRNRKLVRTCQYLHKCYITIISVILDDNNI
KNLTSTATLGAFPSLIYLSFRRNSIIHVESEFFQGLRHLRILNLSLNDLKRWHGNLTQNT
PALQALDISGTIHWVPGDNILALPNLQELRGVTWCVFCPNCMVIKPHNLVNGSGERRRKA
EECLRNFDDMKFHDFGNNDPVRFIKHRYLPECMCVRQSECEFRQVVMPYFKRHRSLPQHL
FLIEYILGPLTIVTNLIIISTILTSKLLRKSPSFVLIGHLAIIDLLVGIYSIWVAHINIS
NIDGILEEIMLHGKQLQPSTGPIFIAGQLISVSISLFLTLERYLAIIYCMTPSKLLSTKD
THILMLLAWGVAVTFAALPIFGVGGLYYNIDRACTPLSYHQDFKSSGSSLILLTSLITIL
VLYVVTLPLYLHVFIFVKKSSNHMGVKRELRLARKIALLVFTNFVFFAFPILLILMFSIF
AKFHSDPFDFDGDAFKSTMFKITIGQWLPVTCLSINSMLDPFLYAFRHTQFKREIRRKTT
RSSNKVFPFLSVSPPVNNTTGDSMSFNSCPLPGRKNIEVGAPRSKTNNHEETSCVHDQTS
G
>aten_0.1.m1.3844.m1
MPLETVITSTFMALVTAVGTIGNLLVICAILRNQRLRETISNYFLFNLAVSDLLTVSVAI
PLRLVEGFQPASIPCSAVIAVTVLFDGLSRLNIIFISVDRFVAVKFPFEYISHMTSIIAT
ALVISGWVVMTAFAILPLVGVGAAPPELLQQNDGLCFFSTNLSTAYLLIFLIGFCLLPVL
LSSLINFFLFKASHRQMRVIRVQFLTAEIPNNFATSATNVKALEEGNNEPTVNTEVQNTD
SLRILQLRQRKVLRMVIVLVGLFFVFVLPITLIDLLGALGYSHVPPIVAKIAVCMIYTNA
AINVFVYAGFNREFRKTFAKIIQAGRACFGTV
>aten_0.1.m1.27569.m1
MCNETGISSSCPLFKSRWLAIFVVELTVTFIINGFTVLTFARNRHLRKRTTYLIINLTIA
DFFVGTVSGPMHIYHIMTFKPGIGFSWRKFFIMCSENVFTACSLLDLASLSLERLHATLF
PFRHCLMLDWFYFKAIVCTWFLAIMPASAAAVFFLIAPQGSKYVWASLAMVVLFTVIVPY
VIIARNVKRQVLPYTSEAVSFDRKLTVTLLVVIVLSTVAFLPYVLDAVLETSTRLRGLSA
EARFDIQ
>aten_0.1.m1.1686.m1
MANQTVNTPDKIDGARIALSCTFVVLIMVFAVVGNILVILAFKYFRRLRRVTNYFVVSLA
ITDILVAVISMPVWVAFILSGRQLFFRNPLLQRVWTGTDIMVSVASIWHLTCVSIDRYLC
ITGPLYYHVRMTSKRAVVIISAIWVSSIVVAALGPTLWDKDIYTLMLVLLNYAFPMIIIL
FAYISIFKAARYQAKQIDLKINGQSRRFSLTVELKAAKTLGVVIGAFIVCWSPFFALNLH
YYICHCTPPALIVSMAKWMHYGNSMLNPLIYGLMNKDFRFAFKKLFTDLKLLSFLTHGNI
RNSDRSMQSVRSVIRMGKDQECTNV
>aten_0.1.m1.29805.m1
MNSSLPSNGNSIGCHPHDLSEATLQQSPFIRVCLMLIAVVNILSCPFTVVLNALVMIAVK
WKSRLRCHKSNILLATLASTDFMVGLLLQPVFVAELITLLLDKAFGKVCLLSHISRVGIS
YSSFTSILHLALLSGERFLALKRPFAHMDLVTTSRLLCASALAWLLPVILHIRLPFGKTV
ILSTNVFLMVITMIFIIFCHVTVFRETRRHEQRLAAQQVTQEAREKFEKEKKAVKITFII
LTVFVLCCLPFVALRVVLQLTRGTKKPTETVKIVGQLSRSLLLLNSLLNPIIYSVRIKQF
RVSFKELLGGTGNVETPEELGVFRRPNAADSCRAGRNPGERNRTERNENKTGSDIVPQRR
NFCV
>aten_0.1.m1.24189.m1
MQRFEQYTATTAFVTPLYLIAIALGTFGNALVIYFYITDKSIQRTFNYLLTNLAVADFVI
CAVFTPLLFAYRVHEKAEVIGFTPLCEISLFSSMFSVSLVYFVFPLMAYQRKDVMSRSLR
ATLSLTKGRVLMGTFWLASLLSGAMMIILARREFIGSGPSYINMYRCIMINQRLDFYSQV
GFLGYSMALYGLSIVITAVFYVQIYLSPPINKSREERQITKLCVWLAILYTAFWTPFVIV
QISGVFGTYTELHFNLHAISSAVGVIGSAVAPCLYVINIPYYRARVHYTFYGTIYNQQKK
K
>aten_0.1.m1.8705.m1
MANNSSTSQDISYFDIGYDSCLIILSFLIIAVNVVVIVLFARRRPLCTKTNLLLVSLSVS
DLMMGLLGIPMSTACNALVGDQSFSGLCITSAAVYRFIAVSTILHILIITGERYVSVIYP
FRYMSTVTKKRTVTLISCVWFFSLFMALIQLAWQKFDNFTSRNPTKLRWGLIYNVIGIVM
CLLLPMALMIFFYVRMFNVIHRQATQIRKLNRVQQSCGGHRGKHLVTEKRAITIFALMLG
IFTCCWSTWYIGLLQDYLSKEDFYAIPAEWLMVFDFLRFSTSLINPMLYTLLKQDFRTEL
LHMLPSYKKKIERSQQIVMNSVI
>aten_0.1.m1.12615.m1
MALRFGQQKFRFRKIFDRPTNREQKQHCFQLDLHDKLEGEGRKSDTAMFNTSAPGNNAFF
ENTTSQDQFPLVPIVVILSFLSLGTILGNSLVTVAILINPALHSVTYLSIFSLAIADLLA
GTLAMPSYILKKFFLGDAADVIICDIFRFSYFLTGYASILSLSVISVERMIAVQSPLRYK
TRLTHRRVVMALLLAWFDSLLISSLPFVPWDSNLDKECNYEPTRWWSIVVIICNVIVPFI
VIVVCYTYLYFTAKSHVRKILSDEFNCSRGNGGVNRLRQASERRASMTILIVIGVFVATW
FPSCFYYFLQKTCSQCFSETFKPKQSTFNALVKMLTFTSSFANPLIYCWRSKHFRSAFLR
IFRRLFGRYSRVHRGDSTIERATYAQGSMVNQTVDAFNTKVNERKCVPKSERQQTGLV
>aten_0.1.m1.1343.m1
MALYQTNSTQNQNTTTAPPLPPMQITEEFITWLTVAYALIFIVALFGNSFGLFVVLKRSA
SKNITNLFIANMAIADLLLTVTVMPYSVAFLYRNSRWVPGVVGTITCKALYYIMPVAIAA
SVFTMLFISFDRFYAIFYPFKEKIFRNPKILSAIIWLSSVLLMLPYAFAARVTYTPIYKE
YRCDNEWPWDQSRKGTTIFHVIVFILVYALPLSITTVIYSLICRKLWLRKIPGNVTDGNR
AAAEKSKRKVVRLLVILCAIFAVCWFPVYVDHYFWFVRPDLIHLLPTEAQLYFTWIAHAN
SAINPCLYILLNGRFRKELLARFACCPCLDKLISHSSQSSSKSDSNHNNTTVWRFVSKSR
SSSYTLPKSPQQERRGTNVSLSMVSVKADPGSEPKTPPAEVIRTDSNLAFVQDECEDVAM
>aten_0.1.m1.33731.m1
MKSQRSTIPVFETKAVMSPADIVFTLFFTVLIVINLVGNGVVCVVVLRYRGMRAPINYLL
VNLALADMLVALAIASQYVITWTYHHPYGTSGDYLCRFLTGGNFIWIGGVASGFFLTVIA
VERYLALARPIRDRFRLTTRRLRLVITIGWIFAVIYNLPLFFVVKLVKGRGNHCTETWSP
HENLGKAFTVACFFVYGAIPIVTMVIMYSRVLYKLWRGGIRATLLSEQARIRSKLKVTKM
VIVVSILYAICWFPNLVIYMLSKFTPDLLGHGSYFFADAFVISVVLVALNSAMNPFIYAL
HSTNFRKYIKGALCCRTYRAADFMNSYNANFKYNLSHEDGIQKKSKQVILTSHNTL
>aten_0.1.m1.5810.m1
MGLGASHCVGVWAPPEVSLTTMVLAIIFMVTTVPGNLMVILAVFVDPNKNLRSPFTFLIA
NLAITDLTIGLLVEPLSINTHYREMNGLSISISWFSQAVYFLCCTASLLSLAALTVDRYL
AITKPLWYRANTNYKRVGLAAAAVWVSSACFTSLFFFVGFVTYAFAFANITMFCTIFIFI
FSYVRIFHYAKRQIAKIRSLTDGQGELNKARQRAIELENKFTKTYLLMLGIFLSCYIPSC
IMIYFMNLCHTCSCELIHWLRDLHFVFITINSLINPFLYAFRIPNFKSAVMRMFSCSFRV
KPSSVSPGQSTDQAVAANGRGFTLSTKVTVDNKQPDAID
>aten_0.1.m1.36890.m1
MLTSEVSLLNASFGQTVLTSNESLDQIDVSQYLDTLLASAFIFSILSPFTVASNGLLLVA
IYKDPFKCFRSPVTVFIISLAMVDLLTGFIVEPLFALHYFACYFKQTLSPGEHFSLLFQI
GSFFSLLLLSSSFLLVLALTTTQYIAITFPHKYKTFFTKKRIVIAVVGFFVYFVIFSSLQ
FAKIPNTLYLKINLHLHPTVVGFLLAVANIVLFRSFRKFEKQSNSLRNPVTHQSANPNSR
LAGHRSNALKQEKHLTTVALLLSSLLLFCAVPHIVAFYIYLYSSEKSNAFVLTVIIALRV
SDLVLFLKVALDAYIYAWRHPKYRKAIKGVMFCFVRKMKRETETELELMVI
>aten_0.1.m1.5942.m1
MAEDMEEISISDISFSCNALIIINGMVIFLMFKRKVLRSLTNVFLASLALSDLITSLFGI
PVLVACSETQIFKICVVSRIYYQFTAVSSICHVLLVAFDRFLAIVHPLKRNSLVTKRRAV
SAILFIWLLSFLTSAVRLSWQKYDDTSSTNCTQNEQEKFDMEYN
>aten_0.1.m1.33734.m1
MRRGHGCHVTERDCVHLFFIVLTVINLLGNGVVCLVVLRYRGMRAPINYLLVNLASADMM
VALAVACEYVIPWIYRHPYGTSGDYICKFLTGGNFIWIGGVASGFSLTVIAVERYLAIVR
SVRDRSRLTALPLTAVIIICWILAVIFNLPLFFVVKRHKDRGNHCIDHWHPHKNLGKAFA
VACFFVYGATPIITMVIMYSRVLCKLWKSGIHATLLSEQARIRSKRKVTKMVIMVSILYA
ICWLPNSVIFILSKFTPDQLGHGSYNFTTPYIISVVLVALNSTMNPFIYALHSTNFRRHI
KGALCCRAAEFVNTYNVM
>aten_0.1.m1.21720.m1
MLMNSSNSSNHSAFSVSNARQRPPFIAIQYLVIWCLVYLAIAIFAILGNFLIILVFVKKR
SLKTRTNYFVIGLAIGDVLVGASTIPLYVTLLVLLFKQDYKAAALVQTIFSPMDILSGML
SILHLTTISVERVYAIAFPLRHRTSSSRFSLIILTLIWLTAAGIASLNFIIPKGPQWKGT
FLIYSALGFFVPFSIILVAYTSIWIIVNNKTKISRTRARVMKRESRTAFTIFTLILLFLL
TWLPFFSLNLVLFSCTKCAAAVSLQVVLFFKALHYSGSALNPVVYSARMPEFRRPVVTLL
KERRLAGSLYRHSTARQSFKSTIGRRDVELSDVSDQKRTNSGNDTDASLAADKDTEQLQL
QN
>aten_0.1.m1.1687.m1
MDVKGYPNNESFSPARHLFESTCFDVDSTAVKISRLVPYVFVITFSAFGNILVPLVVFRA
QSMRKAVNFFIVNMAISDLLITLVYMPRVVSILLAGYRWLAKGLAGLVFCKLVYFVHETA
LSVSIFSAVCISGERFLAVIRPLRTWNRDNKLARILITVTWIGSLSMRIPILLANEIQEN
NGKTYCVLFLDEVLWPGSTAVYHKLNLIGMYATPLGVMVILYSATLFTLKHRNRPGNPVA
PKTTMQPSDIRNRKVSRMVLMVLTAFLLCWMLYFVVAVMESYDIDILCDVRYFRLFLAHF
NCALTPVFYALFSENYRREFKSILFACHGESRVRSMTSQQALDGRHVFHESRSSHTKLFF
HRKT
>aten_0.1.m1.1727.m1
MAAVSFPNDTDIRGSEGPSILETPLGKAQLCVYILTFLLGSVGNVLVLLVIRAKKHKTVN
DLFIVNLAISDLLMISFLPVYFAKIFIKFQHSTAFCKTITPMATMTFFVSIFTLTSMAVH
RCYVITNPFKPVMRRRKIVVWLIGLWVASFLAVLPLVIVAQEDFGTECKETWDFNSGVKV
YTVCLFVLQYSLPLAIITVAYIRIAVDLLKSSTERYGPGKALNNNQGCEGNRVLCSSVRH
EDIQVLKTVAVIVLVFAICILPVQLSWMMSHFGGEREKRISETVFRKFDFLLSIFHSCLN
PLVYGTLTRRFRRGYVKYLVHMCPCFKRQLSKVFLQVQSIGSPSHENSVRRQQNRTFSVT
EKQNDKCSLALNSNLKHQTPV
>aten_0.1.m1.16298.m1
MYRMLHMNMSSLGKEQHGWKPTSSSYGIALWCTAFSLISIAILCANAIAITVFEVTKSLR
KNNQILMLNLAFADLLIGGIALPLYINIFYKSARGYPWRSRLVNEIYICVDIFAGVSSMF
LLAVIALERVFSVFCPFKHRTTPRKHYWYGVMLVWVLAICLASLKPLSSRKLIPISYCNV
LILTLVSLSIATIIVSYICIWKRAYSVTNKENCNVIVTEKSIVQAMLFVTVIFLIMWMPI
YLLNFVIGFEIDAVPLNVIYLAKLLQYCNSVVNPIIYSIKIPAFRKALRRLDRTKYIAEH
LVLGRMNNTSVFTPSFSKVDKKVITWCVTYATVAVAIILNNAAAIAAFRKSRLLRKLGNL
FLVNLAVADLMVGTIALPMYIHLIYNTSFVTDYDSENAELKSFQALHIAFDVFAGMASVF
TLTVISMERVYAIYFPLRYRSIPRTAYCIILVGVWLFAGSLSAMVMLTIAEVIHRSFFAY
SLAILSFTSLVLMVTAYASLWLKVKLWTRHQDRDLGQKERNLATAIAIVTVVFLLTWAPF
HIMNILINFKASLFDGFPYQVIYFAKFLHYSNSFVNPVIYCFKISEFRRALKSLLTKRPK
KRETKL
>aten_0.1.m1.306.m1
MSSENLNSSSNDKMNSTITVSLDMWHPALDKFYSVFGITICIVGFIANLSVVLAFITHRR
LRTKVNAFLVSLAISDLLLTGISMPLELEWHIRSEFIHDAIVCDLLYTTYFLTLTSSSLN
LLFLSIYRYLSIAFPFFMKRVSSHHVLLALGASWLYSGITASLPIMGWRRFPTVTHRKCL
YSFDKEFILFILTTNWLSPAILVFFFYGLIFRIARIQAIKILKNKILTDHEKIRSPLFKG
AKTLAKIATVYLICWFPYVTEVLLVMAGAVAKLPSEVHYLFVFLCYTSAAINPFLYAGLC
KDFRQVFRKCASKASRQLTARFRCLWESPCRFVAARWGGVQKVSKRWRRSRMPSGSSSVY
HQPTAASLV
>aten_0.1.m1.1691.m1
MASTTSSKNEHEINGSETLSVLSRNVSKNAHEVNDPLNILSFSFLLLIMTATLVGNSLVI
LAFKRNVKIRTKTNYFVVSLAAADILVALVSMPIWAAYLMFSAVLEQGFLKIWTFMDILC
GVASIINLTAISIERYFCISYPLHYHTTMTSRKAITTIIIIWIFSIIMSSLKIVLWTLPP
PKYELIVVISCFFIPLIIMCVSYRFIFKVARYQARQIALMINGNVKNFLLASEMRAAKTL
AVVMGAFVISWGPFFIINMVWGFCGTCITLEFVVVAKWMHYTNSVFNPIVYSCMNKEFRK
AFCIILFGRKRCCHSQRRRRGDTSTDQTELSLAAHMKD
>aten_0.1.m1.15635.m1
MPQRNRTWENFYSFSYFLTARRRDIGAMDISQKLENKGGFTSNTSFKLDESKVQSQWTPV
AISIASFLVFLILLTSVGNAVVCRLVWRLRRMRIPSFCFVASMSISDLLMGFVVIPISLG
YHISFQTTGQWIFGKIFCNFWLFLNFLLCSASVYNLCVVSGDRYLAVTSPLKYLSRMNDL
KVKVIIGIAWLFAFIFAGFVTYGTNVSKNNNDNCSIWGLRYEYSLTVLVIGYIIPVSFLV
FVNCKVYFIAHSHMNRIHAQEMSLASVSRHSGFSIASKLDRATSHQKSTKTRLKHEIRIF
KTFLIVICAFLVCWTPFVVILLIDSILNVPGQIRHSSIILLYLNSALNPFIYGYFNTEFK
TALSGSLQRCIKRFYP
>aten_0.1.m1.19821.m1
MNSSVNESRCFVESDPTTYKLGTTVAYCLMFVVSLVGNSLIGIVVYKTASLRKPINFLIV
NMAMSDLMYPIFLIPRRLSDLYQDSWLITGNLGVALCKLSPFLTDVSLVVSVQSLILIAV
DRLGAVLFPLRPPPISSKPCAVFVLISWIVAMAIMSPDLFVYNLSVYQGELVCFRDWKSV
GDSSSWSRYAYAMIVVFVYIPMILLITLYSILLFALKSKKIPGEELTNAEKQRMKLNRQV
TKITIAIVSLFVFCWLPWSINLVLIIFTKDTLPCPFFTYWHITKVVSTLHCAVNPCICLT
FSGNYRKALKDLFRRGNSGFGSSHGEVIILT
>aten_0.1.m1.26953.m1
MYPILNLISLPDKLSYVASLEEDDPLLHWMMWCFSRTVVEKGVCHNHTSGYIFSPKYHPF
YQGLKSCNWTISVPYGNIIKLQFLEFQLEEDPSCSKEYIEVYDGHKGGFQLLGRYCGQRF
PSFLKSTSNVLKIIFIGKDQMSVFKFNFSSEKVVDAGLKDCVKVEGCPSSCVCFPVSPKS
QDMVVTVEEGKEIIYVPKTFPTNTIMMDLSGNHIFRVDNGAFNNTVALETLKLDTNFITT
LSKNTFGEMKNLQTLDCSFNLLKEIPSSAFASLLQMTTLYLQENEIEELPNEGFNGLSRL
RILKMQNNLLNLKIFPFNAFDGLRSLKEIYLDEFILCCYAGRAAAGVKCHSPKDEFSSCF
DLMKNRGVQVCVWILGLTALVGNLFVILVRVVGKYDNNVHSFLLTNLAISDLLMGIYLLI
IAIKDVQWQGEYFLHDFKWRSGAPCALTGVLSMASSEVSVLILTVLTTDRLICVVFPFKV
RRMNRSVACAVVGGVWVLGTLLAVIPILGLEYFYDKKRSVGFYGKSAVCLPLQLSAERMA
GWEYAVGIFIGLNFVSFVYILVAYIVMFMTVKNTSKKVRSANMKRESQMARRMLFIILTD
FLCWMPVILIGLLSLLRKFHDPEKQAYIWIAVFVLPVNSSINPILYTFSTPNVRMKVSQM
KNSLFSFIARKLRRSKVESVSSEAMQSKFGRNVAAPSVFSTDLPSSVSSYYNHRSRHNPG
MSSKALHKVHEYRAPEKDLKIMNSSSILPHETSNLVGFVVACRENRKESAMRLIKHFSSE
CEDEWKKESDLVNELGETEHPNILPYCWHCKAQECDLNFKGTLFPRLTKSAFLLCYDFPE
STPLDEYLKNKKIVLNLDTLLVVTVDLIDAIQCLENRGIVHNNITTSTVLIAKRFWVPKA
ILAGFGSSQLVSRNFPESNDKGRTIKDILGKNIVQFGCVLSEMMRKCYDSGESDELQGIV
HLCSEQEADVRPSASQIGDLLRDLRRQNDIWDSSV
>aten_0.1.m1.16300.m1
MNNSKIAAPLTTNSFQVNIISWCITYGLVATVIVVGNALIIGVFLQKQLPRQCRGYFLIN
LAIADLMVGTLALPMYIYIVYAFNYLPTNKNIAIFYHVYTVTDVFSGLASVFTLACIALE
RIYAVCSPIEFRYKATRQVYINVIIVVWFISGTAAVAYILSTPAVINILPAKTFTFYLTG
LSVLSVLVICSAYLAIALRFHFWKKYHMEMNASKQEMRLATVLFIITVVFVLTWSPFHIM
NILVNFGDSFLYNIPVDIVYFAKLLHYGNSLANPAIYTLKIPEFRFAIRRMFCKNWVRET
RV
>aten_0.1.m1.7013.m1
MAPSLTMSFDLMNSTRNTATQESPRTGATTALSALTVGLILEGGILAVVLGNLLVLLSLR
FQKQWLVTDVLLLSLSTADFVDGSFPLQLIIFMNYFIQQKWTAFLCGLYIIIVNSLRFAS
AGTVTLMAVERAFMILRPLKYHTKVTVSRIKKAVVVIWLNAVFLACLPFIGVGNSGYEEG
KCFYHLTDMGKTYAVLILSVSFLLLAMALVCCIAIKSSSSMFIRRQTEMDNKNKCAGNRT
HRGSTCDMLECERGRERRKSNPSGVREIRRLSHMMALVVFVYCLSWLPILISNIVTMVTN
QKSSKVVVLITGMISLIYAMANPIIYGTMSMRYRLAYKKVFTTAFGLCERRTRSWSLSFS
IISTPRSRTFTLPQLFSGQTSDENKSKEVARKHDTQHGQTTKAIETKFAQNDHVNELSYG
VTGRTIQNVATKGKRDIT
>aten_0.1.m1.20697.m1
MVPYNPDSKTFTVTLFTCIFIGLVCPCAIVTNVLVFLGILRKSELRTVYNASILFLVSTD
LLTAFITMPAFIVYQATKLTNPEKDFSCVALALYTFTTFLLTGLWVVTVILITLERYLAI
FHPCKYRNHLTRGRIAVTISITWILWIVFITHTRLSPMAGADMYSAITASMLIPCILLTF
VVYCKVYVSTRRMRMSIGHELSAPRNAEVIQETKSFRTVAYLAGAVVLCFVPTLALLVLY
RSQTVSQNYFYHLLYPLTDTAVLLTPICDPIIYVLQSNNVSYSSTSAILQNRKRYPLFYR
TIPSDAACNKALISLLKKFNWRQVGIIGKTDINHSQTTANLLEELAKSDIKILTSETFTD
DPTAQVKSLKEKDVRIIIGNFDEKSARRVFCQAYQASLYGSRYAWILPGWYRNKWWKSEL
IEDSLSCTESEMSEAVRGYIACDSLRMSPEKGITVSGQTPEKLNQLYQEKNTEKKSLKNT
DAGFAYDAVWTIAVALNRTEQHFRSINSDHSIGSFNYADNQTVEHLQTAIQQTKFTGVTG
PVEFERNGDRRGFMKIEQLQGEEEKTVLFYLSQNDSLIVVKGSEFYWQGRGPPSDQAKLI
HELMTISPILYGVMCTITILCIILAVCFLAFNIRLRHYRYIQMSSPRLNDTIIVGCIAMY
LSVFLFGLDGKLLSSSQYSVNCQARIWLASLGFTTAFGAMFAKTWRVYVIFTNAKLRKKV
IEDGRLFLLVGALLLLDVFTLSLWTALDTQTRTLHNGTVERGTEFDTIPQWEYCDCRHKT
IWFSVLFASKGLLLLFGVFLAWETRHVKIPALNDSRYVGLSVYNVVILSVVGVPAAFMIG
HAQNVTFALTAVFILFCTTVTLCLVFVPKFIAVKRDPSVLNTSGATSTTGSQASGESSTS
HDKGIKGAKYITLAAENSNLKNLIAEKEEQIGKLEVRLRKSGVPVECIRRLSLAMASKRT
REGKHESSPTLNVRGDRDSGGSIHIDLEDDGAVYTGEKETVDKVPVPSSPRQSNSPSQFN
IDENIFLGNVLVKAASAHKTKKFSLIPRMHDGVPQIEQSEPQEAHYNEGIFMETSNSPTT
KISKVNRMELPFYKDPPKGDTTSSVSSIKARYGKPKRETSSEKQKTADSNSNVLPAIKEI
KRKGSTVLVSKSRSGETCFQVKTLADLKRSSHTEEITI
>aten_0.1.m1.20357.m1
MALLNVEPCSYVPLAPIAIAFTTAALSMVLCLVSVTGNILVVLAVFINPNKDLKSSFYYF
VLNLAICDLLIGLVVDPLSVATHYGEGAARAFPFDQVYIRFPYLVSCTASVLSLAALTMD
RYWAITSPISYRIMFSPKRVGIVAAGIWVVSIGFPFTYLFTGNIDYAFVSAHISAVATFL
AMLLTYLKIVRVLKRQIKQWDTMNDGSTDNQAKRRAILREQKISKTCLIVLALFLACYLP
SCVCLYISSLCFSCSCSFIHGVKDFHFLLILTNSSVNPFVYAWKFEKFRRAFVKILVCRR
KCQSRRTIRVYPFVPT
>aten_0.1.m1.369.m1
MEDEFIFPVTSCFNSTSPAVLSFVTGGVSALLSLVTIPGNLLVVLALFIDPNKDLRSPFM
YLVANLALADLLVGVVTDPVSAVYHFKSALGLLNNGKLILSVHMPFFISCTASVLSLAAL
TIDRYLAITSPIRYRTTLNPMRAVLASVLVWILSLSFPFAYLYLGFIHYTFLFANTAVVL
TFAILLIAYIRIYKTFRRQVREWDKFHDGTEENRARKLTVRWEQKITKTLLIMLTLFISC
YLPACAFIYVINLCNTCSCDLILWARDLQFLLILANSSMNPFIYSWRLRDCRRAFLWIVT
CGKKGKKRKIYSFEMRSFRRGASTSQSAKAGK
>aten_0.1.m1.21115.m1
MSPLFNSLLVLTILSSTQAKTCSVAEYTNTNSTIVSIIGKECSILLSEPCNKTEIVTELV
LTNNKIQLNTSNMFTCLRNLKKLHLRNNGIRNIHSGAFSDLDSLEVLDISYNKIANIRRE
AFNGLDSLKVLQLQNNDLKELPVFGREAVLTTLDIAYNPIKSLDAPTLAKYKRIESLYLG
GTKITELPKLVFSENKKLRTLSLKDSELRIIHERALEGTQLLTLDLQFTKISHLPGKNLE
RLENLFIKGATKLYEIPVVSFKRLKKARVEYPFHCCLIKTRPHHSDEVATQPSPSVGATV
QEISCPNTSTAPTTSTNASSVRTKSRTSSPPPKHQIIELPLPLDYCNNLRNLTLVTLPPP
IQNVDCLPREDAFNPCGDLLGSNVLRVCSWMVMVFAVLGNSIKFFVLLMSKRKISITRVL
MCNLAFANFSMGVFLCMLVSADLHSLGEYQNFAYRWQYRAGCQVAGFLSIFSTELTVFVL
TVITVERYFTIVHPLQVQKHLSTKQVVVLVAIGWGFSVTIAALPVLQIGVSSYEKVAICL
PFEVESTLSKVYVTFILATNGLAFFFVLFCYSRMYCSLGHSGAGDSCHRVETRVAKRMAM
LVITNFACWFPIALVGLIAIYDTTLIGVPAAQFFLVFVYPINSFTNPYLYAMGTKHFQLD
ALEIIGRLGMCDSAIKSLRDRLQDHLDMGPNSSRAFTGSRISLSSMRSGHQISAMLGRNN
NSSCNSRGSSKSSKSYNGFKQTTLNGHETESTTNSPVCSSCGLLCLGSCRRTKRAWKRQR
RESYSANDSWSHQNDSSDNVRFSWRSGDFTPTLSSERQELVEGNELSVDDRCRQRGALHD
ELFETENDDMATTFTEEEKGKEHSPMLGLVPTVVVTTC
>aten_0.1.m1.12800.m1
MSDFNNTGENLARAPSSLQNQLVIVQVTFYAVITVIGTIANLALCSALLRTKHPRKASEY
FIFNLALTDLLTCSLGIPLDIVVILMEHWPLGAFMCKVVYPFQTLLTAVSVATLTCMAIE
RYRAIVTPFKPMFSVRVVKIAIIAVWCLSAILVSPYVAILKYRDLSCDEAWQGDKFPKIF
TLCVFLLFYAVPLSVIGPTYALIGVKLHSEGRIMRNFSRKQGQGNKQFRALVRQRTKSNI
VIVRTFLFGAIAFAVCLLPYHVMWLWHDFGQANRWTHFNDALIFANALVYFNSLVDPFIF
GGNVALEWRKSCTVMLYKCFNVVNCKAGSQQRTVNIKTRKESGDRVMLMQQQVSLVDSPR
QQCDKHVVSAV
>aten_0.1.m1.353.m1
MAKYCLSSAIQFGAIGFYFTVMSRPGILISRVKRGTLARYLWLLHLCNNTRHACKQRQKD
GGSLHFQNCFPSQKERVALQLILYFSGRRFSYLIIMVFGNNFCEGQRAPFEVSLTTTIVT
AILCLITVPGNMLICWVIVKDPNKELRSSQFNCLVLNLAVADLITGLITEPSFVAFHLSE
IQGKHVMRYIALVHMAYFISCTASLLSISSLAMERYLSITSKYRRIFSRSRTMIWSISIW
VFAIASSFAYFAIGFYTFVFVFVNLIVIASFGVVTYAYIRIYQSLHVEGSVAADTRNRLM
ERRLIYEKKATRSFLLVSLLLLFDNK
>aten_0.1.m1.32984.m1
MAHSALPDFHWSTVSVSILAPIVALIILLGMIGNILVIIVLWQKKRRSHRKTGSFFLISL
ALADILASANLIFMLATIINKGEWIFGDPLCKLNGFLTVLLGATSLLTLCAISVNRYFKI
VEVGKYDRIFSYGNTLRILAATWFIPFILSLAPIIGWSEHEYQVGKCVCHFLFSRSVSYT
LTFVTVVVAIPFSVILFCYLKIYKIIKSHGAMMGNLRREQPSINVEDIKIATTLFTVIVV
FIICYIPASVINFLDMTHLGFRIPHWLDMLSFVLVVSNHANNPIIYNALNRSFRQSFREV
LHVASPRERRPSSRMHSGSSSKSSMPRCLQSKCGKSEKNPDNPCYQHSSSSSDKDTPEVI
ENLDFDQATMTSKAGYPHEASYC
>aten_0.1.m1.27807.m1
MSFNDSDLILGNTPRPSRSLVHGEVIFKVYLTRGVIAFPLALITTFSNGLVMFLFVKDPK
RSIRSSPSCVLVASLALVDFLVGCGLEPTDAYYNLSIAYGKQPSIPRKVMQSASVYLLLC
SVLLLMLITIDRYLAISCPIHYAQRINKKIVYASVVLVKGYCSALLFFVVEWAGDYRNEI
FCGHIDLVLLITITLFGGLVYSLRKQTRQLIKLSVNCDENFIIQANKRERKVTRTLAIML
VVFLACTMPWFLMMQMFDYCSICRRNWWIMRLLFISFQANCALNPFFCTLRLPRYKAALK
VILAHLTLNRWPGTWRILSASRMKRKRSSGSYAPNDSTQQKNLSPIFEKGSPILTQYQFK
Y
>aten_0.1.m1.753.m1
MPGTINASLLLNVSESSPTRGAGGSGLASLSMNSVMAAWFFYAIIALVAVFGNLLVVTAF
FINDKLRTVTNYFVLGLAVADILVGAISVPLWMYILKVYASSTRGKNFKYVEKFYRTMDG
FAGISSILHLMAISMERYFCVGWAVRHRNTPKHVYYIALFLVWLFSALAACVKLMIPKIE
AKESALLTSVVFFLLPLTIIVIAYAAIWKIATTRMNNNPSKRSLKREIRTATTIAFVIGF
FLVAWTPFFVTFVIVAYCPLCPFNWSATIFYKVLHYSNSSINPIVYGVRIPEFRKTFKFI
FKRLFGPVLAPCRRNAFLEDRNGNPNLRTETFNLEK
>aten_0.1.m1.296.m1
MDPPSYTNFSNLTSVHPTSRHDNMMQDPELKWLRLVFYSIIGVVGTIGNALVILAYRNPR
MRSVTNLFIANLGVADLTVTLINVPFSVTYPTLGHWPFGNVLCKVVPFILGVTLFSSVGT
LMAIAADRYRAIVHPLLPRIRTRHALMIIAAIWIVAFIYPIPLIVYQKYKPADRSCNEAW
PSRRDQEIFTVMVFVSLYLIPLIVISVLYFLICHNLKTSESDTQAGNPLFFDE
>aten_0.1.m1.12236.m1
MESLSKKLLNRAPAVALAEAACLLVINIAAFVGNLSVCYAVYRCQRLRTLANTFLVALAV
SDILMSTCCMSFSVIVLYLGWWPFGESFCSFHGFCVFTFGVVSLHSMAVIAISRYFRVVK
PNKYNNVFKARRNLLYIMGVWCIAFLGTVPPFFFKKGGYDFQAGKAMCLYTFHTNIGYTA
SIEVVYISIPLTIIVFCYFKVFYTVSRTNQVFSHERNPQQLRAHVEEAKVTKTLATAMAG
FACCWLPVLVIDYIDAINGAVTLSRRSYLTYGFLVYLSGTVNPFIYGATNKRFRREFKLI
FGKLLCPKFLECARNNEEHSEGEPHRPRVTKGTSQDQ
>aten_0.1.m1.18187.m1
MGNTTEEEGITAVQVTEYTFFTIIFLIGVFGNTLVCLVIVQTPRMRTTRNFLLVNLAVSD
LMVALLCIPFDVALKVTSPKWPLGAAMCKVLWPAMTLFTNCSAATLAAISYDRYRAVIHP
WKPRFTVTQTTIIISATWLMSLILVLPYVLSLKMKNGYCSEDWPVPVAVKLYTMGLFIFQ
YALPLVIIGVAYTLVALKLQEQASRIAKNRQASGISDHAYNKALMTCKKSNDFDDESELG
SNDPTAVTMLPFERKGLQSPKKEKRVPSVRQEEKRLTRNTKIVKMLVAVVLLYAFCLLPN
QVVWLWYEFGSGKDWVHLETYLTFGSIMVYVNSCVNPLLYAGMNDEFRKGFIRILKCRCK
KA
>aten_0.1.m1.6102.m1
MAYINNTSQPTLFSSVNATNSSNNTNISLARFNTARIVLLTLQIFTVLAGIIGNIIVCVI
TSKKRTRGKIVGHYLILNLAVSDLGILVFFYPLQVISIEFSMSWPFGELTCKAIRPFFEI
FFGSGIGCMTAIAFHRYRMLVHCMKPQMSLQTAKRILFVIWLVSFLIIVMPLFFVMDLQN
IPNVARVGLWICQPHWPNPLSFKLYEATTILGIYFVPLAIITCSYIRIRNKLRENIRQND
NHRKASFRSKSTGQGKEVDSRIRQNRRALRLLAPVVAVFAICMAPSIFMKMESVFAENPR
QLYKSVEYMPELVRLFQLLLAVNSAANPVIYSVVNTEFRRDFARLMGCGKDKDFANSTER
LNLSTFQNSTTLNGRGSLRESLRRLWSRYSADRLPERVDQEERFIELEERQRKGLEKFG
>aten_0.1.m1.2840.m1
MPNSSLTWRSSTSSMNLSPGMHQGVTAGDIAQSVFLALVILMGVTVNSLICLVIKRKRKL
HTVFYSFLVSLSISDLLHSALKMPTTLLSTLRILWYPHASLCYITTPFGVLFGAATVFNL
CAVALNQFFIIVKPLHYPMMMTAKHAGHVIVGLWAGSVVISLPPTFWRSADIICRSGAVS
NDNYMSEVLYFSALWTFVVILPTFVMGASYIKIFLVARHQIFREDHELQVGLRATRSRKR
EFRAAALLALVGGVFIFCWLPFFIVQTLHKFSSVKIAPFYFNLFLCIMYSKSAVNPLLYT
ALNKELRKALMHFLGFARNTPPRSDSIRLKTQNGAKNVESSL
>aten_0.1.m1.17698.m1
MQLQILQLLEGKVLLLTKDSKRQELKGSTWTLSSQAVKERIFSAWRDAEDGKDAMMNGTS
FRPSLPRNSNNQTVHEDFLALRIFQGTGMCIFILTGIPGNFLVCYLVRRTRRLRTVTNLI
ISNLAVADLGVCLFNIPVSLATVIFNRWVLPNYVCRIAGLTFALFLFEALWSLALVSISR
YWCIVQPAKFSYIFTRRKTLAMIIGTWALSLLCALPPLFGWSRYVFTVDKSTCYFDLSEK
SDLPYTVTLAIVMFILPYILITVPYSNIFRFIRGHSRRLSVNSVSSSLRKTNRATFQDFK
VTKLLLVVVCVFAACWTPHIVVNLLNGFSMIKKIPRILDAISIFLTFLSSSCNPFIYGLM
NKKFRKGFRAVLCAPCQKCHKLKPRKLERKVSGETTRNLSSKSRSSHRKEWKSVAEKGAT
VYETCV
>aten_0.1.m1.2702.m1
MTSLPLATIVTSTFMITVSAVAVFGNFLVILAILWNRRLRTVCNFFLLNLAVADLLQGAI
AMPLRLVDQLNQTGRNKPLIPCLVVIPLTVFLFGASNFNLALISLDRYLALSRPFLYPTL
TAPRRVASVIALSWLLIFIIAFLPIMGWGASNSANVTDICLYSTTLSKAYLFMLFSVVNL
AVIIVLAFTNYFILKTARRQIRRIISVDPRRKRILEKPFTVAQVLANRIRPSTDSIATGT
RAATTVPIGTSEHKSTRIVLIIVGVFVILTIPITVIDTVSLLGCSRCFTVEVTKVTVVMA
YANACVNVFLYAGFNTEMRNTWVAIYKKVKETVYRCLLEKVPRNSKSVPSRAEVQLEG
>aten_0.1.m1.15855.m1
MQTEKFFANFSCSRQFNQGLDNQRIAFSVINILLGITAIVGNAVILIALHKEKSLHKPSK
VLLRNLVASDLCVDFVQLVFVGYVISILQRQWQICRLFYFVFVLLGTISIAVSLWTITAI
SVDRLLAMLLKFRYKQVVTLRKVYVVAMASWVWNGIGFGSLWYFSHNTRKVLSVLTIAVC
LVTSAFSYTRIFIRLRHQHNQVSNLREVENQQRRADITRYRKTVSSALWLQLAMLFCYLP
YLLLASFAFRKNIPLSLLVTPTNTTLTLTYFNSTLNPILYCVRIREIALGAIFKIGVFVD
IEDREQLELTDP
>aten_0.1.m1.13430.m1
MANSTNSEIEDPVKSAFYAVAFVLGLLGNLLVIIIVVARRKRRTANDLFILNLAISDLLY
LFVCLPTNIYMMFADIQYDFFCRLIWPLMTVTVNISIFTLTSMAVFRCQVILNPFKPEKR
HRYIFVWILGIWLLGLILVIPLMLVTKPKLAKPQGCTEVWPSYKYRQAYTVCLFVLQYFL
PLTIIAVAYVRIGLDLVGQAERQVPDNMANQERRKENMQVIKTLATIVILFAICMLPAQL
AWLLYDFALDDHETLINFLFSFSPSLLYFHSCLNPIAYGTLTKHFRHGYIRFFSFIFCCQ
FASFFKRQRGTERLAFGRLWKTCRGRKQTVTEESDRESWIQNSNTETGMNDETTGEPEIS
QLMEKETVL
>aten_0.1.m1.1651.m1
MARNSGNNSTASAIPPASSVGLIIESLFFVVLSLIILAGNTLVCTAIYKNRKLRTKTNYY
IVSLAVADIMVGMFSVPYWVYFRLVNGDGGSDTYKVYITYDILCGTASIINLVMISLERC
ISVTEPAIHRNLSRTTITITIICAWIYALAVACVNLIDESYLKWYPLFVSTMSFFLPLFV
ILIAYALIYKVAQTRERARRSRSLAREIRIAVTLAVVIGAFVIAWLPFFTMLLITVYCKT
CQVKYEIIIPFTKWMHYSGSMVNPIIYTHRNKDFRRAFARILFSCGKKQMTNFSHPTKNA
ATISQNCVSARNTSTSADASDNGEIRVRTRSDSYVLAQKEKQTILVGETKA
>aten_0.1.m1.19032.m1
FRNGNLLNFTVVPNSSFTTSENSDWEPNYVKTIHHTLSAIICVTGILGNILVIIITTTKR
SSKTAIHKYIFNLAVADIGVLAICYPLTLVKAADPLKWPLGKVVCKVFYPFSDIFYSASI
GSIVAIAIDRHTAIVRGMTATALFLWLSGLYWACGFLWSPRYTSSWRTSKKTVQSIALQC
GRVQWLKFLHRITLHSLVHTSAGLDTVGLQANR
>aten_0.1.m1.12448.m1
MTDEWGTHKYFSGGYIAYGVVMFCILVLGFVGNTLTVLVLTKREHHWRSVTPLMINLAVA
DLLIIIFGYPTQVHANFTADGVPNDSHCNFRGFINGIVGITCIFTLTEMGVVSYSGLRRV
DGNVRLSSHQVACLIGAAWCYGALCMLPPLLGWSKFVISASKLSCSPNWSGQTTADKAYT
LLLVTFGFFAPLTVMIISYYKTFWVVRRHFVPGNMAVQLRQRKSILRIVHVTLMSVISMM
LSWAPYCCISLASVVRGKPVIEDWEAEIPELFAKASVVYNPLIYTFMNKSFRMTLFRIVG
LHRCFGAGQEVAPTAVIQKRPNVIQQIQFHRHSSEVEVRTPRVPPIE
>aten_0.1.m1.2907.m1
MKLTFALNTCTKSEEMKRSNTTEALFSQTQKTYEFVVGAKRTFTALIREPSLRFSEQCIN
CNSNMLANSTVNNSTNSTSTFVTNSDISAGPPGITIYTQVTYSLIASVAFIGNMLVISFF
WQDPKLLKKSYNILILSLAIADVLTAICLISNPGFVLGDAFPYAENQLLGKISCFVIWSR
VFLFQLAIFSVYICLALATERWYAVIKPMKYQSAFNKKNTLLYIASSWVWSLILFTSGFL
KVGYVASNPRNRRCKWVNNWADPLTRKILAVIQVLLRMGFPCFTMLALYAHMLYKTRKPS
VASAVSRAKMRGKITRMIAATSAMLIIFLAPSQINFALVMTGDSRLDTELHHVLSLLVFV
SSCVNPFIYGLSNKSYQHGFRRFLCPICNNAVRNANQLVLNRREIPADRITVEEINLTET
TSIKITETDAVNELRFS
>aten_0.1.m1.12238.m1
MSAKQDNISMNLDHLKIFSKVLQSRSPAVVGIEAGFFVIINFATLFGNILLCAVLFKSFR
RRSITSILILSLSLADILMGVVCMPLSCAVLIHGKWLYGNLACELQCFSIYFLAFASLQT
IVLTSLNRFFRVVKPAKYKRIFTFRKTATMLVAVWISTALILAMPWLFGKTKAVFNPAKA
ACVMFHSGKRKYYPAILRGFLLVMFAVIPTSVTLICYYKIFRAVGMHFTRVEPNLTRNSS
RNCHVNSCEMRITVTLFAVVVMFVLSWLPVFLIEIVQAFIVDWWKIPRQVQLLWTFFGSL
SSAANPLVYGFANSSYRRQYRRLLTFKWKGNRRDASSFNNNGSASVSIAMATLNTRP
>aten_0.1.m1.27896.m1
MTIYTTSLAAQVSITTVFTVLVLVGVIGNTLSCLVIILNRSMRTPMNYLILNLALADIMV
TLFIAPRFIFIHSFDHPHGLIGSIICKFFTGGNFSWMGGSASVFSLVAISVERYFAVVHP
YKTRGKLTSKKLNYVILACWIVAIVFNLPLFFIISYNEKIDFCTEYWPEEWMAKAYSSSW
LVLFGVIPIALMTALYVRVIRRLWIKPQDGPRVTQAAVLKSRKRVTKMVIMVSAVYAITW
FPVLIIYMLNYYYKDQHYGNVTYVIAIVIVTFNSCVNPFVYAFCNGRFRSHLKKLFAFTC
LKANQIRLEREKRDQTAMATTDSSNSQKRRQEFEMQI
>aten_0.1.m1.5976.m1
MENSTVSFTRTPLAVLWATAYGLVSVLIIFTNIVSIIAFVKTKPRRKHTHYFLINLSIAD
FMVGALSVPLFISYMIDPGVWSQGVVLPMVYSSMDILSGLTSVFTLAIVSVERLIAVSIP
FKFRMIRRKTYFLCIVATWFLSACVASMSIAFYLRTVKESFYTVVILSLSLALVVACFAY
ISIVFKINRKNSAKGSKDMKLEQRLSITLLCVTAIFVFSWLPFELVFILVHFCKTCSLSI
NAIFFIKLLHYSNSFMNTVVYTFRIPEFKEAIVELFSRSSNRLESDVLLQELALDASTCT
SVTRLHHQAFITMNDPAGSSPSTSPVLNGCGSQMV
>aten_0.1.m1.19270.m1
MSDTFPSVEYIGFAVAFSVMIIADLVGNTLVILVITRNPSMRTSINYILVNLAIADILVA
IFMGMNFVVTPAFVQPDGTIGRCLCKFFTGGTSAWTAAVAFVYSLVAVAFEVYNAAFNRF
RSPTVAKGKSLRRKLCLIWLIALLWGLPLYISVTYVDELKTCAEQWSHPIMPMLYSLGWI
IVAGVIPMAVMGVLYFKVVRYLWFAKVPGKSPRRVVFMHSKKRITAMAVIVSIIYAICWV
PTLVIYFLANLLPSESMYSVGHKTSIVLATFNSSINPIVYSLRSYLFRRNLSRLFQRNKK
RINMNRVNPGPAQNGTS
>aten_0.1.m1.32519.m1
MENNRTNLEGNQMSDTFPSVEYIGFAVAFSGMIVADLVGNTLVILVITRNPSMRTSINYI
LVNLAIADILVAIFMGMNFVVTPAFVQPDGTIGRCLCKFLTGGTSAWTAAVASVYSLVAV
PFEVYNAAFNRFRSPTVAKGKSLRRKLCLIWLIALLWGLPLYISVTYVDELKTCAEQWSH
PIMPMLYSLGWIIVAGVIPMTVMGVLYFKVVRYLWFAKVPGKSPRRIVFMHSKITAMAVI
VSIIYAICCVPTLVIYFLANLLPSESMYSVGHKTSIVLATFNSSINPFPNRKKQNGKSII
INQFAGVLHSKNLTLNNSGYQRFRSSKYSSSRRLTKKLGENLRNREKSDSGKNTLRQQVI
PIMEQYTDSEAAQIGITTMFGIVVTIDLIGNILVCLVILLYRDMRTPTHLLLLNLAVADL
MVALFIGQRFVLVHFIKHPTGLSGAILCKSHNFTWVGGAASVFTLLAIAFERYYAVIFPH
GNKGKVTFKKLKIFIAFSWICAGILNIPLFLIVNYDKDTEFCHEYWPDIWLPRAYSLTWF
FVAGIIPVKLMIVLYSKVVYRLWFKRQEDVARQGVIKVRKRVTKMALIVSAIYAFCWLPN
LTIYAMAYLSPSQKYGSVLYITSIVLVTFNSTVNPFIYVFVNRRFSEKITNLLMCGNCKR
HNNNVDPGRVVFTANN
>aten_0.1.m1.32217.m1
MNISQQTLGNSPTSSLILIALRSDVQIYTQVAALVLICVGSVVGNIFVVGVVICNYNLHN
PTYYFICSLASADFLVGAFYIPLFIASTLAQKWQLPVTLCNWHAAFISLSFNASLITLCL
ISVDRFLAITDPLRYQTTLTTRRSAFLLLGGWVHSIFWAVAPQMGWGEVVFNPKTCTCRP
NWGAKGLSNRIYALCIALFAFAIPVISMVYCYCRIFLVARYHVQSIKQNSVQHCQSSNAS
SRRTLETKAFKTLMLVLGAFVVSWLPYTLVTTATMVTKGSWDASSSILNAALTMTTVNGC
INPMIYAIRDQRFRSGMKRVLRPQAPRGTGQFNSYFSTDRFLDTRTKSSSESFELHGNIN
FAHKAQQQRTQDVLESAARSTSSK
>aten_0.1.m1.29474.m1
MDPASEKAIIAVQSVIVIVALVGNSLVCAIIMKNPGKRTTMNCLLLNLAFADITVVAFFA
SRFILIRLYNHPDGKVGTILCKLLTGGTFGWIGSCASVFTLVAIAIERYYAVIRPLGNRA
TFTKDSLKVIIPASWIFGIILCLPDFLVKDFCKSFRACVANWPPAHEWMPKAYILLWTVL
IAAIPVSVMTVLYSRGRSRVRKRVTTMVLVVSVIFAFCWITECTDYILLVFYSKLALGNA
THIISSTLIMFNSSINPIVYALVSHRFRDEVIRMIRVTHRTRIPKRLEFKISCENKASSN
PTAEDEPNRNMGKKENCARSRRNPTRSALFGNCVAVESVTET
>aten_0.1.m1.14178.m1
MNLSPDSDLTKAWKTMIYCVIIVVSLLGNSMVILVVYKKRRMRTTTNFMIVNMASSDLLM
ALFAMPPTIRSIYTGEYLLVEGILALLVCKLITFFQQISVAVSILSLTAIAFDRFFAILL
PFRQVVTFRATSIIISLIWILGIIFAAPILYTNRIGPIDSDDREAYCHEIWEPLFKSSKA
KRDYTFVSFGFLYAVPLTIVTILYSAIVIELWRRNSKKFRSNANQRERIERANRKVLKML
LVVVVVFALFWLPIWVFQFMYYVASNRCLIPELVRFIGYFLCQATSAVNPLIFAIFSANY
REGFKDCLQNALCQGRKFFQRTSVSGRHNRSTEI
>aten_0.1.m1.2617.m1
MRGFVVRTRLVFLLLVSFCNAGPSDISPFSQYSSCSTVCRCFNDDVQVSVKCKISGEQVT
AEGLPFELPPDVYSLDLSNNNLSFIPTRLFQKYTEIANLILDDNNIKNLTSTATLGAFPS
LIYLSFRRNSIIHVESEFFQGLRHLRILNLSLNDLKRWHGNLTQNTPALQALDISGTIHW
VPGDNILALPNLQELRGVTWCVFCPNCMVIKPHNLVNGSGERRRKAEECLRNFDDMKFHD
FGNNDPVRFIKHRYLPECMCVRQSECEFRQVVMPYFKRHRSLPQHLFLIEYILGPLTIVT
NLIIITTILTSKLLRKSPSFVLIGHLAIIDLLVGIYSIWVAHINISNIDGILEEIMLHGK
QLQPSTGPIFIAGQLISVSISLFLTLERYLAIIYCMTPSKLLSIKDTHILMLLAWGVAVT
FAALPIFGVGGLYYNIDRACTPLSYHQDFKSSGSSLILLTSLITILVLYVVTLPLYLHVF
IFVKKSSNHMGVKRELRLARKIALLVFTNFVFFAFPILLILMFSIFAKFHSDPFDFDGDA
FKSTMFKITIGQWLPVTCLSINSMLDPFLYAFRHTHFKREIRRKTTRSSNKVFPFLSVSP
PVNNTTGDSMSFNSCPLRGRKNIEVGAPRSKTNNHEETSCVHDQTSG
>aten_0.1.m1.20158.m1
MAFTSLRNNTNNSGVHGQHNGFERHDKGFMIGIICFLSIASCVGFVGNGLVVAVILRAKK
LKSVMNRFILHLAISDMIVSVLAIPLFLFINFNNGLTNDTTSLTVCKLARFFQYLSPEAS
MTLLITIGWNRHQAVVHPLKIMSYGTANKLIIAAWLYALLVVSPSLYLTKLGPVSVDPVT
NQNLTYCATIPATTLSGLVYVMFLGLVGYILPLTSLIVLYGKIYKTVWRRKSAQLGESRP
VEAFIRSRKKVLKMFLTVIFVFLLTWVPLLLYISAIEWTIKSTSSRKDYARLITYSLGLC
NSICNPFIYALFNAKFRTGCKEMCSFNFKTLWWKRCPTKSNTAVSAGDGRLPQPNVLSRR
GGFHGSKGDSKKNSEKKTKDESSKKFSPGTVKQRIARRLRSMTGMEEIARASADAVQLVN
YQRSGEMALETGDIVLHFPSSVTLSSQTETRLSSENCESIVKFDDTEAEGKLESPEQVQI
VEPNEMTLRKE
>aten_0.1.m1.36722.m1
MFGLVSSNSSNESLNLANITTTHPPKVNLLRHSKQETLIFVFGYTILALLVITGNSLIIV
AFKRKKKLRTATNLFFMSLAASDLLVGVVSIPCWMYILLYDMNAPIRKPISGRFHVAYTF
LDVFSALTSIAHLTAVTIERNIAISRPLKHRVISRRYYYVAIAATWVYGLITASLFVADF
KSASWKKHRGLLTTTAGFIVPTCIITYMYTDIYKRVKLFSIRQQTYCLNLRKKRYREKAT
AKTVFIVTGLFLLSWLPFFTLSMLSILCPRKCLPRGEHLIHLVDFVKLLHYGNSAINPVI
YTTRSLEIRATLKRIIASCIIQRINASSSSREIPPTAGEPLVPINRQ
>aten_0.1.m1.6088.m1
MICQSWLRLCISLNDPAILRDKRKKTTKMIKVRNFSLEPENMSSQPPEPISEAANKTWSV
FFGLEAVAAIFGNALVIAAFIASDKLQKRKTYFLLISLAVADFLVGALAIPLYIHVIGGS
VTQWWTLHTHMHHTQRGIEIFASWASIIFLVVIALERVYAAVSPFSHDSLKPIGYYIVIG
FCWIFAAVIGILSFLRESHVGAADNNVFFYFLMLMISLSMLIIIISYIVVVIFLLRAKFS
DQFEQKMAVTLLLLTVMFVVSWLPFKVLNYIFYLEPRTMLSCGHDLGCVYQILYTTKFLH
YLNSVVNPLVYALRVKDFRDGVRRVFCCCCATSPPPRTFAVEREKGFENPVVSMQSLDSA
VPSMFL
>aten_0.1.m1.1238.m1
MENTTLNQTRSTKIGSFVLIPPSWAYSSVAICSVITFLIVTGNLLVIIAFLTTPKLKTKT
NYFIFSLAVADLLVGLFSVPLWIYVVLSLDFSSLLYQYYKLADILSGSSSILHLTCVSVE
RCYAIVAPLKHRKIRKVTIYSGIALSWLLAILSAALLKIMVSKWTDIPVFITFAFFIVPL
ILIIAAYITIFITAKKSFQGQRKMSLKKELHIAYTVALITGVFVICWLPFFLTILLFKWC
GVKCAEFVYDMRVIMIVKILHYGNSALNPIVYAVKNRNFNHAFKMILKKLFFQNSYRRHL
VMNSPCQNTMRSHFDSRPAKTMAVMSVHNSEEEVQEMTRAVTTTTTTPTPQINDLSA
>aten_0.1.m1.11142.m1
METNTTRASPASLSQDIIFASLYSFIVIFGIIGNCLVITVVRKTPSMHTTTNYLLMNLAV
ADVLTLLLCPGVYDFALTSVRLQGFSGDLVCKLFVGNAIVPITINAGVLTVCTIAVERYL
ALVKPFHTALRMSKSSVRYVVVIVWIIAVLSCIPDIQANTFNTSVSSRYPCKRPWTLDEY
AFQKPHIIFTCVCFGFTSSLVVLFCYTEIIRGLYITKTICSGSTITEAEKKEKKQLALLL
VWLSIVFALCSLPFAIFFTFLVLADSGTVQNNYELLYILHRISRFLLSSNSFFNPILYAW
QSTNYRSGLRDICTCFKISDCISCFRKGRCVAFNAESEPKRSENCAALEMRNLNESVYPR
ENYLAGMQMA
>aten_0.1.m1.1334.m1
MNCTSIATNCSSSETTLSNQPPKPNPFTIEAKIGFTAVYILIFTLSVFGNSIGLYVVCTK
APSRRITDLLIKNLAISDLIFTFTNLPLVAISFHLTGPFVWIGGIFGNITCKLISYAIPV
SIAASVITLVVISFDRLCAIYFPLSQLLFHRHRIITGIIWLVALITMTPNLLLHRVSDLR
GIDECIQEWPWADDQKGSFAPLRMFHVIAFIVMYAFPLLVIAISNSLIAYRIWFHKAPGV
AGRRLSNVSVRSTRRKVVKLLMVVVIVFAVSWLPTYVLHYYMYFEHHLYKRIPLAWVILL
FCVSHSNCAMNPLLFIAFNKNFRHAFLDTTVALSFLPCRAVNSCVAYFREERPTTMFTDQ
SYPSQPSEPRLLPVKMGARNGAANIHDTRL
>aten_0.1.m1.15806.m1
MSSNKNKVNPETILEDRHIATVVTETTIFALVMIISFLGNLLVCYAVYRNPRLRNPSNYY
IISLALTDILLASCAMPFSVAYLAAGEWSFGTSACEIFAILKTSMTESSVFNMALMALNR
YYKVVKPNKYQAVFKPRNIVTTALLAWVLPITFVSLSVFVLDEEAKPNPGYATCAIQFPK
LFLTAVLGVTYSPYFIIVFCYWKIYRKVKMHNANLSWKSSKAVDVKVSKTLFVTVVSFVS
LLLPAHIIFTLHEVLRPIGFPRSVSLLAVFLLFMTSFTNPFIYGYMNRAFRREFKKFLMP
KRGHSEAEGGATDHAILL
>aten_0.1.m1.19994.m1
MLANYSGNTSTDAVILQGSDGTVVFLIVVSVLIIATVVGNGFVFVAVYTFRDLRTVTNYF
VLSLASADLAVALLAMPVWLISSLIPLETEDQKLMLDLSTKWIDPFCCTASIINATLVSI
DRYYAISKPLHYKTVVTPRRARRSIAMVWGFAIVIALITFLQYHHDFDVIHGYVIFLFVT
LFCLPLAIMSFAYISIYRAAVHQLSKMRNTRPGSRPGLTNTEQRKRYFYSFERRKRFFRE
LKITKMLAIIVSLFIICWSPFLIVTLIEAFTAHDIPLVVEGIIVFLPYVLSCANPWIYTG
MNRDFRVAFKKLFCNTGKICLRCQQKKDRKSRLLKSLPSITVDETFISNGSRNSQTRISA
RRTEIILHITSV
>aten_0.1.m1.18172.m1
MASVFVRHLSDGALLSDVEHQKLGFEIMFNITARSNSTFNGSLASKEETALKWLYTLQYM
VLGVIFIASVIGNTLVCLVVIRTPRMRTTRNFLLLNLAIADLTVALLCIPFEVFIKLTYP
HWLLGPVMCKILWPVMTSVTTCSSATLVAISYDRYRAVVHPWKPRFTSFQTALIVAITWS
LSFISVIPYLLVLTIKDDYCHEVWPSDTARRSYTLGLFIFQFVIPILIIALAYSKVVLKL
RRQALRFEKRSDVQEALATLTAPSNSFLSPELSDMASLSGSPIPEKKSTATSNLFRRSIS
HSAPTTGPRKAIRRLERSTKIVKMLVAVVLMYTFCMLPNQVVWLWIEFRSGNEIPHLKAY
LTLGSSMVYLSSSVNPILYAGMNDEFRAGFLDLLFCRWKRHSNKCLTSAHSQKKLLFGLV
FEPVKVRTLLYFDQNIVFRPKVSLDFQMRNHSTLGIPKFGITWLPIIEYTIFVIVFLVSV
VGNILVCLVIFGTPRMRTTRNFLLVNLAVSDLTVALLCIPFDLVLKITEPHWPLGAAMCN
VLWPAMTLVTNCSSSTLAAISFDRYRAVVHPWKPRFSSFQTTVIIVSTWLISFLLVLPYS
MSLKIQDGYCKEDWSHPVSVKIYTMGLFVFQFALPLLIITVAYIMVAKKLRQQATRIERN
RVTYGSYKVTGSPERSIQSMHPPTISDMFSSYHPPARQFSSVLKKSNDPSKQELVFPIAW
NKKEERRLKRTAKITKMLVTVVAFYAVCMLPNQVVWLWYEFGAGENWAHFLEFRTFGSIM
VYVNSCVNPLLYAGMNEEFRNGFGKFLFFLKRMGSQKTVV
>aten_0.1.m1.5744.m1
MAVTIQGNTQAELRCANHSTNSSGQNCNNLTETPMIPEQPPPPATHISVFICLGLLGAAI
VLANSVVLYLYKRKTFLKTKTNLCLVCLAISDFLAGLIAVPMVIVCSTLDADAVTSEMIC
TVMDLSSRFISISTVLHLLLVTMERYFKIIHALNYPLIVTKFRLITLLVLVWCVSLGTSL
IQLTWIPFGGPSTNEILAKDTIYNLSVFFAVVIPSLLMMFVALSCIFRVLRSQLRSMKEN
GYKTRAYKNKSTRLEAKAVTVFGLMIVTFIACWFSYYIDGLLIDLKLPSLYLPEWARTVL
VFLRFGSSVLNPLLYTFFKEDFRRALLSSTTGSSYRHSIGMTTMNCSTL
>aten_0.1.m1.12450.m1
MSQNGSNTDIWHTVYFSYATVMFLVLTVGFLGNVASLVILRYPGHRSKLINPLMVNLAVV
DLLIIVLVYPSMVATNLLVKPMRGNSLACACSCFANGAAGITSTATLVAMSGVMYYAIRQ
SLPRPKIPSIQMNLIVIGTWLYGILLNLPPVIGWSRAVPSKAGFSCGPDWTSSDPSSIAY
VIFLMVFGFFLPLVLIFTFHCLIYRHISQASLPGDITAMIKASRKKSQMKLVRMTAMSIT
AFLVAWLPYTAVSMAAIVKGGHVLSPGEAEIPELMAKMSVILNPIVYTAMNAAYRESLWK
MISGGRLFRMNTIDGNPSPVLRTSVNSASVSNQSFFETSL
>aten_0.1.m1.5940.m1
MDADEGHQNACIFVNLIDFSMEETQLIHVTNVMTCALNAFFAVPAIVGNALVLFAIWKTK
LRKSESNILLSMLALADFQVGLFVQTSFVAYKLTEIFREAELSCYSRFVNIVFGYTTTAV
SLLTLTAIAIERFLALHLHLRYKEIVTKTRILITCGCFWLIGFAVTSVYFIQRNIFSGIV
STSEVFSIVVTSVAYIRIYKIVKRHEREINSQRHVLSDTKPQLELNMKKYQRSTLTMVII
FMLSFLCYVPYSIVMIAKLKYGFTTEVKVAIDIFATIICINSSLNPVIYCWRLREIKEAV
YEVFRCNLDAAMRQQRERDLGTTADLPYLRAHANTHRSEVGNNS
>aten_0.1.m1.10056.m1
MYEVSPLYAELASRSQFFTIAELFLYTFIVCIGTVGNFAVLLVLYKNRRLRNILASFVIS
LAISDIIMLNLCAPFSIGVLIVGDWIFGYFFCQMNGFLVMWLACASIGTLALVAINRYFH
IVKSSLYRSIFTPTKSKLIVLGGWLVALTTPLTYTAAGKDYIFQPGKFFCYFESKFSLLV
LPFYIFIGISSVVLIACYVCVFKAIKVHERNVANSLRNGNTRSVTLSLEDIKITKILFAT
VLGFISCWTPVLVLDIVDNFLGTGWHLPREIYYMYTIFGTTSSAINPIVYGVMNPSYRRA
YMRLCGLRRVGRVELASRSPSSTIAESFICTFIVCLGNVGNVAVLLVLYKNRRLRNIPAY
FVISLAISDIIMLNLCAPFSIGVLIVGDWIFGYIICQIQGFLVLWVACASLGTLALVAIN
RYFHVVKTSLYRSTFTQTKAKLMVLGGWLAALITPLTYTAAGKDYIFQPGKFFCFFESKF
SLLVLPFHIFIGISMVILIACYVCVFKALKFHERTVANNLRNGNKGKVTLSLVDIKVTKI
LFATVVGFIICWTPVLVLDIVDNFVGTGWDLPRETYYMYTIFGVTSSAINPIVYGVMNPS
YRRAYIRLCGLRRVRRVELASRSRSSTIAESFLYTFIVCVGTVGNFAVLLVLYKNRRLRN
IPAYFVISLAISDIIMLNLCAPFSIGVLIVGDWIFGYIICQIQGFLVLWVACASLGTLAL
VAINRYFHIVKTSLYRSIFTPTKAKLIVLGGWLAALITPLTYTAAGKDYLFQPGKFFCYF
ESKFSLLVLPFHIFIGISMVILIACYVCVFKAIKVHERTVVNNLRNGNKRQSTLSLEDIK
VTKILFATVVGFIICWTPVLVLDIVDNFLGTGWQLPRETYYMYTIFGITSSAINPIVYGV
MNPSYRRAYMRLCGLRRLGHVGDFAETNAHEHPMIKTGETHLR
>aten_0.1.m1.36721.m1
MENSWFPEDTDAANKSYSNVTAPYRSKNLVTTFMALYILLALLVIVGNTFVVSAFKKVRT
RRAINIFFVSLAVSDLMVGAVSIPLWVYFLSCPYFASCVRPNNHVESFYRSFDVFSALAS
ISNLVAIAIERQFAICWPVQHRTSSFARFYVMIIAIWSYAFIVTVFYSIKFSPTWEMYRG
VLAFAAGFAIPVAVIIFTYSCIYVRVRGMNEHWKKSSAKSSLRNTVQREKRTATTVVIVT
VLFLLAWLPFFVVSLMYSFDRASLPSGKGFTALLDFIKWMHYSNSGVNPLVYTYRSEEIR
KMLTKMLLRSTGRQRQNARYIH
>aten_0.1.m1.3959.m1
MADIILASAVMPLGIASCASGHWIFGAVGCNWYAFMHTIVGLSSILHHAVLALERCVTIF
EPMKKHFDRHTMTRTLAFLWTLVSLWGLCPIFGWSAYVPEGAGTICSIEWHSKNSLDVVF
VVSTFVFFCFVPFVFIAVCYTAIAFHLRKVSKTAKRTWGKNSQITKDGVIVKRKAVTHGA
IMVTTVMITWLPYSMVAFYTLLGFEKVKLSALAYTITSMFAKTSTLVNPIICFFWYRRFR
EGTKKLYNRVMDFLLRKHHRASNTSQSSKTICYNGKTIAFRRSVADSCVTRTQNDRGRSS
>aten_0.1.m1.14175.m1
MSASSDSSTWKDKLVGSIVIVIFAITLVLNLLALHYTYIKVRKPSLKKIPHLFVGALSLA
GLGIACFQYMPFIASRFHGEWSWKAGVCHFVAFGVLFFGTLTISLVVMMSVERLGAIVFP
FCYKESVTFHKCVILLIALVVYSFALAILPQALHNVELNVSTGVCSYTVDSHNIDTKVVV
YVMCAHYVLSALIMLLSNITVVYTLHLLDKNSLSDIYNQDDVAKSERGAKPKSKHSNTSA
CVSFAKMVALMAVCYSVCWTTVLMRVVILYSLGWHNKYFDQVVLVLTTLDPLINHCVCLW
TMSKYRDGYASSLGKVFSCFKPSEEGMFRSAITRLSTISRRSFSRSSTTARSSSMRTSRR
KSSAITHTYKQVAQNNQDLPVEPGVEVREIQSDPKELVEQGHSSGNP
>aten_0.1.m1.9612.m1
MQGVQDSDTTVYHVIDQTTACHLGPLRSSTELYASLVSYVFLAVASIFGNILVIGAYVKN
ERLQRDIRYTFIIGLACADLLVGLVSLPIWIYITFSDHNDTPFHRTLYQVYITVDIFIGS
ASILQLAGISVERSYAVVRPVKHRLLNRKTLNNAVAVTWLFSAALASIQPLQYGTHWQMI
YTMVMTTLCFFIPTVVIITAYCCIFATIKTKKTMANHRTNKNCFTKEVRLSFTVAMITLL
FVITWLPLFSLTLLATFNPEVLPPSTSSERLSHFVKWMHYCSSALNPFLYAYRHKDLYRT
LVVLLRRPVFKKCPRVDEDLRSYRSGSVSPSNGVRKLHNPRNTKRKSSSNKQKRIALSDT
TANSSWIIYETSRKRKKPDDHCTVV
>aten_0.1.m1.25726.m1
MKTLALVYAAFVIALIFFNLVGNSMVCFLIIKNKAMKTSLNWLLFYLAVADLLVAVFFVY
PCILNAFLKQPSGVTGEILCKFFTEGTLGWAAASTSSFLLVAVAFERYFATLYPFRSLNR
RRPWWLLPFFSILGILMIIPLMTVLYFDEKTEKCMRKWPSYMSPKVFSVSWSLCNSMIPI
CIMGYLYARIVWHLRNDILPPGFSRMQMAKSRAKVTKMLITVSVIYISCWCPQVALCLLS
EVVSGGYTTVYLVSTVSALLNSCVNPVVYSLHSRQFRRNLASLCCKNKRHHAAERTN
>aten_0.1.m1.14708.m1
MLARMSTLIGATMSVIAFVGFVGNFFTLFVILRYRPLHDVTGMFLANLALADLLQSSFGM
PLVAFSAFHNQWQFGDSLCTLSGLTNSLFCITSMLTLAAISLDRCFAIVYPLNHFSLLTA
KRAGGALVYIWTHAFLVALLPVFGWSRYVYLSYEFICTVQWESNKAYTIFLSLSSFALPL
VVTVFSYASVMRVACHQAHETPQLKVGQIEQKFTSDGAKENPFVLGVNELMKVGDKHENP
TLSERRHEEQELELSLMCNMTETNKVEDDVENIKSVWRDQRLQKRRKRKNVEKEVALHIE
QPREKIILPSLGQRNRSSDTLHALRMALECQYVDQVLNKVPCPEVSRTNEDSAREGKVMP
GDPASESSRLDTKVLSEDPEICRVRKAWKGIDSSESDVGTTVKEDEKEVSRREELEPESA
PSNTTLHVGHFARAREWMFLKKTSKEMTDAVLHRKKEMKVVLTLAVVNGTFILCWLPHFI
GILCLTFTSGSCPFSDTFFAVTTTLAMLNSGCNPFIYTLTYRKFRKAFQKVLSWSRSNRI
RNA
>aten_0.1.m1.31128.m1
MNGDRQECYLLSLGNIYGMMTVNISSAVIGTIGNLLLICSVSKNLNLQTISNFLLVSMAV
ADLLVTALGQPLFSVFLGFQIDGQCKETVLQLFRLVANMSCSASVLHLCLISIDRCLVIL
HSHEKSLRTKTRLKLSILLAWVFPIVYGILRLTINKKGTSHFTVISVGICYIAIILCYAL
IIVKIKKQISDQAIERRLAATMALVVVIFTICWFPLLYLRSAFAEENYGVAYDWARTLAL
SNSSMNPWIYCFRIAEFPEAYRRLLRCKCSEDTNEAPQNEHREMSTVTRASDLELSQQKT
ASATTPDEAVEKRLNQRLTLDPTN
>aten_0.1.m1.12705.m1
MATNNSSGVQCEYSTDTPTEHVFKLIAYSIILFGSLVGNVLVILVVVLNRHMRTVTNYLI
VNMAVADLLLTAFNMPVTIKLIATRSINWSVVLCKIIPFTQSVSVASSVLTLTAIAIDRF
LAILYPLKRYVTFPVAYYMIAVVWIVSIAVNSPFFYAMKLVFNKNTEQFSCVEIWTPVFS
ETADKDFTIVLFVTFYVFPLSTMSVLYSFVIHNLWVRKVPGIQTPENQLRAERSKKKVLK
MLLAVVVVFALCWLPVYITQFIQFFGRKRFPCGPPVTLAFVGFFLGHANSAINPAMYAIF
NSNFRKGFRDVLLCRCHRNRVAPLVTKPGPVVGTESTVLRQVTLRAGSKVSTTSESVVP
>aten_0.1.m1.23573.m1
MLAPDCNHQSESHTCKFFLFPNPEKKKDEYRRWIRLLSSYAKPHESTNATYSVTGDDSFK
VLPGVAPNGVLTYVSNLYPGSYLRQINCPAVWSSKAFVAGDLILADKGFLIQDIVPNGVS
VEVICCNSLFNCHISLSVRALGFQHYCLLPSYQERPQVIHIHGATHLSALLGDRFSGRRP
SRLQDFCSSEKKDTSDDIESAAITPRWKVFQGDRNIMASLRKSSSYVDESILCCYAGEQI
LELPLTKNEFSDCSDLMKNRVVQICVWILGLTALLGNLLVILMRVVVKEGNKVHSFLLTN
LAMSDLLMGIYLLIIAMKDVQWQGVYFAYDYKWRSGVPCAVTGVLSMVSSEVSVLMLTVI
TTDRLICVVFPFKVRRMNRSVALAVVAGVWVFGVMLSVTPLLGLEYFYDKKYSVGFYGKS
AVCLPLQLSSERMAGWEYAVGIFIGLNFVSFVYILVAYIAMFITVRNSSKKVRSTNLKRE
SQMARRMLFIILTDFLCWMPVILIGLLSLLGKFHDPEKQAYIWIAVFVLPVNSSINPIIY
TFSTPDVRRKVGGMKNSLFSFIARKLRRSKGENVSRHVVKSTFERSIVAPSVFRTDVSSS
ISSSYNHRSRHNPGTSSKTSHEVQDYGAPEKGLKIVKTANILPEETSNLVGFVVACRENG
KESAIRLIKHFSSECEEDWKKEYCLVNELGETEHPNILTYCWHCKAQECDLNFMWTLFPR
LRESAFLLCYDFPESTPLGEYLKNKKIVLNLDTLFVVAMDLIDAIQCLENRGIVHNNITT
STVVIAEGFRALLSTLLSVVLPLPGWQQKRVADLKGTNYALELAGGTSHAYREWTVPPVK
AILVGFGSSQLVSRDFPDCNERGRTIKDILGKNVVQFGCVLTELMRNCCDSAESDENPEI
FCLSNFIRVLSTTVDIPEYTIPRGANTFTYKEGERIKRDGMCIEQLQGIVHLCSEKDADL
RPSAFQIGDLLRDLWRQNDIWDTSL
>aten_0.1.m1.27840.m1
MQETNVTTAELENKSTVTTSDYEIVAPPFYSVIIVVGCIGNLLLIFTVFRWREMRTPCNY
LIANNAIADLGVVTIGAPLRIVEVYEGWVLGEPLCQILAPTQDTFAVVSVMTYTLIAFER
YRAVMSPFKPKLSSHSILIIVTITWVLGYISAGLPMALLLRVVNIAGRPYCMASFPSDLS
RQSYEVYLVIVFLLIPLASQTVAYSRLVHRLTRDDPLERSFSDPRSSRRRQLKKNRVVRV
TITLIAFFQICYIPRMAMMLIFEFAPRTFTQNIYFQYVDLTIFILFYIKHVINPIILFSL
STDFRKRFPCTMRHMGHFRDSFLVRALSSRGRSPTLNSKLTEAMDNGTGEERDKMHGESL
L
>aten_0.1.m1.365.m1
MIAAEDFRLTVEVICNKRERKSAVIMSNHSGPLDEVILLSIFSVFVIVTNALVCGLVFKV
KSMRNYTNGFVVSLAISDILTGTAFLLHYNLELHKWSQAALNALYAIVLFVGASNLCAVT
YDRYLAILHPFAYARIIKRAFKILVPGIWLISIGIACIPFAWFEDDTIALPSQIYNCSVL
VICIALPFVLIVYANFKILLLVRRSVRRERQFSVSSGPSDKTNSKQNGTRKVSSEAKVAR
VFAIASFMFALSYFPMLYYTAAMTFHHRDATPKLMIQLSPFCVVFGSLVNPILYSFMKPD
FRRAVKKILSGKQVYLDVRRSHRSSVPSNGDTYNIPFLAKKKTQPVVGNDKFPEASNSCV
CLLVYMHRSLRSYTNAIVVSLAVSDILTGAVLLPMYLTVPEFADALRYIVCVIMLAGVAN
VCAVTLDRYLAIKRPFDYLAIMHKQFRKIMVLSWALPIAIAFIPMSFSSQSELANTIYLF
TLQGFCVVVPYILVFVAYCQIFQQARRIVNRIKRESTVVSWQKDDKRTKKKQDAATEAKV
AKVFSVIAFSFILSWLPVIYLTSVLAAVGQRDTKLDELSPPWLQKLSLITVALGSLVNPA
VLIVATNLMLCILVISSARLRTYTNGFLVSLAVSDIFTGGLLYPIYLCGPESKAAASEGY
ITAFVLLSGVGNIGLVTWDRYIAVSRPFQYRQVVQNHFIKLLVIIWVTSLGIAILPITWL
TIPNVTAHKIYLFSLMGIFVIVPYGAIFTAYLKIAQRLRKHHRRIRNRSANSVSSRRVKS
EAKVTKVFLTIVIIFVISWLPILYMTTVNVVDRPELSPPELQIASLFTVALSSLANPLLY
ACMKEDFRREFRKRSSLLIRRSSSPQGAMELEKTISTACAVPLQPSLDCLQSA
>aten_0.1.m1.407.m1
MSDSAGNSSEVPQTSQMNYVAEPLGLRIFRLTIYVVIFLLATFGNALVIFVVYKTRELHT
GFLIANLAVADLGVGLLCIPFTVVYYELNFRWPFGPIMCKILPALMPCFVMGSVGTMLAI
SVDRHQSIVHPFGMRVTRSQGKLIMLLIWLTALLPALPILGVMNFVRSPNGESCEESWPT
GFPSIIYLLCSFALTYAIPLPILIVIYIKIGIKLRQAIKDGADRPGFTQAQATKRIIKML
SAVVICYAMCFLPFHTLYFLIDFGGFQSRYMFLLQSYFQLLMYGNSATNPVLYAFLGDQF
KKGFKRVIVIFLVTISGNLSVLAVVYKTRELHTGYLIANLAVADLNVGMLCIPFTVLYFE
FEYWPFGFVLCKIIPATQTICIMASIGTLAAISIERYLAIAFPWEPRVTASKARYIIAVI
WLIGLLIGLPIVAVMQLTYVDGLPLCSEKGWPSEIFRHVYSVLSFGLTYAIPLPMIAALY
TVIVLKLNKAARETSDSEGFRIAKAKGKVIRMLIIVVVFYFLCYLPYHTTYLWMEFGEGL
QFRGIWLLLSYCHVMVYANSAVNPVLYGFLGEQFRRGFARLVPWCRVWRKESPFSRHPPG
TIKSGMIASSAWG
>aten_0.1.m1.23991.m1
MAIADLMTTVIKMPESVIVEIRNTDQWFPGEVGVVMCKFWPFLQQVCAFCSVLSLMAISL
DRYFAICLPFKRIMSQKLSRVLILLTWLLPVVASGPMFVANNVVEISGELLCLEAWPSPF
DPVKAPTDYTIILFALFYVFPLTVISFLYSLVIFKIWRRRVPGNRSTVTTEAYSRSRRKA
LKVFISVVVCFALCWLPYHVTFFLMSYNEIYFYCGLPRDIAFIAIFFSHAISAFNPYIYL
VLNKEYRTGSKHLLYSCCCKDSSTLYPERSTVTTGHSRIGASELRTQISVDIKSPRARIA
RFRQIRVDPYQEDLSKGDAFVLPYRSARRNLNPKTV
>aten_0.1.m1.2836.m1
MNTTVAVGYICISVMALFGNTLTIMMFALEKQLLKKSYNILILVLAITDVLIALNVSLNP
SYGFVLDVTAYPKNPILLDLFCRFVFSRVIIFQLVYFSIYITLVLTAERWWAVVRPHTYK
SSFSRKKILAYIALSWIWVLLLMVKSIIDNSRDPSAKRLCQASTSLQAELNFAVYVFHSA
FKVFVPCITMICMYAHMTLKTMKSSAATAESKAKLKGKMTRMAATTTIILIVLFFPNQIV
FTAIKLGKGRFNSPLHQFTNFLTYVTTCINPLIYGLSNKNYRQCYRNLLTFICRKTRIKL
RRDRRVAVSNGGYTNPVVSLQLSNAIPLGTSQSNM
>aten_0.1.m1.26436.m1
MNRSTTPQFTLLDREPFRLAVEILLTCSVMALGVCGNTLVLIAVWKERSLRTTPNVFVVN
LAVADFLLCTTILPLTVLTFIRGEWILGMCVCKLEAILFATILNATLVTLTTISINRFVM
IRHSIKYKGIYTKKSVCLMLAGIWCYSILIASRPLYGWGAYAFNEHNGFCSIDNKRENVT
NLSRLVASLSLYTNIIIIISCYYGVYRTVSQHRRQIKSCQDNQTARANYFAVVGEEVHIA
KTLFIVICLFGICWFPAAIANIIQGSGTSISGLAQVLLGFTVCLSSVVNPVVYAIRNRRF
RKTFKRLIT
>aten_0.1.m1.13074.m1
MMMDTEAIPARDALNVKMGDGFENMEKTLRKCKDLHALFNFTYLRSEENIPQDQLLALLG
NFTLCNERNTQPTMPGQLQPSPVLITYYVAIAVFGLVINLSVIATICRVRRLWTITNAFV
VSLAMADFLMVTLLIPLNINLKYNGGATLGVVKDTVITLLGVASLLNLAAVTFERFMSIS
FPLTYDVYLNRCRATVMITAVWFLSVFQALFRLAFKDEKADRRYELIQFALAVALPFLCI
LVVNIKIFYVARQHARQINACTPEAPSRAFIKKLKIVKIIALLVGTFTLTWIPYWIQNIF
EHHNSSKTNNTDLKIGEKVTEALVCSTALLNPLLYGILRKDVREAIVRGLLCQNVNHLTD
VHSLSYSLRTEHMSAMTAK
>aten_0.1.m1.11225.m1
LSRNGLAEIPYFVLKKSTNIQTLLLSGNHLEKLSETSFPSLSHLLHLDLSYNGLKDWNGD
ISTALPSLESVDFAGNPLYFPKSNVLKLNSLKEIFGVKWNTECGECHIINTEFLLSLNNS
EFCTLNDEDYIYADEIKYGKSLFLFQQGFSPQCLCEKESCHSVEIGLPYDQTLNNLPRKL
FYVEYVLGTVAIILNIVVALICFGSTSLRKSTSFILIGNISFCDIIMGVYSILIGRFTAY
EFIINQDKYPEIDVFVNIYCTVMGTIFATAQITSVSTSLLATVERYLSIVHCMNPELRLR
KMVALWLLAGIWCIAIGYSLLAVFQVGGLRYHGEFTCMMPFTNGPEIEDTSIVGLAVTCL
LVVFYFVSFALYVQIFRYVKKTELSAGVKRKATLAKNISLMVFTNFLFFIIPMVSTLLFV
YRYNELAEAFHVDTLKELRIYFIMLSWLPVVFLSLNSCLNPFLCAFRHPKFQKEIKARAR
TFKCKTLKQPEQELSSVWTLNVTKRYEINSAETIGSEVSLERYQSMSSMDAL
>aten_0.1.m1.3658.m1
MAVSNSTAMPPTDIDGVCQQATKPEFIVYSVFLVLIMLATLFGNVLVITAVYHFHRLRRM
TNFFIISLAVSDLLVALGHLPLRIDQSVHNNNWCFDKTPNDVTTCAYWIAMDTVFSCASI
CNLVVISIDRFLAITKPFEYQNRMTKRVGFSLIAFVWVYALLWGVLSLVDWTRADPNATH
RHIFVIVKNQTNERACGKKDKVYYTTAMAVALFLPLLIVIATYACVFRVAFTQAKAVALL
DPTKGKRHILRELKATKTIAVVIGVFMVCWLPSFIIIVLSLWCQDCFKPFLDNKNLSLSI
RIIFVTILPVINSSLNPVIYTVFNQEFRMAFSRMLCRGRTPRSAADVEFSVTEQTNSATR
VKVQTTGKSRPKAWFNMNGGGDASR
>aten_0.1.m1.17781.m1
MEKVEIGNNASSYGIVTQEGNSTTVASTNNPGEFEVTSQALILILVLVISLTGNGLLCYL
ILAIKQLQIPTNYFILSLALADFLFAAVCLPFRIAYILQKYLWTLGLGMCKFWVWLDLLF
CSASIANLAAISVDRYLKIVSPLTYDARMTSSRAVLILVALWGYSISLASLSLCPTSNAP
GIVVENQRCFIDNKIFLTVVFVIGFFAPFAIMILMYCFVFKVAVDQAQQLFRQTESLYGT
HRHRSRRKSSRIFMGTPFFELKATKTLMILLSVFCICWSPFFVLSLVSLHNPHAWDELPS
WFTVFLKALFVHVLPNCNSAFNPIIYTTYNHQFKNAFQQLFKRYRRARSKRSASLNGSMS
DPSADQGRMLQLMAGTDASKRTSSFRLEDETDISNTKEA
>aten_0.1.m1.18803.m1
MENANSTDVLTAMTPTKISCAHLKEEWYDTRATYVTNIALVVMNLLTAVSATVGNFLILL
AVHRTPSLRIPSNTLVCCLAVADFFVGLIVQPINAMQIIFEIKHNVQAFCVAKLITTGSL
SWICAGVSFLVISAISVERFLAIKLHLRYASIVTVRRVLLVVSLFWLICTVLVLAWFLGA
SYDTLVLVVVVMDLACITITITAYFKIYLLIRELHRKTKDQSAHLTADLKTFKRSAVTML
YIVSLFLACFIPFLTVLVAKKQRGGGPILNIFYNVFATVVYLSSSLNPFVYCYRLKEIRV
AVFKILGRRYTIDTNGEVVPLSRTMSNSKINNLKNSLLRVPPHIEVKNTRETNV
>aten_0.1.m1.9402.m1
MFDVTHLEAISGSRSQIEKTIEVIFLGITFVLAFVLSGTIFCAMLRPFRLRNPSNLFSFF
LVATSLCLTLLHTPFAMATVVMDQWPFAVGWCHTSGLLINVLSMASNFFIVAIALHRYYL
IVKPLKVTISIRQARKMVGFVWFTSFINAIPPIFGWSSYRYIPGKAFCTVDWEDGGPGLV
YSYYLVTVSFVIPFVILVYIYRGIYLKTKRQRIITENNTLQGFNSGYVSDDPYRDSTIAQ
RLMNWFRPRARRRSQYSVSSPSSTFTSETPAAVAITHASATSVESYSIPGNDKDVARRRR
TLTQSLKRPSSVYEQRTVQSALILLVTFIVNLLPFYIVGLWSGISQRSPSIVLDFIVTWL
FVSMAAVNPVLYGFMNRQIRRVVWQSAIGRLLCRACKRWNEDLNVRGFYSVNGKELTSDG
RSDTLTQRRVCGNSSLRSPNMSSFNRHVSVEI
>aten_0.1.m1.17785.m1
MNNSTTATPPTKDPYYENWNSFLWVFYIVVMIVTILGNSLVCITIYVDRRLRSPTNWFIA
SLAVSDLSYALSVLPFRIVSTVLKIQELWFCQLWIWMDMFCVAASLANLAVISLDRHLKI
TKPFDYHRKMTKWRSFAAIGGVWLYAATLSTLSIIAWPEQRGVVLSPSGLCSNSNKTFYT
VANIVAFLCPLIVLAVCYTMILRTAWIQFSKMQLLANAYTSSNEDKRKQKSVRRDFKATK
TLAIVMMTFTVCWMPFFILFTVRQYDPSTLRSISDPKLQMFVFNTTALILPNLNSTLNPF
IYAYFNVEYRRAFKKLIMSVWDKQARQYTSSKRRSSLTSFFQSPFARRTTPPSDDGNHNQ
NHNLKDDAQSLCNGDTMVTQI
>aten_0.1.m1.3292.m1
MVILTHISSHPEGISGKVLCTLLTDGILAWVGAASSVITLTAIAFERYYAVIYPQGNKGD
LSMRKVKLIIFGSWVFAFVFQLPQLLKKEFNRKINPHLCTSTWSEKWVTRGFFLAWLVFF
VVCTTLMAGLYSRIVHALWFKRDQDNSVSCHQQGVLKVRKRVTLMVVVVTVIFAICWGID
SVMHLIADVISYDIGPLAIPIAHTMVMFNSAVNPFAYALINQRFRQKIMEMFRKRRSKAY
QDRIIRSMNKSHNSVEMIAPCNVASDSTETNSIEERLRA
>aten_0.1.m1.30532.m1
MASVPDILLAVLFFLLIAIDVAGNALICMVVYRSKEMRRPMNYLLVNLAVADIVIGVFML
PRHVFHHTFQHPTGMTGDYLCKFMTGGGFIWMSAAASGILLIATAIVRYFAVVHPLLRTF
RLNNRHVLWIMAVSWGFAILLAGPSLSSMVYDPKRDFCVEDWAEWYPARVHVAFVFVVNC
VVPITAMILLYARIIFKLWCNQDQITNSVQIARLKARRSATLMLINLTVVHALCWTPNYV
LYFLISIFHVPGFHYGSTAYTITVLLVLINAAADPMLYTWYIDGFKRGMRSAICCCHRNR
VTVFGGKTPRKDITRKPAELGFSAQEQD
>aten_0.1.m1.5902.m1
MSSENDVAADSCAFLADSIEDPDYLYTHNLICSILNFFFIFPCIIGNVLVIMAICKTPSL
QTSSNSLLLALASSDLAVGVIAQPTLSVWRLSQIASHLEVSCVVGVLSENVGWLLAGVSL
FVITAISCERFLALHLHLRYNSIVTRRRLAKVVLSFWFTWALIIILRFFVVNMNILRIIA
IIFLAITFLIMFVAYIMIYKLVRKHQMQIRQQCFIIIPIETNKIIDMTRYKRSTFTMLYI
LGLRELDVRVEKQLPKINLPTFDGIVLSWQPYYQSIKVSVVDNPSLADVQKLEYLMRSLK
GSAAEAVKGFAVERFGHTRLILDAHVRSLIHLPCLRYDDATSMRKFYDEVLGHVRSVESI
GDKFNSEILAPVLVPLIVDKLPKEVVEKWELELNDEKAKQKTLFTFLEQLIRAKESSQPP
SLDWKAQAKENLGNRENCFSNISVIDELGLDGKSVKIAVSGFGGEATKSTLRKRIVFTVE
PVDKSEQPQCIEALTTPVICRPAEAVDSHPMKWSHLRNIAFPEKFPREEQEIDVLIGLDF
YYSFETRDVVRGGSSEPVAIRTTLGWVFCGPTGGHDQECTVSMNVQIGVEEQLNETLQKF
WDLESIGIRPAESSISTTHAEDVILKKFKESLTYHDGRYEVSLPWKGDHLALKDNYQQAE
RRLNNLEKKLLHEPRKAASYREAINKYVENGHVQMCKETFSVASSEILRNTYVDDFASGG
DNVQETLKLQQSATELMPNAAFNLTKWPSNSSELMDAIPERDRAAVGLFNLEGGPAEAHP
IIKALGLKWNT
>aten_0.1.m1.1557.m1
MHQVIIILFYSLMFMFSLSGNMMTICIVATKPYMRSVTNRLIANMAVADLLMTFSAMPYS
IVLLFVKTRWFGGTLGMITCKLLHFSIALSIAASVLTLTVIALDRFFAIVFPFNRSRLMP
KISTTSAIIWFLSILSMSPYLYFFKSLQIGTGNYFCYVKWEPFANTLEAGRIFFLFTFIF
LYVLPLSVVGVFYGIISFKLWFRQTPGNPSASHRKNSELSKRKIIKMLIIIVIIFAICWL
PAHLMHLLQFFDHETFSEVPRLWILFAYGVSHVNSALNPYLYIALNNNFRCAFLELIRSC
FRPAGSFLRSHQASNSTSHVHLPQCSNLEHVPSFGKRGVYKFPKAETSEVSHRMHQMRLL
RVMETE
>aten_0.1.m1.9227.m1
MILLPAFIQTELLTSEKMASTLSPENLTNMSTGEQLTKIYDPIWAMILRWTLATIIVTVG
SLGNIMVCAVVYKNQRMQTAMNLFLVNLAVWDILVCLFNIPFTLIYNQLKSWPFGLFWCK
TMPTLQVMSLTASTGSLVAITIERYRAICLPFTPPLSKFQAKLAITLVSITSFLLALPEV
GAYNLGPPFGCIEEFPTRTLRQAYSLLLFLVCYLLPLLFLVPAYTKMIFKLWHDRDDLPG
SGVSEDSKNRKRKRNVLKMMAVVVTCYALCVLPTYSVFLWLDFGIGADEAPPFYFFILLS
FAQIINFSNSCVNPIIYWCLSAQFSKGFRKILQCDRLNTWTRQHSSTSSSEPNAISGHPN
TVPTKV
>aten_0.1.m1.1172.m1
MENMNNMTTDAEALDIFHEHIAVRIVRLILYPTVFIVGLIGNFTVCVLILKAKGKQFRSV
EGYFILNLAMSDLLVLFLYIPFDLAYLENQSIWPFGFVLCKLINVLTSISVTVSGFMLIC
IGFERYIAIVRTLSGRLSKGKALLMVIFGWVYSCLTQVPYVFALTLEPDGKCSVDIEWWP
SQATLNLTYITAIILPQFVIPAFCLTFFYLRIVCHVWKAHRLNSKRGIYSNTDFAEKRVK
QNRKTTKLLTGLVLVYSICILPHMVIIISIMANPALLSSHFTRQLYEFGRLLKTANSCLN
PILYTLLIRGFRKDLKRLCCRKSKSDTNSSLKKSSRFSPRAKDCQALSPSYGKFHGTVTV
KLENGYDFEREDDV
>aten_0.1.m1.8775.m1
MHFAIANPLRHHSLAKSVVWKLSFGVWIISTAFSAVSFAWWKDSSPIYNIAYSSSLLFIV
FLVPYIFMIYAYVKMFIAISKRNIPGQKNNSQKSRFRKKQGDKRKSIFVFATMAVTHAVC
WVPYFTVMLIYSIAPLVPIADTNSVHKVAELFAIIRFLTSVINPLLYIFFKRDFWNALRI
LCGAKGIRIPNISLTTKTRSLTLRESSSAALHSIFGLESVMLSSFSKINEGFTDILEPEK
T
>aten_0.1.m1.20133.m1
MALLYIPFITVDLYAVGYWVFGDFMCKLVSFAYYLATYFSILILTAISVERYISVCISKR
LRLTAKKAFATTLVLWTCAACVALPLFVVKESFPNPSLKTIEFCIVTWSRNDMKVYTLVT
QALFYVIPIVFMVIVYYKIARKVWRSADKTRTMRLSNKHASNSKLRLTKISIAIILSFVI
SWTPLNTITVLFFFAKRKFLFSVDIARVVFPITYWIAFSNCALNPLLYCYMSQNFRRAFK
IFCHRRSQSSSFFNRSISTATNVCCVGRRSKKELQRDRHLPDEWKDLPGDEKETPHASGI
SQGDLVGLRETVLFTSTL
>aten_0.1.m1.31853.m1
MSWESNVKLESALKDRSLATVVTETTMFALVMIISFLGNLLVCYAVYRNPRLRNPSNYYI
ISLALTDILQASCSMPFSVAYLATGKWSFGTAICAFNAILKLSLTKVSAFTMTLMALNRY
YKVVKSNKYQAVFKPRNIITSALLAWIIPMTFVVLSVFVLNQETEPNHGFAICIVEFAKP
FYPVLFSLIYSPYFFVAFCYWKIYRKVKIHKANVSWQSSNAADVKVSKTLFVTVVSFVGL
LLPAHIIFTLSKFDRSRFSRFLSVVAAFLIFMTSCTNPFIYGYMNRAFRSEFKKCLMPKR
GHSVAEGGATGH
>aten_0.1.m1.1634.m1
ILAVLSTPSLRKATNISLVSLAGIVVGVFYLCWIPFMIAVVLSAFFKDLVTPVVVLVISA
LIYSNSALNPVLYGFLNRNFRAAFKRLLSKLFSGCPYRITFTHQQMSYDLSKLSSTQKSY
TLTIRSRAIDRN
>aten_0.1.m1.21501.m1
MEKTMNESGTANLSNVTSPTRFPIPLNIQIGVTIFAVVIFIVALIGNSVVLHIVCTVNHM
RNSTNTLIANMAIADLLMTIDIPYILKWFYVYDRWFGTFMGDILCSFLHSAQAGSLAAST
FSLVAISLDRSFAILFPMKTIMTRNVVRFTIAMIWLCTLALTIPAMMASKNIEKNGIYVC
KDSHGWEKEKISEITYITVLLLFGYAVPLVIINVSYCLAGLRLWSRKLPGHRNLVSNKKA
QSTSRRATAMLITVVIVFALSWLPWQVVEVIENYNKKLAKAMPPEISMVTPWLGYANSAI
NPILYVIFSENYRQEFYRILCRGPSRKDRYRKTIISRSTTRTTRTSCSSSLVASIPMQKL
TDEANHNQDCPESP
>aten_0.1.m1.32555.m1
MVQYTDSEAAQIGITTMFGILVTIDLVGNSLVCLVILLYRDMRTPTHLLLLNLAVADMMV
AFFIGQRFVVVHFVKHPTGLSGAILCKSHNFTWVGGAASVFTLLAIAFERYYAVIFPHGN
KGKVTFKKLKIFIPISWICAGTLNIPLFLTVYFDEDTEFCHEYWPNSWLPKAYSLTWFFV
AGIIPVKLMIVLYSKVVYRLWFKRQENGYHDVARQGVIKVRKRVTKMVLIVSAIYAFCWL
PNLTIYAMAYLSPSQKYGSVLYITSIVLVTFNSTVNPFIYVFVNRRFSEKITNLLMCGNC
KRRNNNVDPGRGEPRGRPQNSVVGVPESLVPMQQ
>aten_0.1.m1.22774.m1
MASWNHSAKNLSNSELLSLAFDASIASSVTAKVFKILPLTFITLASSFGNAILIYAVYAD
VRMQTATNMLIASQGIADLGTSILVMPFALVSVVADGWILGEKFCMANAFFNLFFTQTTV
LQMTIIAVERYLVIVKPLLRQISLLRATGLAASAWGLSFLTALPWLDLTTDQATMEYFEG
FYVCGIRYQPPVRGLALIYVTLLILLFAVLPLVFITYSYHYIRKVIRRKNHSVCPMTQSN
AQKLAINIYASSALTSKFVIGTSLIQVFPACFLMLLDGLGVGYIPRDLKTGFKWLMWCHC
FVKPVIYASKSSAWRKTIRGYLKKFRFCSLLLKPNAVLGVYDHCKRNSKLPKGGKEFIVK
GFTVAPYTPNRKLKQFQRETEKRLTNWVFRCFNYVKNGARFVHFDPIQFFEGVLVQPRPD
EAA
>aten_0.1.m1.22780.m1
MLPLIFITLASSFVNAILIYAVYADVRMQTATNMLIASQGIADLATSILVMPFALVSVVA
DGWILGEKFCMANAFFNLFFTQTTVLQMAIIAFERYLAIVKPLLREISLPQATGLAASAW
GLSFLTALPWLDLTTDQATVEYFEGFYVCGIRYHPPVRGLALIYVTLLILLFALLPLVFI
TFCYHQIRKVIQKKKCSVCPIDQSNAQKLAINVYASSALTSKFVIGTSLIQVFPACFLML
LDGLGVGCIPRDLKTGFKWVMWCHCFVKPAIYASKSSAWRKSFEVTFKSFLFVLFC
>aten_0.1.m1.22782.m1
MASWNHSAKNLSNSELLSLAFDASIASSVTAKVFKILPLTFITLASSFGNAILIYAIYAD
VRMQTATNMLIASQGIADLGTSILVMPFALVSVVADSWILGENFCMANAFLNLFFTQTTV
LHMTIIAFERYLAIVKPLLREISLLRATGLAASAWGLSFLTALPWLDLTTDQATVEYFEG
FYVCGIRYHPPVRGLALIYVTLLILLFAVLPLVFITYSYHHIRKTGSESDISHEILRLVL
NGSCGAIAS
>aten_0.1.m1.6216.m1
MEASQNNLSSEDIGLLGDPLGRGGIEIWFQVALAILISLISFFGNSLVVYAIHKDSRLNT
ITNMLIENLAFSDILMATLHMPFWVVSLRYGKWVFGDVVCELAGVTQLIFGIVSLLTMTA
IALNRYLKVCKRNLYSKFFSNRKATYIIIMCCWMISIAVNTPQLYGWGNITFHPYFSDCT
CEWANPDISYIIFLCAMTIFTPATIIFACYYVIYRTVRASTRRVQGHSDLRNQGKSEDTS
DAKVLKTSLVVVCVYLACWTPISVIGFIEVFGSQSPRLAYFVSYVGAYCSCMTNPFIYGI
MNPQFKRAFSTILRLRPDSQDGMLFALPRNQRSNSPVNLISTQVVNQ
>aten_0.1.m1.2831.m1
MASITVILYICICALAIFGNSLTIVMFTLERRLLKKSYNILILALAITDVLTAVNVIVNP
SFVLGDAFPYPTGPILGEIFCRLISTRLLIFQLVFFSVYINLVLTAERWCAIVRPHKYNY
AFSNKRVLCYIVLSWVWSVLLILKGALTVGYSPSGDKICQRNDSGGTLFNAIWYATQIFL
KMIIPCISMIGMYVHMISKVLKSPAASPESVANLKARLTLMIAVATLVLIVLYIPNQIVF
FLSTLGKIQLNTPLHKITCFLTFTTTCLNPFVYGLSNDTYRQRYKRVLFAICLNVMRGSR
VQAENVEANDTHVLGHIQFCSEPNREIAAGEQNHLAIFTELNFEMKK
>aten_0.1.m1.10951.m1
MEESLTMRIPERSYSRVWMETAFLAVINLTATFGNLSVCYAVYRNQRLRTPTNMFVVALA
VSDILISICCMPFSVVTLYRGRWIFGATFCRFQGVAFFMLSMISLSIMGIIAISRYFCVV
KREKYIVLFNKRRILMYIASTFCAALAGSLPPLFFEKGGYKFKPGQAVCMYAFETSIFYT
VLIESVYIGTPLILITFCYAEVFYTVSKSNQVFSAQNNPEQLRANVDEARVTKTLAAVMA
AFAFCWLPICVMDYIDAARGERTLPRQAYLAYGFLGYLSSTINPFIYGAMNTNFRQEYKA
ILRKPFRLPR
>aten_0.1.m1.23012.m1
MTGLMINLCVADLLVCLLGYIVAFNYNTVDFANTGETPAVCIWLAIINCLTGLASIGTLT
VMGIMSYQGIVRNEVAHENRMSRKVEAGVILGTWIYALVLSAPPALGWNRFVPIPSRISC
HPDWYSQNRVDKSYIIYLLVFGFFLPSAIIFCSYLGIYRYIRGSSVIRVSNDVLLERQLK
TRKKTVRIVMAMTVAFFISWSPYALSSLIGSIMGRASVSPAYSMIPELMAKASVVYNPIL
YAFLNSRFRITLLNLCNCSTNRVGNASTESSDLSFPDSATCGAEMRRRDVPVHQ
>aten_0.1.m1.10280.m1
MTETGAQYFITIANCVVNLPLAFVVVTGNALVLYGVWKTPSLHSPSNLLLCGLASTDLSV
GLIAQPVFITEVLVGLYSRSENLTLAFTRAHQMIATCLCGVSLLMIAGISIDRFIAIVKP
LHYPSTVTSIRVTRFVVASWALSVLATSIRLWSQRVAYAVSSLFILTCLSSSITCHTTMY
KIMRRHRHQIHANLQAIYDSNTRTAMARLWRSSFNTFVVFIVLMICYFPYLAAYIVRFTG
KAGDVKLWIQLSVTVVFLNSAINPILYCWRIREIRVATLRTFRRLVLRE
>aten_0.1.m1.24851.m1
MMSEASCGALCQHPECWRANLQRVKDAVKLRNGIYTEQDVEQKQFLSTAQRSDHHKDDSL
PTLKVVDMFSETGLGDNSALPHTLSQPNPRYQRSASLPSLSPNPSQRPLSPSHSPSVPVP
RPSPVSPAVLTDYQKHMLWKRNVQNAPDSSSAKSDKQHASIVGVHELYEADELLQDWKDV
YITSAYLIWCQNHRRKRRKAKSTGSIRKDPRRVTFKDVTEDMIPATMEKSQPVNVVREVH
VRYCAKFPQEIGVHSKVPGDKELPLGLEAHPKPQLSSRAKEAKKTQPSRMDQNKQQTLEQ
TVKAAKTSRMLLDIDINSQITSPSEETAIDEKVTEVKSAHFKQETNSEPKIVKATREKLL
ARQGRVMLPLASVGVPTQRGPKMKLHHCTNSIPRILDLSLGMEPVDVVSVTPTPSGTTIE
DEAETQDSQICVLDDSTMERILFASEPVSPNGHRYHLVRGHVTSALRYSPCPVRTPAPTP
MSPERYGHFGRTTHSREHANTFVSQRMRSWDELNCKNDGDEFVPDREILRRPGHDSDELP
VDPVFITEDVTHVPTATPVSIQKGTEELPEDKMIINYIEDTDDISYSARSPTPGSKTVIP
HDILSEFRGDLYGRNAMLARHKMKEKQRIARESHLLSDASAYIAPAWRTPLSRTPIPLSE
TPSRKAPKPLRQPPAESVPRSLSVQPIAKRTLQRPRSSPPGASSSRGSVEIPLQQILSDS
SLVNTSRDNTEGHSMIVQASPSTVDSCGSIPPPPSPEVPIVAGLPNKLDPLSEVEERSSL
ASASVADGTSQVDNCDADNIVNQSEVHEDSEGIDSQKTLEKVGLESIREGTDANEVPEIV
PEEALIETREQETLDSQHTNHDPISADQEVSLLNSDNVITETRQNPSQALSDEQSVVSGK
ESVNGIEESGNAQDEFFAKTNATPNESNATEQPNVEEAIAPPHPPESPDIINTPDFTEGL
DMTLDMEAQLRAAMEGLDVFDESETEEEQSSPKLEGCRQKAASLPRTSWQMNESLTPQAP
KALFNCSNSRFPNSEVEREAYQQFCRCIIPPESWHTMVEMVLSKLLLFISILGNALVIYV
LQRMKRNGDQMGAMKLLIQNLSVADMSVCIMYNVSEAVGIDSVYTSIPVCKLVAGLLWTT
LATSSCLICCVSVERYFATVKPFDFSIDTRKTVLMVVFSWYYSLTFSIPDFYLITKVDVS
FCGKGNVPLCTYDFFRGTDITITLLTTLSATFLVPILFTVCVNIAVVKSLLRSQGTKLFR
KFRPKTSRKRRGVVFIVLLLTAIFVLCSLPFATYLLLNALNIAIPKQVTIVAYYLMLVNS
TANAFVYSFFSAEFRKNCNQLFCPPLHELRNLFK
>aten_0.1.m1.12694.m1
MNMNSNITNDTDSFLGEKENDYLLDSCPPAKRVTPLANVTKITALFVIIIASLVGNVLVI
TVSRRNRNLRTIAYSFVINMAIADLMTTVINMPESVIVEIRDTDQWFPGEVGVVMCKVWP
FLQQVCAFCSVLSLLAISLDRYFAICLPFKRIMSQKLSRVLILLTWLLPVVSSAPMFAAN
NVVEISGELLCLEAWPSPFDPVKAHTDYTIILFVLFYVFPLTVISLLYSLVIFKIWRRRV
PGNRSTVTTEAYSRSRRKALKVFISIVVCFALCWLPYHVTFFLSSYNEIYFNCGLPRDIA
FIAEFFSHAISAFNPCIYLILNKEYRTGSKRLLYSCCCKGSSTFHPERATGTSGHSRIGA
SELRAHISVDIKSPRVRIARFRRRRVDPYHEDLSKGDAFVLPYRSARAEMESENCM
>aten_0.1.m1.2835.m1
MNATVYSLSSVPTSATITAGNKTFESGLTPVLQAVYSTISVVAILGNTMTILVFVFDKKL
LKKSYNILILALAIADVLTALQLITHPAFVLGDAFPYPTDPVLGEIFCRIIWSRVFVFQL
VVFSAYIVLFLTAERWFAVLKPHKHNDVFNPKRVIGYIVFSWVWSFALTGPGLLEIKYSS
SADKICELQFYLPGSLFRVLTSIFQVTMKLIFPCLVIIAMYIHMIVKTNQSTVASEESKA
KLRGKMTRMIGASSLTLIICVIPNQVFLVFAQAGQAEINSVPHHVTSALTFANSCINPFV
YGLSNPSYRQRYRQIQLSMCPKVLRKERVHPVTMDSNVP
>aten_0.1.m1.7646.m1
MLNELLNQSGQLPVYAADGSSMDTRSTAAVILQAASMVAIIIVALGGNILILLAIYIDKT
LQTITNVFIINLACADLLLTIIGMPFTLASSITYDWIFGGTWCKVNGMANSLFCVASILT
LSAVSIDRYLAILYPFKYTTWITNKVAAGMIAYIWSHSLLVACLPLTNWSNYTFIRSESI
CTVQWEYSISYTLFLFSVCFFLPLGAMVFTYLRIFHAAKKQSRKVVPITGEIEGKDEPSV
SDSQTNLTGLRAPLSLPTEEFITFTTKASQVSNGCPLSIYASKKKAFSKSSLALMKLRKK
RDVQVRAKMRRETKAAKTLLIVVGTFVLCWTPHFIGIFCLLAEQCSWPDEFFAITTWLAM
LNSACNPVIYGVMSKQFRKRFRQILLCKRSFF
>aten_0.1.m1.15667.m1
MDESTVLRVLCILFSGLIVATNFTICVLVSLRKSMRTYTNGFVVSLAFSDMLIGSLLLPA
SLFLPDSSRALGYVVSITLLSGVFNVACVTFDRCIAVLKALQYESFMRKNFARMICSSWL
AAVAISLIPLLWGTDTTKLEHKIFVLAELTFCVLLPYTLIFVGYIKIFQQVRRSLQRERE
ITASVRNTMQRKSSISSEAKLAQVFIIVALMFVLSWLPIHYITIVYEIGRKDLIPQSLRI
ASLFTVALGSLINPIVYSFLKPDFRKSIRQIFCHNKRRRFGRNEKFVRGGSSHLSTATSS
LKTRLTINSKNAADTRV
>aten_0.1.m1.2837.m1
HPAEIENQASCEIINSSLKGFFLNTKICNCSDRMNTIIAAGYICISVMALFGNTLTIMMF
ALEKQLLKKSYNILILVLAITDVLITVNVTLNPSYGFVLDATSYPKSPILQHMFCRLIYS
RVIVFHLVFFSIYITLVLTSERWWAVVRPHTYKSIFSRKRVLAYIALSWIWVLLLMVKSI
IDNSRDPSAKKVCQVKTSLQAELNFAVYVLHSSFKVSIPCITMICMYAHMTLKTMKSPAA
TAESKAKLKGKMTRMGKKDFILWSFLDDDFIFQFTPKVFN
>aten_0.1.m1.15818.m1
MHHAKKTKIGELSKGDNNSESMLQDRSIASVVTETTMFALVMIISFLGNFLVCCAVYRNP
RLRTPSNYYIISLALTDILQASCSMPFSVARLATGEWSFGTATCAFNSVLKLSLTRVSAF
NMALMALNRYYKVVKPNKYQAIFKSRNIVTTALLAWIIPMAFVIPSVIVDDQNAKSSIGL
AMCDVQFAKSFYPAVFAHMILTFATLGGEEKEKEEGLRESEYPASTMMDRHIAVVVTETT
IFSLVMIISFLGNLLVCYAVYRNPRLRNRSNYYIISLALTDILQASCSMPFSVAYLATGK
WSFGTAACAFITILKLSLTKVSAFNMALMALNRYYKVVKSNKYQAVFKPRNIVTSALLAW
IIPMTFVILSVFVFDKEAKTSRGYAICAVRFAKSFHPAVFGLMYSPYVIILFCYWKIYRK
VKMHNANVSWQSSNAADVKVKLRTLNHLLWCPEMFDEAVLLQAINFIPRQTI
>aten_0.1.m1.1292.m1
MSEAGNVTNAPSSTPGINPTPNSIVAAVFVAILILVTLFGNILVCVSFYSFPSLRTICNY
FIVSLSVADILVALVAMPLWLIVQLNDTAWPSFFTSGLDMFWNCMDIFCGTASIMNLTAV
SVDRMLAIATPFNYPKLLTSKKALIFVAFVWTYSLVVAGVRLAAWPDKTYLHFVSTVSFF
LPLSIVIVMYSAIFIVVKIQVHRIGTTAGREHANEMKAAKTIAVVIGAFVVCWLPFFLFV
VGTANNIKFSSQKEMYNVFKWMAYLNSCLNPVIYTCMNRTYRRAFQRLFNRVYLEQTVGS
ARRESVSVYLARRGSAISGYLSHRRPRGSDAQKTTVVEMIESES
>aten_0.1.m1.30062.m1
MSATSTSILGVLMVVAILGNVIIVIVLIKRRRILLRNRPTYQFILNLAVSDLVIGVLLCP
FELITAALGKPSKAQGVPTSRITLRRSQKRVTRTACMIVVTFIICWTPAFVKSMWRIVKG
TDSIYHSHLLSQISFFGGLINEATNPIIYTVYDRNMNVWEFFRCRNRVANDDINNESGGA
STGPQSDGRLRQSRRNITKQLRLTASNL
>aten_0.1.m1.23993.m1
MNMKNNSTSANDSFTDQDDIAGSDDECLPLGEKNIIRKTSKVTALTSIIVISLIGNVFIV
AVTLKTKRMRTATAYKFLMNMAIADLCTTVINMPESLVTEIMDSDQWIPGTMGVVLCKLL
PFCQQALSLKAVSVVVT
>aten_0.1.m1.7408.m1
MDLGGCRDNRVRAEFVRFPNCVLTKIQSFAIAASVFGSCGIVLNFTVCLTYILNRRLLDA
SNIFILNISAGDFLYSITALPMLVTSNALGKWSFGDGGCVAYGFLTTFFALGAMMNLAGA
AYERYVTMCKLYESGERQFSRRKAAFLCSVLWTYALIWSITPIFGWSSYKQEGIGTSCST
DWKSRDVKSLSYGIVLIITCFVVPVAVILYCHIEAYKVTRKLGKQAQQNWGSHTRATHET
LKAQKKMGEIAVVITVGFVVAWTPYTVASAIGMYHPDLVSDVGASIPAYFAKSSSCYNPF
IYLFMYKKLRIGMVRLLCCLKKQVYPSSSGLTRDPTCQEIPMVKSS
>aten_0.1.m1.10080.m1
MTVASGASFSILNILAALSNLAVMCIVIRRPHMRTVSNLLLVCLTLTQLLMTVTVVPFSI
ATFLKQSWSFGDEFCQFQGYMAILLSISSATFISIMSVDRFFSLANPMSHASNVTEKHVL
LASILNWLLSAFWASLPLFGIKDFKYSYKPERKGCGFRWDLKGSFHIYYYFIGMESFIIP
SFVMCLMHLKSFQTARQSARQIRPCNIQIQTLQNGDFTSVAVAKNKHSVKANCTLTLIIG
SFVITRGPHTIVNIVTSFTGEGYFSPLTEAAVTFLLYLGTLFDPLVYLLLNRKLRHELFL
IFRKCLRKRQEDEEPKDIVDYLRSIADQHENRQSSTEIETHDIE
>aten_0.1.m1.2934.m1
MQPSELPPRSIQRVVLESLSWILLAITGLLGNILVCIAFFRNPLLRKLTPVPTIALAISD
ILCFLTTGISVGVTLITGSWQFGETVCYVSGCVTPFLLCVTISTMSLTAINRYTNTAKPH
LHRKIFTPKRSVLIVVHLWSTVAVAFVVPLLLGFSKVVFFPDYAICAPDHRVNGYILINI
LICVVMISLIIIPFCYYKVYRILRQVRLHRPQDNQPQEPQDRQQPERLKMRNKQYRPEEA
AKSPQAEKFNAFQGVLLGSAQPRKSQAWEQHGKVTECFRSDLCLKNSREQTAQEDYKQSE
LRPANQVKCQLQKGNLTQGKDGNEENSSVNESLRRQPLPQKQRQRSQPTERPQTNQLIKD
KSTRQAPTHKAECDEALMREKEAKITKMMLAIVLAFASIWIPIFVLIMARRFRDQTSSRD
FAMLVTYSVNISSLVNPVLYITLNRCYRNEFKRILQCTIFFFSECCESWHN
>aten_0.1.m1.16556.m1
MTYEKPLFAKIFLSAITVTEALVGVLSNASILLLIARFKSLRTVCNFLLANLAVVDMLNA
AINMPIHLLYTLLDPSLFTGPGFAFLITFLQRVFVLLNLASMLVLLANMYFGIAFNLRYY
AWKSNRKAALSCFLVWLICTSLAQLSCLSIFSIDLGDSPVGRYRAEIFKQGKHQFFAVAL
FFIFGGILFVVLIVCSIRRSRKKVVSEMNLTDLQAKARIRNDLNSTKTIAMTIAAFFLCY
LPVLFYALVARLDGSKANFWFSYTSWLVHCFSTIVNPLIYYTRTNRFRFALKQYLKNPFG
KGDSVQNAILKNPKRGMHLNLANTTIHGYQNGGRNETAFVASGANRSDVKAWEEITIISH
VSSSKAASQIEVDEQDDPSTNSNRTQMFQDSSGEEENIGIRSEEPIYKLNKVVECKSVTE
TSEKQKGLLAKN
>aten_0.1.m1.16125.m1
MASNRSIPQGRLQEHTIPPDTVPSVVFGVLILTINGCVVLLIFWYPKLRTTSNIILASLA
VSDFLVGVIGIPLLVVCSSTFFSPICVTSSTFFTLTSISTVLHITMMTCDRFIYIRWALR
YNDIVQHGRVVVGLCVTWFISLTSLVRLHWTLNVNIITAKEDLARVQEKETMFSSCNFIV
FFFIPLMVMVFLDVRMLLLLRWQCKRIARENLPAEFLKREKKMQKRQRRAVFTCVILLIL
FIIFWLPFFILELIQHYFGDQFGAPKEVTITIYYLRLFTSLFNPIIYTLRKPDLKKAARG
IYRKVFPCHEGIIRGKEGTSSHALDLDDFQPQCETVPLRDVHEGS
>aten_0.1.m1.10801.m1
MNATLPLAQEPFQMDGEIKLVELPLSWTIFTVVIMTIVLVLTIIGNVAVIVVQSNSNVLR
NVVNSHFLISLSVADLLVAFLVMPCALDVVNNGTWRCGQIWGKINGFGNFLFCISSIMHL
MMLSVDRYISIARPLRYQTEMTRTRALVFCLFLWSYSAVWAFLPLFGVSSYECFISYIGL
CKNEDWSKYGLNFAFAISVVSGTYGLALIAMVCIYFKIARVIRHQIQRIEAVPKEWTLQM
NYKDAVNNVENPIKHRKMTTKLSQHKGVTTLLVVILAYLVCWSPFCIMLFVEIGTGQKVQ
GPYGTLAMLAGFANSCCNPVIYSIKYRSFRLAVARMLGQKNLVTRLSQSVRDKDFMASVI
TKRNERRLKQKEMSTM
>aten_0.1.m1.12759.m1
MTASLDEYPNLNFDLSHRSKIEKIMEPFILTFLITVAFLGNVMICVTVCKSRRLRSVPNM
LVINLAVSDILMAIMCMPISLRVLISSKWPFGTVACDLQGVFIFSFGIVSQVNMSVIAVN
RYFAVCRPLDNKFIFTKRNTLIIITLLWLLPSIASVPPLLGWGYYAFNPGKAFCIYPFNV
NKAYTTLVQLLFIGFPMGLIGFSYTKCLLSIRSSNRRVAQMDANPRMTIHQSRRAREIRA
TFTMMLSTLGFSLCWLPVSVIDFIDVFTGGGNLPRQVFMLNAFLIFTSSSINPFIYWLSN
RDFRKAFREVFRFARENVVIDSKAIELSTRETRTVQDSSENRVQSNLINVV
>aten_0.1.m1.12231.m1
MENSLSVDLSERSRNLALFESFFFAVINVVSFCGNLSVCYAVYRKQRLRTLANMFVVALA
VSDISMSTCCMPFTVATLFRGRWIFGDSFCQFHGFAAFTCGLASLLTMGIIAVSRYFCVV
KPHKYLVIFNTRKTFFYIAALWSAAFIGSVPPFFFQTGGFEFQPGKAMCLYTFEIHIAYT
AFIECFYVATPLILITTCYTIVFYTVSRSNRNFAQEYNSRQLRPNVEEAKVTKTLATVMA
GFACCWLPIGIIDYIDAIRGHHTLPRQVYLAYSCLAYLSSTINPLIYGVMNRHFRREYKS
MIRKVLCLQNCQNVSISDETSGSEGRKIPRKE
>aten_0.1.m1.5562.m1
MEEDIEYSGSGQIEQYNYFREIDRTSLTVQSAWYSFVLTLGLIGNLYIILTVWCRKDMSS
TTNLFIVNLAISDLGILAISLPAAFINDYFPWPFDKLTCQIFVPLNEVFFCVSIFTLTII
TLERVRVVCRPFKPRISAKEAKIIIVIVWIVSYLAVGFPLSFLMKIEEPRNYRKCMLQWP
DVVQKRLHICFIATLIIVPLFLTAGGYAAIVVHMRRQSARIRARANSVSSDSITFQRDML
NLQSNAKLIKMLLVIVIVFWTCMLPLTLLALASEFGGIDTTSKAVQGLYSFCKALFLSNS
AFNPIAVYIMSSELRKGLYAFQKKLSSYFCTQS
>aten_0.1.m1.15819.m1
MSWESNVKLESALKDRSLATVVTETTMFALVMIISFLGNLLVCYAVYRNPRLRNPSNYYI
ISLAFTDILQASCSMPFSVAYLATGKWSFGTAICAFNAILKLSLTKVSAFTMTLMALNRY
YKVVKSNKYQEVFKPRNIITSALLAWIIPMTFVVLSVFVLNQETEPNHGFAICIVEFAKP
FYPVLFSLIYSPYFFVAFCYWKIYRKVKIHKANVSWQSSNAADVKVSKTLFVTVVSFVGL
LLPAHIIFTLSKFDRSRFSRFLSVVAAFLIFMTSCTNPFIYGYMNRAFRSEFKKCLMPKR
GHSVAEGGATGH
>aten_0.1.m1.1055.m1
RTVSLHSPSNALLFGLALSDLGVGVIVQPLYFAHMLGKLIRDKGSFCHAGIAIEVCANAL
CIISLLTVTAVSVDRYLALKLHLRYNELITIRRVTFVSGIIWIVGAAIGSMWLYEPNLVK
FSVSATITICLLAAAYCYAQIYCVVSRHYRNDMALRCAVNEADRVEHSINMLKFKSHAIK
ANDKSLFCVAGISVETSANALCLVSLVTVTAVGVDILVALLLHLRYKELVTIKRVIVVLL
CIWLFSTAFGSLWLWRYQPSKLFLSQS
>aten_0.1.m1.24134.m1
MQNNLLSLKNFPFNAFDGLRNLKELYVDAFILCCYAGEAADGEVKCHSPKDEFSSCSDLM
KNRGVRVCVWILGLTALLGNLIVILMRVVAKEDNKVQSILLTNLAMSDLLMGIYLLIIAI
KDVQWQGEYYLHDFRWRSGVTCALTGVLSMVSSEVSVLMLTVLTTDRLICVVLPFKVRRM
NRSVACAVLGGVWVLGTMLAVIPILGLEYFYDKKRSVGFYGKSAVCLPLQLSAERMAGWE
YAVGIFIGLNFVSFVYILVAYIVMFITVKNTSKKVTSTSMKRESQMARRMMFIILTDFLC
WMPVILIGLLSVLGKFHDPEKQAYIWIAVFVLPVNSSINPILYTFSTPNIRRKVRQMKNS
LFNSIARKLGRSKVENASRRATKSMFGRNIVAPSVFSTDLPSSVSSSYHHRSRHNPGTSS
KTLHEVQEYGAPQKGLKITNTSSILPQETSNLVGFVVACRENGKENAMRLIKHFSSECKD
DWKMESDLVNELGEAEHPNILTYCWHGEAQECDLNFKQTLFPRLAKSAFLLCYEFPESTP
LDEYLKNKKIVLNLDILLVVAVDLIDAIQCLENRGVVHNNITTSTVLIAEGFRVPPVKAI
LAGFGSSQFVSRDFPDCTEIGRTKKDFWGRTLCSSVMYCLN
>jgi_Nemve1_100385
IVFYFLILLCTTVGNSMVVYVICTSRKMRSSSNLLVLNLAVCDLFTPLISIPFDFALEEN
HYVYLFGKAMCKVLGPSATLTTTAASLTLAAISLDRYRIIMHPFKTRLSSKQIKLIILGI
YVFSVIAVFPYAYVLRLENSDCSEHWPMVLYRQLYTMALFLIQYALPLVFMIIMYAFAIK
NLYSASDKMRNNSIHTPAFDMNKLEDSEGKRVFFRKLRRKSVGEENPNARATKMFMTVVA
VFSVFMFPNQVLWLWADYGDGLKQPHFRRVSVICWLFTYTNGVVNPIIFAIFSKEFRSGF
KALLK
>jgi_Nemve1_100423
MESGVLHTVKIIIYAIILLLSVVGNTMVVIVICRQKRMLTPSNILVLNLAVCDILTPLTS
IPFDLAYEENGYVWPYGAVLCKALWPTATLSATSASLTLTVLSLDRYRVIMHPFQERLTR
TQIKILILFSHSLSLALVIPYARVLELDPALNDCMENWSDFSQRQAYTMVLFLAQYGLPL
PFMIIMYTLALKNLYSTTDKAMGMNLKATKMFVTVVSVFAVCMLPNQVLWLWSDYGRGYE
HESFNTAAIVCRFFTYANSVCNALIYSFYSKEFRRGYRKIFR
>jgi_Nemve1_100433
LCVYLLILLCSASGNTLVILSVVLFRRMKTVPNMFIANLAACDFVTTVSSIPFDLAADEL
GYWPYGAIMCKLLWPLATFTTVAAVLTLLAISVDRYIALLYPLNIKYRITKRRFYIIMVI
VYVVSAWAILPYMIFQEYQPGDGAGTLPQCGEEWPDFSYRKAYTVFLFCLQYGVPLPLMI
FIYTKLGMSTDSRTRSLNKRRQQNSKTVKMFLLIVTIFLLFMLPNQILWLLFDFGNSEYL
LAHLDLIAFTCRAFTYTNSVLNAAIYGACNGSFRNAFACTLKCK
>jgi_Nemve1_101008
MNSSSLEVSTRPYALLYTEAIFLSFICLISLTGNLSLFIIVLRNRNLRTRSNWFTLNLAF
ADVLVSSVNMPVTIATILAEKWLLGTTACSISAFLTILSFIASVMSLALIAVNRFFFIVR
WRSYSSLFKRSRVVIYISIDWGISLLLSSPPLLGWARFDYIPGKSYCFVFWPSDVLFMYF
MIFVCFCGPLVTMAVCYTKILLFTREHKRKVMAEVTGAVSPEETKITNTLLIVLAVFLLS
WSPFAITMFLDVYYDKPLPRAIDMGSLLLGYLNSLCNPIIYAVRNRKFRTAYIKLYSACL
PF
>jgi_Nemve1_101072
MAEKVTRIVLYCILIVLSLTGNTLVIVIVFRDKRMWKTVNYFIVNTSVAYLLLTLVYMPR
VISMSYVGYEWLVDGDLGQFFCKAVCLNEVAITVSIFTIVAISGDRFFAVVFPLRRIMTD
RICKVVIVGIWLAAVSAAMPQFYGLEVRTYQGKNYCYLDLDKTFGEGSEKAFYLFQITAI
FGVPLSLLVILYSSILVSLLKRRNLPGNGLVKNDERLQRRDKTRRKVLKMVTIVVVTFVL
SWLLYFLNFIFHSEGIILPCKLMFFRLFLAHFYCSVNPIIYYIFNSNFRQGFTHII
>jgi_Nemve1_101120
MARIAPYCLIIPLSLIGNSLVVAVVASERRMHKTVNFLIVNMSVSDLLVTVVYMPRVISL
SYAGYEWLLDGLAGLVFCKMSVCFNQTSIAVTIFTVIAISLDRFLAVVFPLGRHFTETTS
RVIITATWVAALLTAFPQFYGIKPVLQGGKLYCFLDLDQTFEPGAERAFYLFTLVGLFAI
PLVTIVFLYSGIMITLIQRRNVLLSSDAQTQQRERTRKRVLKMVTIVVAAFILCFLLYFI
HFILYSYGVIFPCWLMYLRLMMLHLNSALNPAIYFFFNENFRRGLHNLVVRC
>jgi_Nemve1_101238
FVTGVAGNLLVMIVSIMNSFHKTTANIFILNLAVADLLASCGFAFMLSSLLQGEWPLGDF
ACKLHGVLVMAFSVASSLSASAMSINRYTTIIYASKQKSITFTRNWTKIMLAFLWLFSAI
FAILPLVGWSRYTYFPAKAICFISYTESRSYIITFYTLVAPCCLVTIFCYSRIYIAIKKN
SPMRVASPSQKRKPSPRKPDSNSAVETRVTIMIFVVVFWYFTSLAPFNVINLMVIWKPGF
QIPPWVDILTTLFALSNHATNVFIYAVLNRTYR
>jgi_Nemve1_101252
LACYITAFVVGLLGNTLVAGIIIRKPRRSIHHMFILNLAISDLTYLAFCVPISTYELYEQ
IWKRDFFCRFVYPMQTLTYFTSIFTITSMAIHRCYVIVNPYKAKIKHRTAQVWIVMIWMA
ALVIVIPLAVVATPVGGRCNEVWPSFDHRRAYTAALFLFQFLLPLFLIALAYIWIGAYLI
KNKGPQTMIGSRKAVSHQSRKRRENMQIITSLAAIVVLFTLCMLPGQVAWMIMDFGTAEQ
QDATTILLRLSNILDFFHACVNPIAYGLLTDAFRSDYKQVFAA
>jgi_Nemve1_102193
METVLFACFYFLICVFATFGNLLVLAAIARNRCLQTPSNYLLANLAITDSLQGMISIPLR
IAELLLATSNITLLCQISIPISTIFGSTSNITILFISIERFVAILFPYFYYSAVTPNTIF
VTIAGGWTCTVILGLLPSLGWGGIVPATEQALCRFPSFLTRQYITTLFIIVHFIPITTVI
CLYGFILRASLRHSRRI
>jgi_Nemve1_102635
MATESLVLITSIATVFSLVGFLANGLVLYLIFTTKSLRTPMNYLLLNLAIMDAITCCLTV
PHIATGAAVYPGNLMLMQNIARSSEPSVVTAICKIRVFAWLGSTVQPYLLIAVAFERFMA
VVYPLTSCVRVTKSRLRWIIPLCWIGGLLYVLPQMIALEYDDVLETCRPMLVNYSVYAYS
TALLVLIFIIPALVITGLYLKVIRVLSASGQGMGIAAEQARMRKRAKRKVVNLVIAVTAL
FNVCWGFNNVLFYVMSSINDPDLKRDIPLIRQLCMSFSAAINPIFYLTFLNNFR
>jgi_Nemve1_102782
MELPSYMKEAEWVRIGRLVFEVALAFSGVLGNIAVILAVGSRPFMQSVTNIFIRNLAVAD
LGLLLFSFPLAVIKEQTLFRWPLGPHVCQIIYPLSEVFLGVSSWSMAIIAVDRRVHRCPP
PWRPKSGSFLIKQSSNTTFFNMIPMTAYPLQPILRTRLKLASFQLSFRSFNAYVLIAMVY
TYLTPLGIIIWTYWMIFRKLGKSTAFNTAQGRKPTRHDEARIKRNTRAKRILTPVVVVFG
LSMLPVTVFRLVMVYIPSLVYYHYLFVLYNICMITTVINSSANPFIYAIVSDNFRKAFKS
MCR
>jgi_Nemve1_103151
VFGNVIVLMAIYRKNSLQTVSNFFICSLAASDLMIGLVMNPLNIAMNLKHAWVKLDHILM
QLQSFFWIQMTTATTFSLCSVTLDRYICIAYPFKHNDIITTRRCLMVIIFNWAFSILFAS
LNFYIPPTSMTSLWIACAFITVVIPLTIISFCYLRMCHLASSHRRRITSESSATCREILH
SQRNNKAMWTAGLIIVVFGVTFFPSFVVNCLQLLNTDLCIRHKYQCIWAWVSFISYISAA
TDPWIYAIRSEEFRSAFKTI
>jgi_Nemve1_103243
MSERSAIIISFGITFLASFFGNSMVCLLITRTRRLRNCTNFSIFNLCIADLMITLVCIPM
LTIDFYIAEEWLFGPFMCKTVTFLQNTVINASILILMTISVEKFVVVCFPFQSRYYRGWF
PYIIAFMWLVAISDASYTTIFKKILVVAGHKKCILSYPGKLGDRQRYLIGHAVGFFFLPL
TIMAVLHCITIFVIQQKLSQRSQTPTQGVQVLRVNVRKLQRKRKAVAILVLIILMFVISW
GPYLSLAIWDAFFPPEPQGIVEYYTVLNKIFVLCLWLVFFNSACHPVIYCFLGREYRIAV
KNSF
>jgi_Nemve1_103257
VSAIGNAMVIRHAVARRKLRRSFDRLIINMAVADLLDTIFGVPYNISYFYIGLRWFPGTL
GEFTCKFLNFGTNISITASVFTLAAIAVDRYFAIAHCAKRPLSLRSVRYIIATIWVIACM
VFSSDYYRFRVIDGPNGDVYCLQDANAWGKKAVQIDYIVKFVLNYAFPLFAMGILYSIMI
RYLWQTRGPGYASDSIERRVHEQRKRSVKKLLAIVVEFAFCWFPIHVVHFLAAFNPKLLF
CTSVYVPLTCIWLAHANSAINPCLYLYLTHKNRKANVKPSATF
>jgi_Nemve1_104802
LILVLALIGNLLVLIIIYGKKTKRKTPHDALIANLSIADISLVLSGLVTDYTGIPKSQIF
CSVFYPLNTVTFFMSMFILATMADMRRRLILNPYKPKPTTRSVWITVFCLWFVSVLIVIP
YVLVLRPTEDGLACYEQWPSDPLNQAYTLALTVIMYAIPITIIGVSYAKIVRYMRKHVRN
VQGMFHVTRREDHEVMRALLLLVFLYTLLSLPLHIAWILLEVFDVKRAGDMLQYSNILVY
LQSCCNPFVYGVITTRFRR
>jgi_Nemve1_105138
MSLELQPRSLTWVVIETTAYVTLDIVIFVGNLLICIVVYRNPRMRSITNMLVVALSTTDL
LTACITLPMAAGTSALGRWVYGSLGCQLYGFCSKFLVYVSIYTISLIALNRYLRICRPKV
YRKHFTVRKCFIFLAFIWVFPALVRLLPSVLGYAQFTFSSQTAGCSMSFYNMRAQSPYTL
FATLVFIALPMLLIIFCYTAVSLRVRKHRRNVTSSLNVRNQRSELRLSVEEVKITRTLFT
LVFAFLICWLPVSVALLIVRAIVGSVPIIAARVLNCLVALSSACTPFVYGALNRSFRREF
VKILS
>jgi_Nemve1_105156
YSLVFLIGVIGNTLVFRIVLRRRKLQTVSNFFICNLAAADVAVLTVNLPFRLAYQENSYV
WPFGAFLCKIIPMLTYLFITASSATLLLMSLDQRRAVVYPFKKRLTITQTKICMVLVWLF
SIIITLPLNFALRIIYVDGNPVCTDVWPSEKFEQTYFVFLFFIQFVLPMGIITSAYTHVC
MRLNTPLP
>jgi_Nemve1_105169
GASSFSIALQVTFLALVILIAVVANGFVCLVIYKTPALHNVINMFLVSMSISDLLHAILK
MSTTLVSTLYRDWYPHKAICYVTTPFGVLFGAASVFNLCAVAVNQYFVIVKPLHYPLLMT
YTHARRVITALWLGSIVISTPPIFWRSAKTICRSGAVSQQDYISEVCYIGALWTFVIFIP
SVVMTWAYSNIYVTARNQIKRMRLQNGVSGGITKTRKKELRVAALLALIGGIFIICWVPF
FIVMTLVKFSDISVDREYFKIFLFVMYAKSAINPLLYTVMNYDLKLSCKRFLMRKRLAHR
>jgi_Nemve1_105626
IYAFIALAALLGNILVLWIVYKNHALRSIPNYFVISLACSDIAMVTLATPWSIAVLASGK
WPFDFISCQFQGFIVIWAAIASLHNLTIMAINRFLRIVKPAHYRKFFSPNKTRFYVLFAY
MYSTISPLPYLIGGNVYVFQPGKFFCYQTATVQYTIPLMGIFICIPTFIIVGCYTRVFLV
LRAHAKNMNTHRSVSVHSSLRITVEDIKVTRTLFATVATFLLCWSPVVIIEFVDVALGAS
LLPRRLYVSFTFCGLCSSAVNPIIYGAMNKKFRREYKKVF
>jgi_Nemve1_105690
VIIFLISAVGNSLVCIVILRRRRMKTVTNYFVLNLAIADLALTCICIPFDIPVQEMNYVW
PYGGFMCKILYPLQTLSLFASVFTLTAVSLTRYWAIVHPLRQQLSVSNSKRIIVAIWVIS
IIPVSPYSYVLSHEDGSLSCEENWGDTSMRKVYTAVLFMFQYVLPLTVIAGAYIGIGIEL
RKRQTRDRSGGLRDVHAEETRKVLRMLKVVTVVFAVFVLPTNIMWLWLDFGHAEQEYDRF
WDLVAFCNIVTFANSAANPICYTVLNETYRKEFKS
>jgi_Nemve1_105813
MLAYCILILLAFIGNVIVIFIFRNHRSMRSTTTNRLIVNMAASDILLPVLVLPRQLAVIV
ETGKNAAIVWRIPGTFGQITCKLIPFLGDVSNTVSIFSLVLVACDRYLAVVWPMSKSLHF
TPFRCKLLIYATWIAACALHAPYFNTFYLLQDNFCLNQWRRGFDLETHIYNTKTQQKYFV
SLLVIVYVVPLTLITVLYTSIIIELGDNKRNNDRNPGVHGRRRRKEDRRVITMLIVVLAV
FGLCFAPIHIYHFLKYFVLSDSAYCGSPSLDFALYFLAQSSCGITPYIYFIFVRNYRNGL
KEILKCC
>jgi_Nemve1_105898
MVASIMTLTAMAMFRRRLVMHPYRPKPTRRTVQLSIAGLWGISILCMAPLMAVSRVSPDG
MECVEHWPKYVLNKVYTVALVVIQYAVPLTVIIVSYSQIVRYLRQHRPPGSRNHGHEVAE
REVIRAFTAIAVLYTVLNLPGQIAWLQLVFGSLDSAEIWFTFSDLCLVAHSCANPFVYGT
VTRRFRSGF
>jgi_Nemve1_106107
MSFLAILGNSLVVRIIQKNPRMRTSFNYYIANMAASDVLVQFFSTPRIVSDALLAPRVWL
ITGPFGEILCKLVFFVQDICTAVSIECLVLIAIDRFLAVVTPTRARSTSTKIRAVIIIMT
WVVAGLISSPQLHFSVLYKGNNTHHVRCVIDWGSFFPEDAHNKYIAFLVFFLFVSPFVVI
ATLYAIIFVVVKRRKVPGNETCVKQQLRPHQKARMNVLKLACVVVVIFVFSWLPQVVFLF
LLMTEWGWDMPCNMRLFRFLALFLAYSTTMTNPCVYFMFSANYRQGLRKMF
>jgi_Nemve1_106420
MTILAYKININGKLRTVSNHFIISMAFADLVLTIGSMPERITRVLNDEQWIIPDTAGAVL
CKLANFCEKLSMNVTVLHLAAIAIDRFIAVFHPNRKLITKSMSLKIIGTIWIVSALYCIP
ILYYGAIFSKGDKQFCKVRRFFTHWKIWYIFFLILLFGIFILIIFLYSAITVKLSRRKTP
GVMLSFRKRRIERLSVRVAKMVAVIVSVFYICFLPYWVGWIFCSYHYNNIICSDNFVFVS
IFLCYANSSLNPVIFTFFNVNFRVGF
>jgi_Nemve1_106757
LLIAAYCFIMPIALIGNVFVVRTIFKVPRMKTPTNMMFVNMALFDIIVAVTMMPYMISFI
LYPFRWLGGLFGTITCKLTYYAFYISIAGSILALTVMATDRFFAIVLPFKKVRFFKRFKL
LTCIVWVTSMLYMLPIAVLQEVKLINGDFQCATNWFKLADPLLSFKAFSLCVLVSFYLIP
LAVMAVLYALIAHRLWFSRIPVENAQDETNRRIQNKKRKVVRMLVIILVVFALCWLPAHI
GHFMLIINDSPTEVLVMFGFFLGHANSAINPCLYVILHSGFRRAFLQLF
>jgi_Nemve1_107948
MRDSDGLRIFKLLCYAIVFLVGATGNSMVVWLVAKRRLRARYNYFLANLAIADLAVVTIN
LPFRLAYQENRYQWPFGYALCKFIPPLTYTFTTASSAFLLAVSLERYRAVVHPLRGKVTT
KQLKLTVLAIWVLSFLVTFPLNTYMSTAEKGGKVVCTDAWPTRHLEQVYFVLLFLIQFAF
PLLVMLVVYLKIIVTMRHNQLKSCNHRASMTIRKRNTRVIRMLLAVVFSYFICVMPYSTF
LVLSVFNREGPVALKTFLVLMALANSMVNPLLYGALNRQFRLGY
>jgi_Nemve1_108333
MESNEEGKIFKIVFYIFLFIFGTIGNLLVMVVIKSRKKRSVNDFFIFNLAISDLTFVLVS
LPFYTYELFLRFDKFGFYCKVVWPMMSVTLCVSIFTLTFMSVERCRAIVFPLKPRIKRTS
VLIGLSTVWVASLVCILPLSIVTSAEGELCMERWPSEGHRKAYTIALFAIQYAIPLLIIA
MAYITIAIKLVRTEVPDRTSVNNRGQIVKRQSRKENFHIIRTVAVIVSLFLVCMLPNQIA
WLLYDFEGEEQAKLFWSFAEALIFLHSCVNPVIYGSLTRQFREGYIR
>jgi_Nemve1_108981
LRTFSYSLITCLAIGDFVSALGLPFILITEHLSSNWIFGQFLCQCLNPTQVVCGMVTTNV
HTAISVDRYISVAYPFKGKPKRSRKWLIFLAIWLTAILCALPAFIARKLFEIQLPHRTVN
ICIEIYSSPNAQHIYSVFLFSVNYLIPILVMAVLYSRIMLLIRSVKHRRRKSTPSYLSDE
SPCYTGYERKFIRMNIVVMLLFVLCYLPYQVFFLLME
>jgi_Nemve1_109188
MNDSKANKSIEENTSLNSSLSHSAGFTMILEPYPLTVIRLTLFGILFVTAIVGNACVFLA
PWRNARLRTFSYSLITCLAVGDFISALSLPFTLVTEHLHSRWIFGKALCHFLNPTQVVCG
MVTTNVHTAISVDRCVSVISPFKGKPKGTKKRLIIALIWLTAVLCALPSFGAHRMKLLYL
PNGQTLNVCIEAFPAHKYAYMYSLFLMVVNYTLPILIMSIMYTSLVLKLHSAGKFRDEHS
TSLHGGAKTDIEKKFIRMAFLIMVLFALCYLPYQVLYLLMNFDVMATLSYGFLLFKYAHL
LTWVPNALNPIVYGKMDLLYLKAYKRIFRC
>jgi_Nemve1_109382
MHGLTTISTTPENLVAAVFVAILMFFTLFGNIIVISCFYTFQDLRTICNYFVVSLSVADI
LVALVAMPFWLHVQVMNNMWTLSRTLRRFWDCIDILCGTASIMNLTAVSIDRMLAIAVPF
RYPHILTPKRAVALIICVWGYAMSVGGARVTDWPGRSFLYFVSVVCFFFPLTIVIIMYIV
IFVVVRIQVKRIGKNSIVRASEMKAAKTIAVVIGGFLICWLPFFTMVLGYAYDPSFDPPF
ALFNVIKWLEYFNSCLNPLIYACMNRLYRRAFRRLFKRCYLR
>jgi_Nemve1_109558
MDCFLFCCYAVKTLPGIECNSSKNAFSSCDDLMKNKALQVCIWILGSLALLGNLCVVVWR
IIVTERNKAHSFLLTNLAVADWLMGCYLIIIAIKDLEWRGEYFKHDVAWRSSRLCQFAGA
LSMISSEVSVLILTTITADRFACIVFAFKFRRLKFNTAVYIAVSIWLFGIIVSVLPILGG
IEYFYDHSWQAGFYGRSAVCLPLQLSQERYPGWEYSVTLFIGLNAVAFSFILIAYIAMFW
KVRTVSRGVRSTQIRTESSVAKRMVFIILTDFCCWMPVIVIGVLSLLGKFPDPEKQVYVW
TAVFVLPVNSSINPVLYTFST
>jgi_Nemve1_110885
IIGNSLVLIVLSRQRKTASQRVVTIFLGNLAFMDLSIALLIMPLSISTYIHGKWPFGRVV
CEVNGFTTMLVGIVAILTMTAIAVDRYRIIVLTAGQRLLPKHAYRILVFIWLWAIVQSLP
PVLGWNEYIWSPTSSVCRAKFGQKDGYIELVAFLSYIIPLCIMVFCYLRVYITVR
>jgi_Nemve1_111229
MYEEIPERSPAAKAVEISILLLIDAAALFGNLLVCIASYKNKSLRTSTNVYIIALAIMDI
LTACVTAPLSLGAIMKGRWIFGDTGCRVQGFFTHFLIYSSMHILALTAVNRYFRIVNTRY
YKRVFGGCRPVLYLLGVWTSVALIVSLPPSLGFADFAFEPGVSLYLCILDFNTSTGEHAF
LFIVLFLYVVLSMAIIIASYISVSKTIRHHNLHLQTTIVLNHRLGHLSVEEIKITRTLFI
LVMAFAVLWIPVYSVVSIIRTGLGGEMTDAGSIIATYLIFLSSAINPYIYAFNHRSYRNE
FKKILSWK
>jgi_Nemve1_111289
MASSWAALGLISATFNLMVCLAVYKVKKLRTVTNCFVVSLSMADLLVSVVFVPVYIIDHY
AKTIISGYLIAFMLLASIFSLAAVTYERYIALTKPFGYRMLMSRRKVSVIIGTAWMLPLV
LALLPLAWNTNVQSVYHEVYKISLVVVFILIPCIVMIWVYVRLLCVVRHHVHRNRKRASA
GNKTGNRVGREEKAARVFALVFAMFLLCWGPIIYINICEVFGAAKIITTELIYASFYTLL
ANSIVDPVIYAFFKRDFISA
>jgi_Nemve1_111875
MCDAAAALSNLAVVILILRKDSLRTVSNILVAALALSELFITVVVIPLSIIAYGKHLWSF
HKELCVFQGYIFNTLFLVSGTLTSVISVDRFYSLASPMGHVAHLSEKTVVCMIVFVLANA
GFWSSFPLYGIGNLEYIYLPNQTRCDVHWTLGGNYGLYYFVLLMVSFVLPLIGMTLMYFK
SFQSAKESARKIRPGNIQIQTLQDGQFTSVARQESFDYLKANITVFIIIGSFVLSRGPNL
VCNMAAWAQERQFCTPSAQLACSWLMYMSSLTTPYVY
>jgi_Nemve1_111898
MATTSFEITKISFYFVILLFSSLGNGMVAYIICSRRKMRTASNYLILNLAICDFLTPLLS
IPFDFALEKNEYLWLYGAAMCKLLWPAATYTTTSSAFCLAVISLDRYRIIMHPYKTRLST
KQVAATIAASHILSIACVVPYSHVLHLQSGLCQEGWRSFSYRQAYTAILFLVQYALPLVF
MIIMYTLALIQLYHSSLSFGATSSANVRATKMFLVVVTVFSIFMLPNQVIWLWADFGGGS
TDQPYDKIVIICWLFTYTNCVCNPFIFAIFSHEFRHGFKQVFR
>jgi_Nemve1_112149
MRVFTAISLIMAPINITGNLVVCLIVFKGKTMKTFTNLLLVNLALADMSFGILQLIELAI
FQVTEVFDANVFCKSTAYSTHVVCGVSIVTLTIIAYERYQAVARPFRTRLKTTTIKKAVA
KLIIIWLTSLISMSPVLYFQWGKAGSDGDPVCGSQQMHHVYPNRIFYFWEAIVFLALPNL
IIIYCYSRVIFALWFSKAVCVSSTASFKSRRKLAKVLLFITLIFIVCWVAVCIEHMFYIF
GASVSKEFNIMTFFMIHFNSSVNPFVYSLHSSKFRKSCKGIFS
>jgi_Nemve1_112480
LLYTIVLVFAIAGNGLLILIIYKNANRRMRTASNLFILNMAASDLLLVLWGVPVALKLSL
SGPEWLIPGALGNLLCKICEFVWHVTVFVCTGSLTAIAFDRFLLVFYPMQRILTNKRAVV
IIIAIWVISTMFSIPVLYFTSTSVIWNRQYCFMDFHQHESLSHYIISLFAIFIATPLLVL
IVLYDCIIIKLWLHKTPGDNPSRERTEQTERTNVKIHIMLTSIVITFALCWLPYWISNIY
CFMYKAQSEKSDFCQVKSIEICVLFSYINTAANPLIYFIFSGVYRKAVKSMFC
>jgi_Nemve1_112758
DHFTLCCYASIALPNVDCKAPNDEFSSCDDLMKDKTLQVCIWVLGISAFFGNIFVVAYRL
VVREDNRVQSLLLTNLAISDFMMGLYLLIIAFKDVQWQGEYFKYDLSWRVSGLCQFAGAL
SMISSEVSVLMLTIITLDRFICIVFPMRFGRLGLKKAFALCILVWTFGMLISIVPILGIE
YFYDEQLEIGFYGRSSVCLPLQLSSDRPAGWEYSVSFFIGLNFMAFMFILVAYIAIFWTV
RKSSAAVGSRNAKKEAALARKLMAIIMTDFCCWMPVIFIGILSLTGDFRDPQKLAYVWIA
VFVLPVNSSINPILYTFS
>jgi_Nemve1_113178
ESKVVRYVINALLFLFAIVGNITVCLVPVRHRRMRTFTYYLITNLAVSDIFTMLCLPPLL
VYEFQGSWNMGSVMCKLVNPALTMFGLVTTNTLVAIAIDRFIALVFPFTRRPERKETILV
VSLSWLVAFASVLPSFGARTLVERAPAVVYCEEIFPGKTPEEKQVFAKGYSIFLYLLNNA
LPILIISCLYIIIILKLKGISLLSKQKHDREKKFTQMLLSVVVVFILCYVPVQTFFLTAT
LSPQVLNWKYTQIIYIYLYLMMWFPNALNPLLYGSMNDHYAKAFKILLRCTSKSRFNHS
>jgi_Nemve1_113440
VFIILSLVGLIGNILVLWIVKKKRNEGKVIYLFIGALAVTDVSLLAVYPLFAFPVLVLGK
WPFSDFFCQFYGFYISCLVSASLLLMAFTAINRYFLVVRTNYYRRLFTSMRTRFLICGAL
VLACIVPISYLASGEKYLFNPGKGFCFQKTNLKPASLLIYFSCSCSMLVLTTCYIKIFRK
IHNHQARVTALQQNTNSISGPTVQNVKVTRTLFLTVLGFVCCWTPVIVMDIIDMSRGLFS
LPRELYFLYSFLATLSSVINPFIYGVINPMFREEYKKILKMPC
>jgi_Nemve1_113494
LVFTILSLVGLIGNILVLWIVKKKRNEGKVIYLFIGALAVTDVSLLAIYPIFTSPVLVLG
KWPFSDLVCQIQGFYILFPVNASILLMAATAINRYFQVVRQNYYRILFTPLRTRFFICGT
FLFACFVPVPYLASGEKYTFNPGKGLCFQKPNLKPATFAIYFNCSFSMVVLTMCYINIFR
KIHNHQARVTAMQQNTNSISGPSVQDIKVTRTLFLTVLGFVCCWAPIIVMDMIDMTRGLF
SLPRELYFLYSFLATLSSVINPFIYGVMNPMFREEYKKILRIPCAGR
>jgi_Nemve1_114181
MLPLKDALVVALFSVLFAVDVIGNSLLCYIILTSTQLKRHTRDLVVLNLSFADLLVGIFF
FPRHVLRHAFRGLHQPYADWLCKFVTGGNVAWIAAAASSFSLVVLALERFYAVMYPFRQR
FTLRKVKITVLTCWLYATLFMLPLFLVVEYDLNSGSCSEKWADLEAAGAFSTLTLVFLLI
IPLLIMTILYGLVIHKLWFKSSTQTIQPTQLAVEKTRKTVTKMLLIVTVIYVVCWSSDLI
LYMLLASQWNSNDPIYSLPEALVLLNSSVNPIIFTIYSQRFRQSLRRVYQ
>jgi_Nemve1_114869
ICVVNGILSPSIVVVNLMVFVAILRKPRLRTASNTSILCLATTDLIVGLLAQPAFVVFQA
SKLRGNLNKVPCFEILIARFLEIFCIGYSFLTLNLMTVERYLAVFHPFWYHEKVTSKAII
LSSFMCWTIWTALFLGVRLTLGINSHEELIITSGTVAATLILTSLVYYKIFKLARSSVNA
VDFSNADIQKKLRETKAARTVVIVTGTVFLCCCP
>jgi_Nemve1_117553
MNATEIDRLQSELRSRSEYVVVLESVFLSAVLFISLSGNLLVFSSVYRKPRLRTISNMFV
VALAVSDALMATLCMPYSLATLVHGEWIFSESFCRAHGFFVLTLGLASLHTMALVSVNRF
FCIVKTALYPSKFTPRRTLVYILAVWCNALIGSIPPLFFSFRGYALQPGKAMCLYRFEAY
IPYTTFIEVAYIGLPLTLITACYIAVLREVNRSNKVFSTQGNLNTEELRAHVKESKITKT
LVVVFMCFAACWIPVSVVDYLDSAFGEPTFNRRVYLMYGFLVYISSMVNPIVYGLASRSF
RREYIAIIRAIFCCQNC
>jgi_Nemve1_117699
MITVSCVLLVILMILALFGNIIIWVAFCKIKRLQRVTNYYIVSLATADLLVTVLAMPMWL
LYMLSDGSFIPTHSPQYLIWLLLDIVCGTASIMNLTFVSCDRYLAITYPFRYQSLLSPCR
AIVTIVFSWVYAIVISLVKLWIPKRIYPIFVATVSFYIPTIIMTFTYSCIFMVARRHVRV
INVAANENQRKFSYASELKAAKIIAVVIGEFLLCWGPFLVTNVVLNYCISCRMAFPVQGA
YILKLLQYSSSCFNPYLYTCLNAELRSSIKHML
>jgi_Nemve1_117722
MSALILLSVSGNALVIASFYQYKRIRRSVTNCFIVSLAVSDLMVAFLSEPFWLSYEITQW
RHIPEHWDINALVSFWLVLDIVCAVSSIANLMFISIDRYFAIKSPLSHHTKMTTYTSKWI
ILGLWGYASGTGCIVLLHWPWRFLLIFIIGFLVPLIIMVFCYAGILVVVSSKARLSNRVG
RRLDKEFKTAKSLGVVTGSFVICWLPFFIVSLSHKYCISCRVAIESVPAATSAVKWLHYL
NSCLNPIIY
>jgi_Nemve1_117891
MELTQANAVVMVILSIITTFGNFLVIYTMHRDPLKELRTIPNWLITNLAFSDLMLGLVVE
PLWAVFHWVRGVYLYQVIAVVMHTAIAANFYTLTALSLERYTMLKTRGLTRSAFQHYRLV
TSLAFIWFLSVGMAVLILIKPANVCTRTILPYMVGLPSTLILVILYMKIFIVIRNVYHKD
FDQSLPSGDLPKMSINVSKMAARCVRKKELQIAKTIFTLLAVLVLLWSPTITAVTITSYC
PKCKIDSATLNFMITVGFMNAAINPLIYAFQSQPFRNAVYFMLKGSA
>jgi_Nemve1_118020
IIVITFSVTLNITVSAVIMRNKHLRKRTTNIFIVNLSVSNSFIALFIIPLSYRGVVHRNC
TYGNVFCTVNGMLCITLLVASVATLCCISVDRYFAVVRPMKYKNNFTVKRALLMLLVTWL
LAMFCGSLPLTGWTEYSYHPITMSCSPNWQTQCGYYVFMLVVGFGIPMAVLVLTYGLIFS
AIRKHDRRVSTWSATLPKATLGIPLSTGSRKRKISYKIAKTGLMLFLVFFLSWGPYFMVN
NCGSGGYVTPRWLYRLAMWMVFLSCPVNPLVYAYSSKHIRDAFKRGLKC
>jgi_Nemve1_118035
MTSCLCIAALIGFVGNLLVLAVLTRTKKFRTVMNRFIVHLAISDLLVSSICTPLFIKINF
FFDSDYDVKCKISRFLQYLAPEVSMVLLITIGINRHRAIVHPLNIMTYKTANKLIASAWL
YALAVVTPSIFLTQVLHHTNLDNTTVRYCATIQTSTQAGRAYVLFLSVFGYVIPLVVLVA
LYARISCVVWKRDTSKNPLRTSRSFESVLKTRKKVVKMFLTVILLFFVTWIPLLLYVGVI
EGILYKTARRLDEVRMVLYAIGLSNSVCNPFIYSFFNNRFRDGCKAIFR
>jgi_Nemve1_118391
MFIATSVLNIPFGLMAIAGNALILCAIFRNISLHQPSYMLLCSLVLSDFCVGFLVQPMYG
LWKVFEIRRNFQVYCHLGTIFSALSIALSGVSFLNILLVTLDRFLALFLHLRYNSMVTMH
RTRLAIFVIWVVGATNSAIQFIDRKFYFMSSCAIIFLSIPITLVCYYQIFRVIKRLKNQV
SVAPQKNTMENNNNNNNNNNNNNNNTMAHYKKSVVSVFYIYGLFFLCYLPYTCTMVYMLV
YTRGVRTDMTYHVSGTIVLLNSSLNPIIYCWKIRELRQAVKRIIPVFN
>jgi_Nemve1_118705
VVISSMIYVMIAILAVVGNALVVGSFIRHARLRTFTNYFVASLAVADIIVGLISIPMWTA
FVILHPLSLTYPGYVMTYTVLDIFAGITSILHLMVISLERFYAVAYPVRHRNTNAWVYYI
CLVFVWVVPAVFAGTSEHFRKADKKVYMITMFAVFFLLPLFVILLAYAGIWRVVRNRVIP
QATQRSSNLKRDMRVIVTIALVIALFVISWLPFFIINMLITFCKNCVIGFKGLPPLYSAH
LLLFVKVMHYFNSAVNPVCYAVKIPEFRRAFRQLVGL
>jgi_Nemve1_119248
MDTLPEYYGHMAFQIIILLVTFYGNFMVVLAVVMFRRMRTITNYFVVSLAVSDLLVATLS
LPFRIHQTTHNTAWCLSLEACVAWIVVDIICAGASIWNLAIISIDRFIAIVLPFRYHALM
TPISGFGLIASVWGLSFVMAVLSFINWTDYGKPHFNIFISCANFDPIYYTVVSVVLFFLP
LYIVFVMYGRVFTVALNHARAVAALQTDRQATTDGGRRGSINFLKEVKAAKVLAIVVGCF
VVCWFPYFVLVLVSLWDPILLSRETISPEQAKGITQTFVYVLPVLNSTLNPFIYALFNKD
FRRSFAKIFAQF
>jgi_Nemve1_119626
NPLTSQMEQISNTSTSLDNTSESGTTDPVGSNHLRTIKLTLYTLIFLVSAAGNTLVCIVI
LKRKKMKTVTNYFILNLAVADLALTCICIPFDIPVQEMGYIWPYGAVMCKVLYPLQTLTL
FASVYTLTAVSLTRYWAIVHPLRKQLSVSKAKTLVIAIWVLSLLPVAPYMNSLSYVPHSK
YCEENWDNHNARKGYTASLFAFQYVIPLTIIATAYCSITRELSRRTIESACVRNQQHKET
KKVVRMLMIVTLLFAVCVLPNNVMWLWLDFGAADKSFKYFWDVVAFCHVWTFLNSAANPI
CYTILNENYRKEI
>jgi_Nemve1_119692
MDIELFRIIKLVLYAAIFLISAVGNTMVCAIIVRRKKMKTVTNYFILNLAVADLALTCIC
IPFDIPVQEMGYIWPYGAVMCKVLYPLQTLTLFASVYTLTAVGLTRYWAIVHPMKRQLSI
TQSKLVIAFIWLGSVVPVFPYANSLKFTRETHTCEEYWSSKKVREIFTAVIFVFQYVLPL
GVIGTAYAAIGRELRRRKATKSGNHKLRHLQAQEARKVVNMLSVVTMVFAICVLPNNIMW
LWLDFGDADQKVEYFWEIVAFCNVVTFANSAANPVCYTALNETYRREFK
>jgi_Nemve1_119905
MAQYWVSGMTCFLLALSSVAVVGNSLVFHTVRVTSRLHSPPFYLIVSVAVADLLVGLFAI
PVSIVYLVSFEMYGKWILGETVCDVWILANFWFGGASILSLCAITRDRYLAVTSPLQYLR
RMPNAHTAVQIVFCWVTSLVSAVITIYGLKTSPGRELCEIKGLTVGYALFNFVCLYVFPV
IWILFVNGTIWSVAARHSRRIHSQEANFSHSAETNESGTAGRSRRLKMQIRTFRTFLIVI
GCYVISWTPLSMLALAQCFTSVSGMMLWYGGLLTYVNSAANCLIYGIFNNDFRRAMIASI
KKPRI
>jgi_Nemve1_120331
LVLILVVRVKQLRTTTNFLLCSLAVSDLLTGLVSIPLFTSCNILQTLTICIVAENVLRFT
SISTVLHLLAITTDRYMAIMHSLRYYNIVTRHRGYWVIACTWIISTSTAFIQLAWNNPSA
LENTHDEPPESLIQHELRYDFFNLAVFFCIPLLAMVYVNSRIFYEVVRQTKLMRRNFPGW
QSARETTGREWKAALTFAVMFAVFIACWCPYFLLRLQQNLGNELMFEVSRVGGYVIAFLR
FLTSLLNPCIY
>jgi_Nemve1_120493
IPIATGLSGELVCRVISSHYVIFTCGKVSIATITCLAVERWYAMARPLAHRSVYTRRRAA
FYLILIWCICGVLNLRAVFDQELDLVSNVKVTCEWVKLTKYKTAAKVYAIFLSVVTFIIP
ATVSWLTAGHLGFLIRRSKHNVLMQGRRSLAAKQLLRMSITSAAVLSVCWLPNQIFFILA
KFDVTEFDSLTHHVTILLCLFSACVNPFVHCASNRKYRKTLLGLLYCNRK
>jgi_Nemve1_120918
NVDTTTLSVFLGLIALIILVANSFVIYLFIRTRSLRTITNACLVSLAVSDLLAGLVAIPM
IILSFVLQSPVIRIVMDLASRFIAISTVLHLLVVSLERYVMIVFPMKYHALVTPPRVCAV
VTIVWVFSLFVDLIQIVWIVDSEPVTLADVVYSFSSFFGIVVPALCAMAVAYVHIFIVLR
KQIQQIKKLHSGRRKSTRSEGRAIMIFASMIAAFIFGWLPYFIIGMLQDLQINVYAVLPT
TVIILTLFLRFLSSLANPLLYTFFKTDFQLALKK
>jgi_Nemve1_122001
MAIFTVCGNGLVVWVIVGSPRFHNTCSALFCSLAVADFLLGSLVLPLHSAIQFLALGREC
FPRLLLGFLFSLTYVLNGASLLTLCLLSIDRCIVVMYPLRYKTFMTRTKLATSLSLIWVF
TLTSGTVKAARIIPRSPLTKLLLVSVLIPYAVIILSYALVYHQIKRQNRVRAVLTNTNQE
RFQKSEDRLAKTIAMVIGGFTASWTPFAFAIMILPEGVEDIDHPLLQSAALFTFISPAIN
PLLYFFRSKEFR
>jgi_Nemve1_122133
VLVVLMVAIAVLSFIGNSIVLLVFCLYKQLRLVRHYFVVNLAVVDNILVTISIPLFVTYL
SGSRYLPLCRSQIALDIICGTASLMTLAAIALERFVAVENPLLYMTKVTPRRVKTALVLT
WVYALIVSFIPFHSLVFRPNNACLYFGGRFVIFITVAGFVVPVSVMVFAYWKIYKIAQRH
AAHIKLTTPREQDDKKRRHTKMKRELRGAKTLMIIMCTHVLCWFPLFLFYMVDAYCPRCD
RKAAVVVNYIILVLRYLNTLANPIIYTGINRQFR
>jgi_Nemve1_122235
MNNSSAKVVPGRLNLSGSRMEIGELLIWCIVNGVLSFSAIFGNSLIILSFVRFKKLRTRT
NYFIVGLAVADFLVGLISMPMWIASMITVWLRTTSWMRSVLYRAFLALDAFAGISSILHL
MLISLERMFAIGWPIYHRVSMHGRTGHDRSTKLTFTLFIVIGLFVVTWLPFFVVRFVLQE
CAMFCISWRFFYFTKFLHFSNSGLNPIVYGFRIPEYR
>jgi_Nemve1_122325
VIMLTAFVGNSLVINIVSRNQRMKNATNYLIVNLAVSELVTVCTTMVMTFYIALIYPKSM
DYLNQVFATVICKFFIAFLDVFCHSLAMLSLTVIAFDRFFGVQYPMRRTITRTRAKVIIA
VIWFLALIDSSPNLYIYSAVEVRGKIGCLMNWAPMHPDSQIIYVSTQMVLFYALPLVVMG
ILYSITVHKLWVRRIPGNVIAANQRLEHKTKVNVLKMCITVVVTFALLLFPIYVL
>jgi_Nemve1_122333
YILIFAIATLVNSIIIYVVLKYRNTKTAFNYLIVNLAASDILHAVVVCPLSIGAFFYKGV
FPGGDFGLAVCKLQAYLLTVPISVSVLTMTVISFDRYLAIVHPLKRALSVKAVTWVVSFI
WLASGALFAYEIVRFKLLPLGNGDVICGVDWGFGPGIESSLAKADMMIKLVLHYILPLLI
MVVLYTIILLYLWQRKAPGEFNDSHQKRLEIQKRKVIKMLVTIVTVFAVCWVTVHVNHVM
VVVDRQMFDCQVPLWVIMFMYMVAHSNAAINPCLYLVFNQSFREGFKNIFNKVSLSLSIP
>jgi_Nemve1_122716
MTHYDLVSIIAQASFVIFILILDVCGNLLVCGAILSYRRLRTVTNYFIISLAVSDLLVAG
LSMPFRIHHTLHSMCWDLGISVCEFWIFVDLVCSSASICNLSMISVDRFLALSYPLTYPS
IMTKRRGLLAIAMVWGYSLLISALSFTLPWSPDGLMQDIPACSLKDKYYYTFVITVGFFL
PLVVLVIAYSLVFKVALHQARKLQLLSSGGFDPSIIRELKATKTLAIVVGSFIVCWLPFF
VIMFTVQFCPECFQDHRSLPVKAQLAIGTVFVYVLPLLNSAVNPIIYSSFNANFRRAFKD
IL
>jgi_Nemve1_123316
MSSNNSCDGASSVESPTTLGIVISVALIAVIMLALAGNTVVCIAFYRSSNLQSLTVLFIL
SLAVTDILVASISMPIWLYFQFSHSSFTCLPDLFTAWKCLDVLFSTASIMNLCAISIDRQ
FAITKPLHYHTIMTTKRALFALTGISLYAVVLSGLVATRWSYYPLFIFIVAFISPLIVMI
QAYSHIFKTALMQARRVYPIRQAYYFKKELKAAKTLAIVMGSFIACWAPFFLANLIVQYE
NVKISPDTVTGIKFLHYVSSALNPVIYSCTNREFRLKIFRVLPC
>jgi_Nemve1_123451
FYSFSGNIVIIPVLLSSEHRKKSNSPFMLNMAFVDILLCAFGFTVSVSYNLAVKSESTKD
SLRCAWLAFINCFSGINSIATLTVMAAISYTGVTSLRAAQVQRFDSKKTAIIIAGIWIYS
FVTTIPPAFGWNRFVPFLDGISCHPDWVSQKPADKAYIGFLVVLGFFLPMIIIVFSYLKT
YGHATIPASLSNESVFRRQLETKRKTLRMVVAAILMFFISWSPYCIVSLIESAKGEVVLS
PGVSMIPELMAKASVMYNPVVYTLMNARFRATLKRLL
>jgi_Nemve1_123690
MENQEFSSVAYGMISLFYSFLAVTALTSNGVLVYLFLKYEQLRKTDKMLFLSIAVSDMIA
AVATFPLGAIASAHERFRLRGVTCTYYAFASTTLGFNAMLHFTALSIQKYTSFSRPLRAD
TKKRHLLIVITILWLFSALWGLFPLLGWSSYAPETGNIVCSLNWTSTSKSSISYIISIFV
LFFFIPLVVICVSYSLIFKTIRSMTHNAARTWGSDAQGTRDTFSAQVRSARLAFMMVLAF
VFAWTPYAVVSIYSALLKPKLPLIAGILPPLFAKTSTLYNPLLCFIGSPPIRKCLFKTF
>jgi_Nemve1_123739
MASSVLTMTAIAFDRYIAIIKPMRNIMNMCILKCIIVIIWVLSLVFMIPLFFVYDMSTAS
GTVYCVEDWSTLMPAAPQLACKIYIIALFVIIYIVPFTAMAVMYSSISYELWYREIPGNV
NIENKLYVRHKRRKVVLMLVLVLVVFIICWLPLQLVTFLLYFSSVQVSGAAVFTVEFLVR
ANGALNPVLYVVFSDTFQEGL
>jgi_Nemve1_123963
VGNLLICYVVCTHKPMRTPMNYLLLNLAISDIVLLMFFSPNFVFGAYFTHPGGKLGDILC
ASVTGESLAWTGGYASAFSLTIIAIERYYAVVKPTHAKKAFTMRRLKLFVLFCWLLALSW
NSVGFAVKRFDQVNMNCFMLWPDTVSFKIYSTMSLVVFGLVPGLLMCGLYSKIIYVLWIN
KLRHNLTCLTTERRFKLHRKKATKMAIVVSLVYLVSWIPELTVFNLIAYKPWLIRDIVTT
YQVTVAMVMINSAVNPVIY
>jgi_Nemve1_124016
MLTSLEIGLTVAFTCLVITDLVGNTLVIWVVVRYRMMRTPMNYLLVNLAIADMMFALFIT
PRFIFNHTFKHPQGTAGHYLCGNLTWTGGDASVFSLVAIATERYFAVVWPLNNERRITSR
KLKCLVSGSWMFAVLMTFPLYTSVTYSETEHQCAEAWGHVSHAKAYSMCCFLFLGVIPLT
IMAGLYSRITHELWFKGARVTSLTQRIVLSRRKRVTRMVIIVSSIYAATWMPNLTSYILN
YYHPNFAYGDTFYLVSICLVSVNSTVNPFVYTLQSQRFRRCV
>jgi_Nemve1_124952
PDGSFVLRYFIYAIIVFVSLVGNLSVCYVTYKENRMRSFAYVLIGNLAASDVLATLCLPF
ILVYLYNGKWTFGTAMCKLLNPTVTVFAIVTTNTLVAIACDRYRAVVFPFKVRPSTSETR
MIIGLIWLMALLFTLPSYGSRMVTPHGLCIEVFTTEPTLQTSLRRSYSIFMFLVNNLIPL
LVILGLHTKITLTLKNISLLPQSFQLTRTSSLAGRDRKFIRMLLVVVILFVICYMPYQVI
FLIVEYKPSVFDNSPEVMYYLFSYSHLMVWLPCALNPVIYAALNERYARSFTRLFC
>jgi_Nemve1_125963
MATALVRFCIALFGVTGNCAVIFVVWSTRSMHTTTNYLLVNLALADVCLFWFLFLHFSSN
RWSLLAKDWLCRLIMENGIVGVFMCVSVTLLTVVAVERFNAMVKPLSPRFSIQKEQVWKI
VILIWFVSVLLNIPIFIDVEFDPHTNRCISALDMTTYRKSTVVYLAIYFGVNFFTPGVII
TVCYLSILKGL
>jgi_Nemve1_126009
DRFILCCYAEKAISGLECVSPRDGFSSCDDLMKNKGLQVAVWVLGLMALIGNVFVIFWRV
TDGQSNQTHSLLLTNLAVSDLLMGVYLMIIAITDAKWQGEYFKHDVTWRAGIGCQFAGII
SMLSSEVSVFILALITADRLICIVFPFKFRRLTRKRAMILCVIIWTLGAIASLLPVTGIS
YFYDSDGDFGFYGRSGVCLPLQLSKSRPAGWEYSVAFFIGLNSIAFIFILVAYMTMFWTV
KRVSGAVRSTSMNKESAMAKKLIFIISTDFCCWMPVIVIGILSLTGAFYDPNKQVYAWIA
VFVLPVNSSINPILYTFSTTHVRKR
>jgi_Nemve1_126176
STDLVYTEGASYAQAISLIIMVICGSLGNGFVSYTIQHSKALQNTTFAFILSLAVANLGA
LLLCAPFPIITSIARRYILGRALCHANGFLNNLFFCASIFTLALIALHKYSSVVRPLNLA
FLLTARRAKSCLVAVWAACASMSLLALGPFSGWKYIVFNPTTVHCGIAFPHTVTERIRMA
GLSAVAFIIPLGLMIYAYLRIYFKVSAHERRLTHTRPNVSQLKRKLTVTLCLMFGTFVAC
WTPFFVLFAVALCVSDASDLPPSLGRVAYWCGYLNCCLNPALYCFRTTAFKE
>jgi_Nemve1_127133
LVVSMYEILVIIFAVTGYALVTFAMVLNPRLRNICNYFILSMGLADALIVIVIVPVNLGL
MLDTLKYDSVTACEFVSSINLIAIVAVSLNLCSVSLERFLVIQFPFGYEAFLTQRKAIAM
IFGLWVYAILVGLLPQMGWTNGKTYISSHGSCRRPLSDDYLIFSTVAHFCIPAAIMIVSN
ILVYRVATTQARRIFKIKIQASKTAACVYDEQPITEVFRMNYRAAKRVSIIVGTYLICWF
PQMSVLLVGLHIGYRSIPPAVFPITLALQYTSSAVNPCIFCFMNRELKATLKHVFRSR
>jgi_Nemve1_127328
MCAGYIAVMCVAVIGNAIVIVTIVRNTSLRRVTTNLFILSLAFSDLLTASLAMPFDLEAL
AGSLPWKHGHVICDIWATMYLIAVPTSILTLLAVAVERFKTLKDPLNKFRESHSVTHRRA
IIAIFTLWGYSIMFAVVPLIGWRRSDVSVIDGQCIFNITHVYSALSSVVNFLLPVILTAY
LYVRIFMIAHRHAPGAATQQNTDHKRLAKTATFRSEKHKGKASVSRISVCRVIRESLCSQ
GKKKTRIDFHKSSASVTRAAEAGAMYRNIRAARTVAVIVFAFFLCWAPFTVLSVTMATCY
TCTHAVSSELFSALLLLGYTNSALNPFLYSFKDKRFRVTCVRML
>jgi_Nemve1_127359
FAVLYCCIIVVALAGNMLVCGVVAVNKGLRRLPTNLFIVSLSVSDLITALLAMPFDVDIL
ITGGRWDHGEVMCRVWTTVYLMTVPTSILTLLAVSLDRYKTLSDPLNRFRRAGRFMTRRR
ALIIIAVIWLYCLVMSILPVIGAIDISPYKSFLFYGQCVFPLPTAFSVVTSMVNFVVPLL
LTCAIYAKIYRIARSHSCGLPSAGRASVRNPSEQKEHVRNVRAAKTISMFVCAFFCCWVP
YCMVSVVSNLCPACFMTTPPHVYPPLLMLGYLNSALNPFLFSFRNKAFKSTVWRLWRNIK
RRRHPHK
>jgi_Nemve1_127852
YVLIFIIGVIGNILVCLVVCRQRKMKNVTNYFIVNLAAADLAVLLICIPFDFGEIITNYW
PYGSIMCKLVYPLQTMATTASVGTLVAISLNRFMAIVYPLRPQLTTTDAKKVITVVWVLS
LALVSPYIAVLRMRGQHCQETFEERGMQAGAYTMAIFLLQYVLPLTLIGLSYTDPGTHIL
AHYMRRSLRGHQQKALKKAHKVVKVLTGVVITFALLMLPNHVVFIWIDFGRGGGCDHEYV
NQIVSLGQILVYFNSATNPLIYNAVNEQFREGFRLYF
>jgi_Nemve1_128393
MLIETLIAWTAVYVLVAMLVIFFNGLVLVSFFKNKTLRTRTNYFIASLAWADFLVGAISI
PGWLALVLTTYYGWEYNLLMLDVWTSFDMLAGIGSIYHLMALSWDRLCAIVWPLKHRLYT
RRKYIYILCLVWGCALLVSGFSTIGNKADAKLYNILVIGVCFFLPLLVVLVTQGTIFVKI
RHTERQHIDQQNSSHSRSLKREVRAAKAISIMVFLFVIGWLPFFTISLLSFAAGVTYTAN
AIFAVKLLQYSNSFFNPILYAQKFPEFRRAYVRML
>jgi_Nemve1_129540
IITKAVCTGLVSLVAILGNILVISAVFHVKRMRTVTNYLIVNLAVAELLYILVAMPPFFV
EIFSLYNWCMSTYTRGVYFCKIVNFGQYLLVPVSVLTLACIAADRFFAIVVPLKRVLTKR
VFYWLVPGIWVVSAGLAAPVLYAYRVVEWGGHLMCSEEWGEGGIAQHASRIYTSMLFVVA
YCVPFAVMATMYTVICRKLWLRKVPGSQSAKKSSKAVESRKKVVKMLITVFVVFVACWLP
VQVLALM
>jgi_Nemve1_130042
IAIFVIGFVTNTIVVITFIFSKRLHTTPNLILFSMSVCDWLMAAMAKSVGIYGNARYWPT
VGKVTCDYYAFATSAIGYASILHLAALAVEKRMAVASPMTNSLNERRMLVIIATLWGFAI
LWAVFPLIGWSSYGPEPGYVSCSITWYTTDHNNVSYIICISVLFFFVPIVTMTFSFASIY
KAIRNISHEAIARWGSHARATQETIKAKAKTAKMAFLMVMCFLFAWTPYAVVSLWTTFGG
THRNPALLGVLPSLFAKLSSCYNPIIYFFMYTKFR
>jgi_Nemve1_130146
MINCLAFAGNTIVVVAFFRSPSLQTPTNIFIVALSISDIIMSVFPMPLTAGAVITGAWSY
GGTLCHIQGYLVHVLAFISIEIMALTAINRYCKTLQPSQYSKLFKDSYSAYYIIVVCAVS
CGILAVTIFPEPSESFVFHPGKLICVRLYSSLAASRVYTAALSVMFIVTPAAIIIFCYAK
VLLALHRHSTKIQCRYNPRGRGSVRFDTNTNSSESRQSLVVVRPDIVITRTLVITVICFF
VCWVPCFLIDVVDVTIAHALDRRVYLAYTCLAYMSSACNPLVYGIHNPAFRKGFLNFLKC
G
>jgi_Nemve1_130243
TFESVLCSIFILAALSGNSLVLWIVYKNRNLRTIPNQFVISLALADILMAAICAPPCLSV
LIAGTRTFGSFVCQLQGFAIAALACVSLLTMTLVAINRYFLIVRPQTYQWLFTPRKTKAM
IVMIWLLSCTEPLPYLLSGHRYEYHAGKVFCFQVLEVDFYTLLGYVYVALPVVVLTSCYY
VVFKILRQHQERIRSLRKSNRSSTHRVSVEDINVTRTLFITVCGFLICWLPI
>jgi_Nemve1_130452
MTEEGYSPGDIAEAVVPCVLAVVSLIGNLLVVLAVIRNPAMQTNVNFLLVNLAIADVVAA
VFVLPRFTFRFILTHPRGNAGDVLCKFVRDLSWVGGQASAFTLVAIAYERYFAILRPHRG
LARTSKRKLNLIIVLSWIYGVALESPSIYSSKYNKDLRICDEKWGNVMVGRVYSVVLFIM
DFVMPLAMMTVAYAGIVKHLWGRQSAGVLNAANLASCRFRKRVTLVLLAVTVSYTVCWLP
LPLCYMLYHVTGPALVDYNSKTYNFAIMFVSLNACLDPILYSLQSKRFGRIIRRML
>jgi_Nemve1_130462
MALENRKRSNTEVLMVTLIWTIISVIACVGNLLTLLIIYKNRSLWNSTNIILASLALSDF
AFNTLNNLPVGAPTLASPRFPFSHLVCQYQACVCITLSTASIQILALASLNRYYRIIKPT
KYNNVFSKRKTFAALLMAWCLSLAAPFLLIADGSDYVFHPAKAFCFYRLDVWLLPVVGTW
IMIGIPSAVISFCYAKILIKVRHHNAQLSQSSVSAMEIKITKNLLVVIIAFVLCWTPIIA
VETLDYWLQRYAMPRIIYTIYPFLSNLSSAINPPIYVALNPTFREKYKQLFRKYTGVHPA
>jgi_Nemve1_130469
MALDYSNRSNTEVLVVTLIWTILSVIACVGNLLTLLIIYKNRSLWNSTNIILASLALSDF
AFNTLNNLPVGVAVFASPRFPFSHLVCQYQASVCITLSTASIQILALASLNRYYRIIKPT
KYNNVFSKQKTFAALLMAWCLSLAAPFLLIADGSDYVFHPAKAFCFYRLDVWLFPVVGTW
IMIGIPSAVISFCYAKILIKVRHHNAQLSQSSASATEIKITKNLLVVIIAFVLCWTPIIA
VETIDYWLQRYAMPRIVYTIYPFLSNLSSAINPPIYVALNPTFREKYKQLFRKYTGVRPA
>jgi_Nemve1_131013
NTLLILVFYKKSLLRRSYRFYIFSLALVDILMAVLVDSIGAYANSSPGRALSSRGCQYYG
AVASFVGFTSVHHLTAIYADRWYSIRFVMRRKPSKRVTLRVILALWISGLIWAIPPLVGW
SSYAHQGSFSHCSVKWFSVDPKDYSYTVVIFTKFYFFPIAFMTFSYVHVFVITRRMAKNA
TQLWGEKAAATAKSIKSESKAAEIALVMVLSFLIAWTPYAVVSFYYSLRGPTGVPLMAAM
LPSLFAKASSLFNPIIYFAMSREFRNSCRDFARR
>jgi_Nemve1_13116
LLIVGILGTLGNSLVVFVLWKYPKLRTATNLFILNLAFCDLVMALLDLSLSVASALSNRW
LWGKSGCLGYGFLHYFFISNSVSTLAAISVDRFFYITKPGQIKAWRITRTRAGIILIIIY
IYVLLFTFPPIAGWSSFTEEKFYFSGCFIKYSDQNPASMAYSVIASVFLYLMPLILMICC
YSKIFMAVRKSTRRTMTNSNAVRKKFPIMKRTHIQTAKMIVVVIFFSMIVWVPYVAVSLI
QAFTADSIITPTASHITVLVAKSCVIYNVLIYVVLNRKLKAVILNLLCCGRQINFSGSNM
PTSNLRISR
>jgi_Nemve1_131304
MNGSTGSAIDFCRQPTQSSYVAQTVFLSVIFVITLLGNATVCLTVFLTSSLHAFTNYIVA
SLAVSDLMVALFSLPFRIHQTVHNTHWCLGASACAFWIWADMFCCCASIMNLALISLDRF
LATKYPLNYQELINRAGKIAMVVTVWLYSFVVASLSLRNWTSPEGPLVKTINGCFKPDPY
FYTFAAALGFFLPLIVIILAYSYVFRVAVGHWRAIGRLTVPAHSDTTTQRRALSREIKAA
KTLAIVIGAFTLCWMPLFIIILATFWCTGCFKPQGDSNLAGFFMFVNITFVYTLPNINST
LNPLIYVLFSKKLRQAFVRM
>jgi_Nemve1_131347
MSNITRDQLQTFKDSEPAFKHHILSWSLVGMIVFSIFGNVMLFVSVYRKPSLRTRTNLFI
LNLASADLGVTVLCMPFSVVTCSSQKWIFGDSVCQFNGFVNILFAMSSLFTLTAISVEKY
FANVKPLYKVVTRRRAQLMVVSAWLGSLVFASLPLFGFTRYKYKKDMTQCGVQIPVTPGQ
MIHAILVFICGYTVPLGIMGFAYVEIFKAARRHNHRLSRVSVPSNACAPTSAQKQIAVTV
FIMLVVCLLCWTPYFGYVITVTLSPKAVGNTAVKDLGIAAYWCAFLNSTLDPYIYGMRNP
QFMAVVKETFVSV
>jgi_Nemve1_131388
VFMAASLIAIMAASLLGNIMVCCIIYRRRRLRTRTNAFIVNLAVADLGVVTLCMPISLMT
CLFHHWVLGDIICQLNGFFNIVFTQCSLLSLIAIGVKKYYAIVWPLRRLMTTRRTVGLLC
WTWFQPVVIAAVPFTGITKFVFKAAHCIVRICPSPGSTQCGVAFPQTLPQTIYGVFVSIC
GYFVPLSVMAYAYFKIFHSSFRSARRVSMTSVTSSNSVLSHKRVAVTVMILIMVFLVCWS
PFFIYAIVLTVNHDLSTNQHLLNLGKASYWMAFLCSAANPYIYGARNPKIRKEF
>jgi_Nemve1_131951
GSRIVFIAANTLIGLVAIIGNTLLLASVNKTRALQTISNAFVCSLALADLLVGLIAAPLN
ILRVESTHNAFNKAFDLSVIHSLVAATFSLTAVSCDRFIAISRPLRYPSLMTPKVTTKVL
ALIWFTATIEAIPSVFLYGRALMVYWVTHVILTVILPACVVIVCYVKIFKIAKRHSRDER
VRPSVAVVDATFSVNYHNSNAAKTFAIIIAIFVVSFLPNLVCNLMDAALYAARDGMLPEY
FFWSNCVMFLSSAINPMIYGARNKEFRSAFKRLCLI
>jgi_Nemve1_132205
MNNSTSSSLKDSGIVWCILFSVQSIFIVVLNTMTVATFLINRHLRKRSVYLLINLCIADL
FVGLISMPFCIYDIGLRSGIFTTVIPKMTFYFLYVFIDICFGLSSVVNLTFIALERMRAT
VWPIRHHSSRPQMYFYLIVAAWLIPAAIAGWQVVNLKFRNLLLPYWIPHVIILGLLLIIA
FSYTVVFVSFKKKIWNGSNFTRSLRTSTSSRRDRKLAVTLFVVTATSCLAWLPFFVLYLI
ILYTKFTVSYNTIYAFKLLHYSNSFVNPIIFVIKMREFRAAFFSLLR
>jgi_Nemve1_133021
VLLILMLVIIVGNTLVFRTVFVTRRLHFSAFYLVASLAIADLMVGVSLLPLSIAYTIIGE
MKGGEWSFSPVVCHAGTLFNFWFCCASVFNLCAVSWDRYVAVTSPLLYTVRMDDAKVRWT
IAVIWVVSLFMSFLIMVAVIESKTVFYCTATGLAVEYSLSSALVIFIIPLIFLVFANGRI
MSIARAQLKKIKQQMPYGYDSYEDSSSKSRTEAETLPSTTVTNLEQITTKPQEPEQNLDF
QESIQIPNTSKKLYFQRFRREFKTFKLFVIVTGVFLVCWTPLFVTMVMSSFLRTWTMVSI
MHFALILGYANSACNVFIYSYFNREFRNALL
>jgi_Nemve1_133576
WYVQMIFYTCIVVVGVTGNFLVCHAIFSQARRKTNDMFILNLAVTDLGTCAISIPFDMAE
QISKHFLFGKLMCSLLYPLQTILMGTSVLTLLAVSIERYKAIVTPLQPKLRGKLAKAMLI
GSWVLSVAVVAPYMVVLKYVNRQCIESWPVPAHAKTFTFVLFVVLYAVPMVIITYCYVRV
LRRIHRDRPVSLLVASSLMSNIAIKRRARQNLRLVKMFVTAVVAFALCLLPNHVVWLWND
FGDGHEKPYFGIVLIFSNTLIYTNSIVNPFIF
>jgi_Nemve1_133598
AYLFIFIVAVIGNTVVIYIVRNEKRLRISFNYFILSMATADLLHAVFAIPANIAYLYVQT
GWFSGSFGTFLCKFVHYGTTVSIVASITTLSVTTIERYLAARLVLKRPMTERFAKRAIAL
IWLISGLLSINELVKYTVIPHRNSTFHCMPALVPDRKHRYAIEMTVKFIITYAFPLITMA
TLYTIIIWYLWQHNVKGVLNSDSYRRIQKRKRNLIKRLITITCLFALCWLPVHVNHFMAT
FHYQTYKCMPHYWPLLFFWLAHANSALNPILYLLLTKNARSLFRSS
>jgi_Nemve1_13425
AIKLLAYNVVFIVAFFGNILAISVVLSNVHLKTTTNVFILNLAISDLLIAIVCMPSSMHS
IVAHSRQTSEVSGIFGAFLCKLHQFLQGISITSSILTVECIGCDRFLAIVYPFKNIITLP
ISKIIVALVWFTSIACISPLLYALKFHDAGNESYCYEKWEPLFDTHKASVHYTLFLFVVQ
YAAPLLLITVLYSTLIKDLWQSSRTHSDRKRAYKENKAVLKMLVTIILTFAIFWLPMHVV
MFVSIYTTDPVINACGPKAAVVFLGWFLGHAHSACNPTIYFTFNEKFR
>jgi_Nemve1_13440
VVLASGLLALLIVGTIFGNSLVCAAFYLFRDLRTVTNYFVVSLAIADLLVGFVSMPLWFT
YLVFQWPPQNSEIYALWLCFDIATATASIMNLAVISVDRFYAITLPFQYSQKITKKRACL
AIVFVWLYAFAVSSSRAISFAIPSRESRAQFSFGYTFFVATASFFVPLPVMIYCYTRIFS
VARVQAAKIRELDSVRSFIESPRNGNSRPVLTSQSSFRLQRRALSTDIKAAKTLAIVMGA
FLLCWAPYIIALLLEVSCPRCVPFQDKYTLAKAVKWLVYSNSALNPIIYTALNRAFRDAF
KRVLC
>jgi_Nemve1_134818
IVLSLVITFANGVFFAAVFRHPSLRTPPNILVCSLGASDFLVGAVFLPLFTGFLLEHSLF
KSCFYYGLTLSTALLTCGVSFATIVAISCERYLALFRPFTYLSLVTVPRVGCAIAISWIL
SSVIVATFVFSSASYASYVLLFLLACGIAVIAYTYCRIFKLARRHKTQIQAQQTIGPSIN
SQQKLAVTMAYVIGVTFMCYLPIACSTIASFIQGFDQTVSEAYYATMTLVTLSSVVNPGI
YCWRNRDIRDEVVVLLRQMKIRQ
>jgi_Nemve1_134852
YTAIVSFSLLGDIALVAIICKYKHMRTKGNYLVLNMAVSDIAAMLVLTREIYVRHTQTWT
WDVQDWFGDALCKISTFIRDVSVSVSIHSMVFLTLNRFFAVVHPTRPAPRLLAPRVVIPL
TWITAFATFGVYFRVYRTITLYGNKYCVSIWEPPFDPITAGRDFYLVFMTSLFIIPLPLM
ATVYMATARKLKRQAIPGEALPENEKRRRKRNKNVVLMAVTVTASFMICWIPQHTLVILH
NFF
>jgi_Nemve1_13531
IVAMVAIVGNFLVVHTVWTNQRMQTATNYLIVNMAIADLLYMVLVIPPTFIVIYGSYEWP
FRYSGRAIYFCQVVHFGQYLLVPVSVLTLATIATDRFFAITMPMKRLFTKKVYRSLMVVI
WLVAAGLAAPILYAYRIKEFSGMLYCDEDWSPAFDTTRASRVYTIFLFAVAYCVPFVVMS
VMYSVICRQLWMRKIPGEQDIEKSKKALESRKKVVKMLITVVVCFVLCWLPVQVATFLWD
YSGVEISVDLNFILMFLMRSHSAVSPCIYAIFSQNYRQGFK
>jgi_Nemve1_135398
MNTTLEAIRSVQLAIIVPINLLGNGAVCGVVARTPSMQTHMNYLLVNLAISDMMVAVFMT
LDQVFLHGVATHPAGIAGDYVCKFVTGKLLSWVGSVASVFTMTAVGFERFYAIVHPLSNR
GRITKRVFWRVIIACWVFACCFNIPLVLVRVYNTEQARTGYLCRSNWPNVMLAIAYNIAW
LLFLGVIPLGIMGYLYSSIVKTLWFSGKTHEGEATQQVRLKARQRVTKMLIIISAIYGLC
WLPNLLISVASYFVDDGNPAVLSYGYLITEVLVLINSSINPFVYSIQSQKFRNGVRA
>jgi_Nemve1_13560
VFLTFLMLWILVGNFLVVWTVYVTRRMHFAAFYFVASLSVADFLVGLLVLPISIAYHLIY
EMKGQWTFGLHTCNFWLFANFWFCSASVFNLCLVSWDRYVAVTSPLHYQTRMCEERVVKL
IAGNWAWSLVLAGCLIIGFHFSQQRVICSVKGIDPEILLVAVITMFILPCIFLVFVNLKV
WFITLEQVKESKYVRGLFDRGRRRTIKQEIKTFRIFLVVIGVFVACWTPFFVVMLMGIFS
PVSGFVLYITIVLTYCNSALNSLIYGVLSRNCRRA
>jgi_Nemve1_135618
MIIGTVLGNCMVCRAVFRNPRLRTVTNYSVLLLAFSDLAMGILVMPLLLIVSLTGEMPFP
NTVCQMEGYVATSLVYTSVLTVTFMAVNRYFKIVKTSQYRVIFTRKKTLCMLIVIVVVAW
SGPMNTLAQGQTFEYHPGKMLCMYSYRQMSKLQFILLVIFYFSIPYCVTIYCYVSIFRSV
RQHNAVLNQGADSHLHIAVNRKEVSVAKTLFAIFMVFTLGLMQLAVIDCLEVFWGEYSRY
RQTYVMYTVMCAMASAINPVIYGLMNKTFRREYKRTIYCGILANRVISIRAP
>jgi_Nemve1_136356
LLLLTVFGNVLVIMAFKVFHRMRQVTNCFVASLAVTDILVAVFAMPVWVAYLITGPEWVM
DMILQKLWTCTDIIVGVASIWHLTFVSIDRYLCIIHPMVYPLTMTKPRALVIIICIWVYS
IVVASLGSTLWHWRGYTLFVTVMNFLIPAVAICIAYFRIFLTARHQAKQIKLTIKGKTHR
FFLTKELKATKTLAVVIGAFLVCWSPFFVINLCYYTSAVTPSPVLVAIAKWAHYGNSCLN
PLIYGVMNKDFRRAFKRLLAPYLPGKQTTLLLRSN
>jgi_Nemve1_13649
IAVLANFLVVYVIFRTPNLRQPSTILLGCLALSDILRFVALTLHLRYRALVTTSRLLKIA
VVIWAIDIILTGLHFWVCYGVSFMTLSAISIERYLALRLHLRYKGIITTRRVLFAIILIW
IIDVLLTSLQWIAEGTTHVRRTQLVLFMVCLLVTLIAHLRMLTIMRRHHKQIQVQLSNAS
SLHVQSKLAVNVMYIVGFYLILNMPVMVVTLSTYVNGSHFNRNVFSWVETIAFCNSSLNP
ILCCWRNADIRKGVESLV
>jgi_Nemve1_136537
MYAVVPYLAFLSVTGSFLNLLVCVVLLKDMRRMRVQDIFLVSISTGDFLASSVAIPIALK
AALSSSWPFGLSGCQVHAFLIYTLGLVSITNLAALALEKFLTIVKCLYSDEHFFTRLQAI
CVVAGLWVYCLLITIPPLFGWARYGLEPGNKTCSLRWDDDGPADDAYYGVMFGGYFILPL
ALMVFSYFRIFKVECHDRQCKKWQLSHNKRALLRKHIQSAVFFLLLIAGYLMAWTPYTIA
TLSMVSGAKVSDNGLMIPSLFAKTSFVLNPILYTLVSKRFR
>jgi_Nemve1_13739
YYDVDTALKVVQITLYSSIILIGAVGNGIICWTVFRNKQRRISEFLIANLAVTDLATCVV
SIPFDLIERATGGFPFGSIMCFMVYPLQTVLMAVSVITLLCMSLERYRIVMSPLRPRMTA
RMAKICIVIAWIVPGIVITPYALVLRLEGKQCLENWPEDWYVKIFTLSIFVLFFVIPLFA
IGISYARAGRKLQNDLLRFKKMSDTHSRTHALYLRKRALQKLRITKVFMLAFVVFTICMF
PTHVTWLWHDFGSGRTSDNFYNILVFSSILTYINSAIDPFIFG
>jgi_Nemve1_13790
VVSTVLLLFVVAGNSLVIAAYKVNPRLRTATFTLLLSLAVSDLMVGTVSLPLWIYCGTVM
KWQVSYSLRVFYLAFDIFTALASVLQLTLISLERFVAISRPFFFKTLRPQVYISSIVSVW
VLSAVLAGLYPLVYRQSDKVYLKAYTLSFIFAFFVFPMIVVTVMNVAIFGIVKTLTHRAP
HVSCNAASDSGQSVRKERRTALTLAVVTALFYAAWLPFFVVTVLAMFCSKSCLPTDSSDA
LFLMEFIKWLQYSQSMFNPLVYTFRDREIRRTFLRII
>jgi_Nemve1_138379
CRLIRSHFFVFTFSGVSIYIILALAVERWYAVTRPLQYRATFHHRRIIMEALGIWSAAVL
TNIILLFELEFHPQREPANRCEITANRFTSIPFRQFLAFSLFLLKFLTPLLVTCVLYVKI
FRETGRSRVLSRGHEGYGTRIALSRMGAASTIALAVCWCPNQVYYALYNFGAWELNNNVH
YWTIVAAMLNSCLNPMIFAFHSEQYREGFK
>jgi_Nemve1_13858
VLTFAYAVIFPISLLGNSLVLFVVYRHHTLRNALNYLIVNMAIADLLVTIFTMPYSVSYL
YIQNRWFGGVFGEILCKVVQSAVAISIAASIFTLTTITIDRFISIVYVWKQTLTLGTSKL
ALVLIWVFSVGMFGFYFRAYRVNKSARGLSCDPKYDFAPEEFPKYFAVCMFVFLYAVPLA
LMAVLYSIICRKLFKKEMGGGGDEQINNKKKRVIKMLITCTIFFAICWLPLHVLHFLIYF
DLMSFLCSPLFLRLFGFWLGHANSALNPILYVIFNKTFRKAF
>jgi_Nemve1_138768
MEATLFLVINCLSLFGNILICYVIIQTNGLRRNTTNVLIVGLAISDILQALIGMPLTCGV
LLTGKWIFGEFLCKVQGFWLLFLGFVSLHSMALTALNRYFCVVRPEVYRRVFTRKSTLFM
LFAVWVFALASVTLPQISEQVTFRFQANRAACFITLTEFAENIVYTLYSVICYIALPLCV
IVVCYAKVYAVIRHHKKRLRSA
>jgi_Nemve1_139131
YETAFAVSLALLMIVMIGVSVFGNSIVCYIVYQKPAMRSAINLLLASLALADVLTTLVCM
PFAFLTIVTQGWILGQEFCQVNALLYSFLVTEATLVLVTISIDRYLIIVRRKDTLTPQKA
KIYIVVSWFVAFGMSVPPLFRWGKFAYVFDELQCSLAYPSHPEIHLSYSLFYLSAAFLIP
FVIMAYCYFWILRTVRRNSTRIQNHPPISSGMMTTKMHRPGRMDINYSFKTRAFTTILIL
FLLFVVCCMPYTILRFYLVLRGPSTVTYKLSVLLLWLAYLNCTLKPVIYYVRISKFREAC
TDILPSWCIHLPKCLPGRTMRRIRPHAIYEVDRRSIAVTSI
>jgi_Nemve1_13917
SESLVVVESILLCTVLCVSLTGNLLVFSAVYRNRRLRTISNMFVVTLAASDALMASLCMP
YSLGTLIHGRWIFGERFCQAQGFFAFNLGLASLNTMFFVAVNRFFCIVKPAKYQIRFSKG
KTRIYLLIIWFNSFAGSIPPLFFYSGGYDFQPGKAMCLYRFESNIPYTVFLEALFIGLPL
NIIAFCYLSVFREVRRTNKVFTSANATRAELRAHVQETKITKTLGAVFLGYVSCWMPVSI
IDYLDAANGKPIYHREVYMAYMFLIYISSMINPLIYGLASRAFRREYEMMI
>jgi_Nemve1_139211
MLLTIFGNAVICLVIYRVRRLHCPTGFLLANLAVTDILIALLLLPFRIPGIIYHRWVFGR
PGCVVIGFLQNTLCTASVLTLLSITVDRYLAILWSLQYNGSVTGTKTAICIALLWVYSTI
SSCFPFFGWGKYSFLPGLWLCETDHIVLPSFTYFRLATVYFLPLFAILFLYSRIIKVAWR
HSRQIRLEPHSAMKSEIKTALTLAVVVGVLFLFWTPLVFLNLLSFFRGAQVSVVATEVTS
YLYYANGLVNPYVYGYLNR
>jgi_Nemve1_139930
MVSSQLGSNWIFGSFLCTLLNPTQVMCGVVTTNVHMSVAVERYMSVIYPFKGKPKGKRKY
AVLALIWITAVLCAMPAFLNNKVVIYNTNTGRTLNLCVEEFDSYKSRTIYSLFLLSVNYG
TPVLIMAVLYARVILRLRQRSKLRHCMRRHSTNKRRQTIVERKFIKMTFMIMVLFVMCYL
PYQIVFLLIHFDVVPGLAYGFLLYDYAYLVTWLPNAINPICYGAMDRYYAKAFRLALGCL
MNRT
>jgi_Nemve1_140336
MIHEPFPVRVIRLALFGVLFLMAVVGNACVFTATLRNKKLQTFSYSLITCLSVADFTSVL
GLPFTLVSSQLGSNWIFGSFLCTLLNPTQVMCGVVTTNVHMSVAVERYMSVIYPFKGKPK
GKRKYAVLALIWITAVLCAMPAFLNNKVVIYNTNTGRTLNLCVEEFDSYKSRTIYSLFLL
SVNYGTPVLIMAVLYARVILRLRQRSKLRHCMRRHSTNKRRQTIVERKFIKMTFMIMVLF
VMCYLPYQIVFLLIHFDVVPGLAYGFLLYDYAYLVTWLPNAINPICYGAMDRYYAKAFRL
ALGCLMNRT
>jgi_Nemve1_140525
SNIFLLNLTIANTLLAILVLPLIIASMLMQRWIWGNFWCQACGFFGTLLTTDALLTVMVL
SYDRYHYIVNPLSYPMRMSAVKTRVLVAYTWLQSSFTAILPLVGWGIYGFQVPKSSCTVL
WDNPRSEGYAKLFSISVFIIPLVVMIWTYSHIMKAARRQARIGNIAVLNAGFRSSISSTG
SGQFTGSKALRTTVLVLGTVMVFLGPYNVTILLESSGVTLPKALHITATILCYSISLLYP
LIY
>jgi_Nemve1_140871
VTSYSLILVFSALGNILVIVVVLRTRQMRRTINYFIVNISVSDLIVPVFVLPRILIEETR
TSFWLLQGVLGEATCKLVYFFSDASPVVSILSLIAMTVDRFCAVVFPLHAGTLITSRRRY
FLIAATWVIAFFNASPLLYTMTLDNNNLCQLDWSPLDHFSAQKAYSSTSSILFILLPFII
LTTLYTVILVKIRAQGGLNRHRSEAGRRAEHQSSRRLTLMALVIVLAFGVCWGPLNILFF
LLVFVWEFRPQFCGFGSLLMAVQFMSFANAAINPCIYFLLMRNFRDGLR
>jgi_Nemve1_14216
VLMFGLLYVIGFVGNAVVLWIVNKKKNEGKAIYLFIGALAFSDILMVVLSSVTSLMVTVL
GKWPFSDTICQFQGFLVVFLATVSLLLMAGTAVNRYFQVVRTNFYRLIFTPMHTRLLVGG
IWVLASIAPIQYVAIGERYIFHPGKCFCFQENSFKPSTLFVSVIVFIPMCFIIASYYKVF
KTIQSHKHRVANMQNNADSIAGPNIQDVKVTRTLFVTVVGFLCCWTPILIMDLIEFARGI
LFLPRELYILYSWLGLLSTVINPLIYGVMNPMFREEYKKIL
>jgi_Nemve1_14237
SVLLCLIDAVALIGNIIVWLAVIRNPNLRKLSTNLFILSLSFSDILMACTCMPLSLAVLF
QGKWSLGSIACQIHGLFYFVLAFVSLETVALVAVNRYISVAKPRIYRSLFTYKNSLTMII
SIWIICIFYVCIFAVLQGPVFYFHAGKLICHIRLHDMAYKNTWNIITGLLFALLPMATLF
LCYFKLFRAVRRHNKMTVRSLRRHCTLNSSNHEEIRITKVILAIMVGFCCCWVPSFAIAY
LRLIDAKLVETRTPHLIYIYLVYSSSVINPIIYGILNRTFRTEFIKILSCK
>jgi_Nemve1_14306
LAAYSSILAVSLIGNVLIIAVVYKHRHTGMWTTTNCFIANMAFSDLIIPLFAVPNRIFNL
ARDASFLWMWSGTGGLILCKTLNFLLDVSTAVSILSLVAIASDRYYAVKFPLKAVVSRPT
RVCAIVIPVIWLSAAGFHAIYFYTFRLLEWNHNTYCILDWQPYTDSMRAQRPFYMCQFVL
LYAAPLLLIAFLYACVIRKLREGALATHKPLRRRRSERSRNRKVTKMCVVAVLCFVLCWA
PIHVYSLYFHFVWGWAAPCGMQELTFLVFFAAYSYAAINPFIFMIFNEKYRRGVKSLF
>jgi_Nemve1_14438
GPIVGIILVQAVGTVVGNLMVCIAIYIQPSLHHVTYHSIFSLALADLLAGLVAMPSYVAK
KFVTEGPFYQFVCDAFRFSYFLTGYASILSLCVISVERLLAVKCPLTYMMTVTHARVVIA
LVVIWIDSVLVSVLPFLPLSSGVPRECNYHPTSWWSVMVIITNVIIPFLFIVTCYVYIYL
IARAHLAQISRERASVRETLQMTEKRTNDGRERKANITIMIVIGLFVVCWFPSSFYYFLQ
KVCPWCFPESFAGSRGFVNAFVKILTFTSSFCNPIIYCWRSNDFRKAFIKILLRKTRN
>jgi_Nemve1_14501
SSSALPAITIISVTILVPTLVISVLGNVLVCIACVASKRLHSYTSVFIVSLATSDILVGV
VSVPVWISVQLNGEPSMVTMPTMYMMWLCLDIINGTASIMNLVFISIDRFLAVCHPYLYH
NLMSRAKVAMTIVFIWAYAVLIAGLYPTYWRGYAIFVFALAFLVPLLIMIIAYSMIFKVA
IAHARSIRAQSLSFNTTANPRATNIIQDLKAARTLSIVIGTFVLCWCPFFILNIITVYCK
SCPIWFSVVIAVKILHYGSSAVNPIIYSCMNRSFRAAFKAIL
>jgi_Nemve1_145099
VFSVGGNTIVLLAIFKYSSLRTTSNMFIASLALADWIVGALANPFYVSLSLMKSIRDIRE
IKNTETFVWLLTVAATQYNLCAVSIDRFIAVSKPMHYRQVVTVPRCLVVIALTWFFAALL
GSSAFLVPYDQISGVWIAGSVITGFIPAVVISFCYSQIVIAAKTQTNKINEAQPRNSQQQ
TIEETRNRLKNRKAAWTFGIVIVLFVVLYLPSLVTNFITLGASTQCDFFDINRLWFWTSM
ICYSSSAINPWVYAIRMREFRTSVKRLLTC
>jgi_Nemve1_14699
ASISLVVTLLAFGGNLLVCLACSKHQSLRTIPNILVLNLAVTDIVNSCTSLLALTVTLLS
GEWLFGATGCYMQAYTAYTCYAATLVTMSATSINRYTMLCAPVRYRKLFTRKKMAIWISV
VWIIAFLFGIPPLPWLSWGDYVFDSGYGLCVTDITNSPSLNNMLFSFLAVNIIVIAFCYV
NVYKAIRCHRKRVGVSLRVPSLTNSHLRPEDVHTSYTIFIIICLYGFCFLPTFILGIVLF
AGYEIPREAKMFSTLSIATGSAANPLVYASRNRRFRRAFCEI
>jgi_Nemve1_14786
MSVVFNTIIIITIAKSETLRTPSYILLANACLTDLGTGLVSQPISIVGVIKASWFNVSCL
DLKRQFSAAPIANFLFGVASLATSAAISIDRFLAIYLKNSYLFVVTKKRVFATIAAIWLY
SLVTLTYDNKNLLPLYCILMATIIVSLVVVCVSYGKCFTAIRKHKQRIADTSNAATEDAD
LAKYRHAMITMVLTAAILFGVFFQHLGVTTVYTVLKKGKTEILTSLYELEVYRLSETIVY
LNAVINPLLYLFRLRDISAACRRVI
>jgi_Nemve1_148199
MDTLPEYYGHMAFQIIILLVTFYGNFMVVLAVVMFRRMRTITNYFVVSLAVSDLLVAMLS
LPFRIHQTTHNTAWCLSLEACVAWIVVDIICAGASIWNLAIISIDRFIAIVLPFRYHALM
TPISGFGLIASVWGLSFVMAVLSFINWTDYGKPHFNIFISCANFDPIYYTVVSVVLFFLP
LYIVFVMYGRVFTVALNHARAVAALQTDRQATTDGGRRGSINFLKEVKAAKVLAIVVGCF
VVCWFPYFVLVLVSLWDPILLSRETISPEQAKGITQTFVYVLPVLNSTLNPFIYALFNKD
FRRSFAKIFAQF
>jgi_Nemve1_14899
ADLAITVLCIPFDIAIQKNSYVWPFGAFMCKVLYPIMTMSAFASVGTLTAIALNRYIAVM
KAMRVYGAKKRAKLAISLIWAFSFSAVLPYALALEVDQNAKCVETWSSSYSQCYTLFIFV
FQYVIPLSVITAAYVAIGLQLRRNRANLAAAHRRQDRDVAKVVRMMTIVVLIFAVCMLPN
HMLWIFRDFSSSFDDSLRETLQHWGEILIYANSSSNPIVYSICIEEFRMAFK
>jgi_Nemve1_1499
LLYTVIALTALLGNMLVLWIVYKNHTLRTIPNYFVISLACSDVVMAALATPWSIAVLAVG
KWPFDFVSCQFQGFIVIWAAMASLQNLAVMAINRFFRIVKPAHYRKFFSASKTRMYVLLS
YVYTAISPLPYVISGNVYVFQPGKFFXYQTASAQHTITLTGTFVCIPILIVVGCYAKVFL
VLRAHAKNMNTRRGETVNSSLRITVEDIKVTRTLFATVATFLLCWSPVVIIEFGDVALGA
NLLPRRVYLSFTFCGLCSSAVNPIIYGAMNKKFRKEYKK
>jgi_Nemve1_15493
ILVFISFARNSSLRRPRYFLYINLCAADLAIATLVYPLETVYLGYFPYWPLGRLSCKLWQ
LLFVVTGTTQVYTIAAASLEKYLAIKDALRHEAFYTANKAITVVVSTWILGLITGGVFYY
FSVIPEEKKCTQLKVSSGIYGLLSLLLCLIIPLLLLIYSYLSLFFVARKHSRRIRADIAN
ISRSSQENPESNNICSLNGKARKTVTLLVGTFAVCMIPFLVFQIYDTFTMSPTNHQWFSI
TKWVSHINSAVNWAIY
>jgi_Nemve1_157068
MIFYTCIVVVGVTGNFLVCHAIFSQARRKTNDMFILNLAVTDLGTCAISIPFDMAEQISK
HFLFGKVMCSLLYPLQTILMGTSVLTLLAVSIERYKAIVTPLQPKLRGKLAKAMLIGSWV
LSVAVVAPYMVVLKYVNRQCIESWPVPAHAKTFTFVLFVVLYAVPMVIITYCYVRVLRRI
HRDRPVSLLVASSLMSNIAIKRRARQNLRLVKMFVTAVVAFALCLLPNHV
>jgi_Nemve1_160731
MAVSGNVSGNCSRVVSTANCPGTPEITLEVFFLIVIFIGALVGNVLILLVVRRSRRNEWT
TNYFVTSLAVSNLTSPFLCVFWVLVWITSGKWLLGNISCKTTFFFHFLNVGVSAGLLACI
SLDRFYVVVHPLSFKMTKAQTKELIVFVWVFMICATAPSLYFFKTKSISNNNELIYCITD
FDTVEWKVFITLLVLIPFGCPLITTLALYCRITQAILFRNRQAMNLTNDFRRQANQVPKS
KIKVLRMLVIQWLVFVASWLPLLITMAVQALKLVDFSESLYIATLVISFANSGLNALIYS
LFNGDFRRGCKRVFCKPDSSQAYRLTSIPRKNRIAPTLESFSSEHIEGYEMRLPELKPFK
HYSLNGTADKQIHQAWVTNCIVARDSV
>jgi_Nemve1_161565
MENYTAPNCTDSTPTTSYNFLLPILFAVVVATGVTGNTLVICVVRRRRSMHTTTNYLLLN
VACCDIITLIWCPRLYDFLLENTHPAGRSGDWICKFFTHNAIMQISVLTSIFTLTIVSVE
RYHALVKPMQVGRRLTEDTVWYAVIASWTASFILTVPSFVAIKFDETRKACTGPFDFHTQ
ENLSYMVIIFTVSGILPFLILFFCYFQIIRGLYFTRTICSETTGSRGSLKSKKAITKLLL
SITTSFYVCYFSFGVALLYFKRKPKEEIAEKGEKYETFLKPFLFLLFFHSALNPILYVLQ
SSNFRQGFKQICCGKRNDVMQVTEASTAIPQKSQLQMRSKAVN
>jgi_Nemve1_16273
FGLIGNLSLCAMIYKTRQLQTVSNFLVINLSISDLFRIILSLTISTSVLAKRSWIAGDIF
CQVNGFYTLFFLSSSLLSVTLITLNRYYLVVKPNKAKTVFSKRNAKVMVIFLWCLSLLSA
IPPVFGMGKYGFVAARATCFIEMGSTWTYTSLLVIVLIATPFSLMIWCYVKVYVAL
>jgi_Nemve1_1642
ALETITIIAQFIVGVAGNFLVLLVVNKKKEDGKVIHLFIGSLAISDILLMLSYNFLSSGA
IALGKWPFPELICQLQGFCILASSCASMLLMAITAINRYFRVVRTSYYGLLFTPKRTKLL
ICGAWAMASIVPIQYLASGERFLFHPGKCICFQNDSLKPSTFVVYAIVFLPMCVITFCYY
NIFKTIRKHQVSMQQNINDTTTGPNIQDIKVTRVLFLTVVGYITCWTPILIIDIIEFIRG
PYSLPREVYVLYSFLGGLSSVINPFIYGAMNPIFKEQYKKIL
>jgi_Nemve1_164564
MDNSSSVLTSPQYSLSFRIGTSIFTVFLILGTITGNALVIASFIAYSRIRTATNFFVVSL
ACTDLGVALFSMPLWLAYILTGTIWAENPVLFRVWTAMDILVGTASIGNLVAISLDRFLC
ITKPLMYYQYITSVRVNSTIACIWVYSVLMAVASYLLWQYRIFNFISSIVYFWVPLLIII
SAYSIVFRVALRQTRQINTSNSQKTRASRYSFVTELKAAKTLAAVVGAFALCWAPFVLIN
GIYSMCIECPYIKPEIILVVKWLHYGNSLLNPPIYGLLNKDFRVAFKHILCCN
>jgi_Nemve1_1652
SLVGMIVFSIFGNVMLFVSVYRKPSLRTRTNLFILNLASADLGVTVLCMPFSVVTCSSQK
WIFGDSVCQFNGFVNILFAMSSLFTLTAISVEKYFAIVKPLYKVVTRRRAQLMVVSAWLG
SLVFASLPLFGFTRYKYKKDMTQCGVQIPVTPGQMIHAILVFICGYTVPLGIMGFAYVEI
FKAARRHNHRLSRVSVPSNACAPTSAQKQIAVTVFIMLVVCLLCWTPYFGYVITVTLSPE
AVGNTAVKDLGIAAYWCAFLNSTLDPYIYGMRNPQF
>jgi_Nemve1_165271
MSLIYLLFGIIWLIISACQWRDLLRIQFWIGGVIALGMLEKAVFYSEFNNINNTGFSTSS
LVVFAELVSALKRTLARMLVIIVSMGFGIVKPRLGSSLHRVLGVGGLYFILATVEASFRS
LTHSADLGKQQLIAALPLAVLDAAICWWIFMSLVQTTRTLKIRRNVIKLSLYRHFTNTLV
FAVLASVAYMIWSIKTHKMVNCITDWSELWVDEAFWHFLFSLILLVIMVLWRPTANNQRY
AFTPLVDFGDDEDEDNMTLSEAFEGMKNRNNLKSTSSEANGDQRKKADDDLKWVEENIPT
SAADAVLPSVLDSDEELMTTKFEMSKME
>jgi_Nemve1_166451
MNNTNSSGKELLVLESLSHESAVWVIAQVVLWGCIFVISSLGNSLVLLCIVKSNRLHSSI
YAFYGSLAASDCIAGMLCCPLLLVTALHQLWIMGKVMCHVYSTLLSTSLNASIATLCLIS
MDRLNAVRKPFEYRGHNTFTQRWCKWLLVLSWVHSIFWAAAPLGGWGEIITDSATYTCKP
NWSAASIVNRSYSLCLALFPFAFPVFLMVAIYCVIYRHTKKCSNLMSGLEDGRNLVAEQE
RQMRERRLFRTVLIIIGAFAACWAIYTLATTCKLFIGQTPPTWLVQLGLICAIAGSCVNP
VIYT
>jgi_Nemve1_166669
MADGLTYVEAVTLSIINVLALLGNTSLYYVVLKKPTMRTRTNWFILNLAAADLLVSVFNM
PLTTYTILEGRWVLDERMCTVTGFSNILSFIASVMSLAMISIARYAGIWKSYSKYFTGRR
CLIYIACVWFLSTSLAIPPLIGWARYSYIAGNSFCFVDWPSSISYTVFMIAICLFGPLIT
MIYCYWNIWKTTKESTATLTSHSRHDMRLTRTLIIVVVVFAICWTPFAVTMVVKVILDKP
IPRAVDFGTLLLGYANSACNVVIYVIMGKQFRQAF
>jgi_Nemve1_1668
TGNAFVIWFARRSTRTKYTAFNYFLISMATADILDVISSTPIHWIFLFFGVEWVGGVMGE
ISCKVVYFLVNLSVYASVLTLVTITTDRYFAIRHVMYIPLSRRRMILVLSGIWALAGLFA
AVQLYKFNVYYIRGRYYCYSSWNIDTKREIIFVKYEMVLTVAMSYGFPLVVMVIMYAFII
RELWKRLDIFAHDQNSSLERRIQRQNRPLVKMFVTLVTVFAICWFPVHVNHLLIAFDYQQ
YLCLPNVVPLTFYLLAHANAAINPFMYIIFIENFRN
>jgi_Nemve1_16789
WVFGGAVCGFWVTTTILCGCASVLNLCVVSWDRYVTVTSPLNYTRRMYTNVAKAIIPIVW
VTSSVIAIPLGRVVESSRAHKMCNYEGLTLGYAVTAFVLLYGFPVLFLFFVNGSIIRTAR
SHLKQIHDQEMAASRITIATECMTTQVPKQRPTRFSREMRIFKACLIVIAAFLCCWTGFF
VVLLITPLSSPPAHYVGFSTLMLTYGNSACNPYLY
>jgi_Nemve1_1683
GDIVAAVFYAILIALIVIGNSLVIGSFKINRRLRTTTNYFIMSLAIADMSIGTISIPLWV
YFSMLPSLRLSKMIEYKFWLTFDIIVGVSSILNLTLISMERCYALLRPIQHRNIRKRVVV
ALILLAWCLAILAGCLQFIMKGRVMQKRYPVILATAFFLVPVIIIFGTYAVIFRIATKHA
RGRGVRSFRKDLRIATTVAVVIGLFTFAWAPFFALNFFYSICGDLDPTFKLCGSVPDVFR
AIIKWMQYGNSACNPIVYGFRNRDFRLAFKRII
>jgi_Nemve1_1687
ALFTCILIILTLTANLFVCVATLRTNSARPLTNYFIINLCIADILIAIISMPVWVLFQIY
GLALGRVLGLRFLEFWGSFDILCGTASILSLSCISVDRYMAITRPFTYVRCMTCRRAFLM
TCVIWLYAGMYMPCSFIAKYISILLLYMPGSFIAICLYFIAVYAWFVLFASFIIPFIVIL
AAYTKIFKVAMTHARDITRHTSYSRDEKFHRVSRDLKAAKTISVVIGTFVCCWAPFMVVS
VCYAYFMVNMQVGNFTKWLAYLNALLNPLVYSCVDKQLRTI
>jgi_Nemve1_169811
MFYEGYWFDTSLTSTVAYFIISFVTILGNILVFVSFHRDPYRQLRSLQNYFIVNLAVSDL
FMGTLAEWLLIATYWVNLPDVFFAHYLGAIISGISSLLNMTALSIYRYFVVKNPLTYHDI
ITRKRIIAAIVAVWIYTFHLILLPLSGWQSEGYQIYLYSLGCVLPSCVIFVTYFGVFITI
RAHTKNLKTTANSQNSALKSAVNREKATTKTMLILLAVFVVFWFPFLAIDIVMVQCIPCR
KSHSLHVARDVALTFTYFSSGINPLLYAWRVQQFRRAFIRVLGLKKLNCWSKNRVGNNMR
NAQTVIERDPRTAWVT
>jgi_Nemve1_1720
LVLVVSLIANSFIVYIVARQRKLQTVTNCLVANMACCDLLISLINIPELIKEEVTLSTNM
PTGGTLGSVLCKGMVFSQDVSSFCSILTLVAIAMDRYLAIRCPYKKIITTQNVKFVICGT
WGVAILVSSPLLYANKITQDEYGFYCLEDWTPAFKDTIGSSRAYTITTFLLLYLLPLCVI
TGLYSGVVHRLWHRKVPGNQTTSSNERAKSKKRVLKMLVAIVLAFALCWLPYHVYFFLEN
YYYVKCPGPANWYFCGKFIAYANSAINPCIF
>jgi_Nemve1_172825
MMNTKSLEMLTANGTQNIVLANTLHKRSVWLIVVESGILFVISFLALAGNILICAAVYRK
PSLRTVTNMFIVSLAACDILMAAVAMPLSEGTLITGEWMYGRVTCQIQGFTIHLLVFHSV
QVIMLTAINRNLSVVRPELYRRIFSKRATLVMILGVSVVSAAAMAALVFFLTSYFIFHPG
KAICVVTFRNLSQSRQYTIIFAAIFIVVPFLVISVCYLRVIQTIRSHRREFESSRGVLDS
SSVLLREEDKLSRIVLAIILGFAACWVPCAIIDIIDTTTVEWLPRQVYLLYMYLGYGSCL
LNPCLYGGMNKQVRRE
>jgi_Nemve1_175230
MNNSTLASSHLEYSNSFRIGTSVFTVILILGTIMGNTLVIASFIAYSRIRTATNFFVVSL
ACTDLGVALFSMPVWLAYILTGPIWVLNPVLFRVWTAMDILVGTASIGNLVAISLDRCLC
ITKPLMYYQYITSVRVNSTIACIWVYSVLMAVAGYLLWQYRIFNFISSIVYFWVPLLIII
SAYSIVFRVALRQTRRINTTNNSSQIRKTRASRYSFMKEMKAAKTLAVVVGAFFVCWAPF
VVLNAIYSICTGADCPVLKPQIILVVKWMHYGNSLINPPIYSFLNKDFRVAFKHIICCNN
LVATARRMDLMFARSDGSKGVSTQEIAQNRTTVLS
>jgi_Nemve1_177063
MMVIQIAVIITALSGNILVCTAILVHERLRSSTTNYFIFSLAVSDIITASIAMPFDVDQI
LKKYTWEHGEAMCNIFVTSYLVAAPLSMLNLLAVSVDRYHAITQPLQYPNIMTPKVVLTS
IFSLWVYAILFTVIAMLAWPLYEKSVFDGACHFNISPWYSLISSVVNFVLPTIVMCLLYF
RIYKVAHAHARRIRGHDIKAAKTIAIIVSAFLLCWMPYTLVSCASVICPPCFHRTPSELF
TVTLLLAYINSALNPFLYAFHNTDFRESFRRLFRLQFTFI
>jgi_Nemve1_178677
MASITITAIFGNSLVIAAVRRTRSLRTSSAILVVNLACVDLAVTIIIVPFVILTAANTSV
WDETLPQEICKATGFMNAFLTAAQIMALLHISVNRFIAVAFPHSYEKLTKRFTMGTVFFG
WLHSLFWTLMPFLGWGELGFVKGTLFCNILWSQELSFAVTVQVVCYFVPTAVAVVLYIGI
YVNVRRQSKRAERAEKMRNKRRKILENRVTRTLLGVALAFAVCWFPRGVANLWALFAGRE
SVPRGLEYASTAFVFMNSSVNPILYGALHQDFNRAFRDILYCRTRVRRARSKSEDFSASV
SMRPRV
>jgi_Nemve1_178844
MALSAEAETVFKVTFAALILLNVGGNSLVCLVVRRFQRMRTPMNYLLVNLAISDIVVGIF
FLPRHLLLGVFTYPDDGLAADWLCKLITYANLAWLASFASVYTLVIIAWERYNAIMKPLS
VSARFTTKKIKICVAFTWIIAFLVTLAEVIATEYNKETAFCDYNWKEAWNKADAAFWLFG
VGVLPTVIMCSLYGRVIKSLWCSRQAVTPHDVSYRSLLKSRKRVTKAALTVTSILFACWM
PNLIYYFMTTFTPKSSSTGSALTNVSPIWYRLSHVLILLNSSVNPLVYAVQDRRFRAGMK
SYLCRCKRRAQENSMQQDDTIFRLSVINGR
>jgi_Nemve1_1805
FVGSALAICGNLLISVSMNIQKYSHIQQEKSNNETHYLKSKVWWCGLILMVLGEVGNFSA
YGFAPASLVAPLGTTTVIANAVIAVVFLKEKIRYQDVFGVLLAIVGAFLLITFSTKDYAE
LTGQELAFYMKQWPFLFYLVIEIVTFCVLLYVQMRYNLENVVVFLLLVALLGSLTVISAK
AVSSMINITLGGDNQLGYPLLYIMLIVMVTTAIAQVKFLNRAMKSFDATVVVPTNFVLFT
ISAIISGIVLYREFYGLTFLEIFMFLFGCVLSFIGVYYITSDRK
>jgi_Nemve1_180946
MEDTSDFPSPFSPTFLAVISTSYVLVMVASLAGNLLICITIYKNKVLLKSPCYYFILSLA
LSDLGTTLFAMPFDLEQVLTNGKWTHSHHLCNVWTTAYLVTVPTSILHLLTLSIERYKTL
NDPLDRYKESPFLTVKRAMLVIVVIWAYSFVFALIPVMGWRAFPQSNAVTEVCGFNISPA
YSALSSVLNFFLPMFVMCLVYYKIYTIANKQRKVPLLRPSDKSHDKELHSVGARISSNMS
TYIAARSRKLKVFLRDTRAARTIALIVCSFFCCWMPHTVFSFVSVCCRACGSAAPEELQC
VLLLLGYLSSAINPYLYSCQVSDMRRAYRELYNSAC
>jgi_Nemve1_1848
IQCIFLFAVLIVAVVGNGIVSLCVFTNKHLQVPTNYFIVSLAAADFLFAVLALPFRLYDV
LAGYKWHLGLHTCRYWVWLDLLFCSASIANLAAISVDRYLKISSPLTYNSRMTPKRVVLV
LVLLWGYSMILASLTLVQWSPDPKDQGRGTIVENGICRMEAKIYLTIISVIGFFAPFAIM
VLMYYFVFKVAVEHASRVARQHESLRTRHTVTRKKRNRRRSSSSIALLEVKATKTLILLL
SVFCLCWCPYFVISLISLHRIEWFYALPLWLNKLLRIMFVLFLPNCNSALNPIVYSTNNH
QFRSVIR
>jgi_Nemve1_18804
YILGIVAIALNLTVAITICVKKALHTPSFILISNLALCDLVFGIYTILIARYTVYELIIN
SNHYPGTDTFINKYCNSMGILFTAAQMTAVPTSFVATLERFCSIIWCMNPDRRIRKKVAI
RLSVLFWVISLTFALIPLLKIESLIYHGEYTCMLPFGDLSKLSLITQTVAIFLALVYMIS
IFLYVPIYKTVQSANATAGIKRKGTLAKNIAIMITTNFL
>jgi_Nemve1_189286
MNSSSDSGKHLYNVSTTSQVALEVKMAHELLERPVGVIVMEAGTFLLVAVIAFLGNALIC
LAMYRNRSLRRVTNIFVLSLAISDMCMACFCMPVSIGILMRGKWVYSQSSVCEFQAFFIY
VLAGVSLYTMAVTAANRYYKVVKPRRYPQLFTMKLTVAIIVTVWVLIGSLIGVLMGIKWL
RVKYESAKASCVMFADLGTKPLTYAYQVFAFLVFFIIPSTFITRCYRQVFKAVRRHEENI
AKTLKNRSFVGSADEVKMTKTLFLVVLAFASCWSPVIAYEMILISSNMFGFLDRLPRQIH
LVWLYFGTLSSAVNAFIYGAMNRAFRREFIAIFTCNKRTQITPFSGTVTTLTNMVR
>jgi_Nemve1_1897
VYYTLLLVSTVAGNSLVCLAICLDHRLRNSTNWFIASLAVADLLYGLIGLPFRIVQTSGT
RVFTLNECFLWIWADMVCAAASIANLAVISVDRYLKITKPFQYHIRMTHKRALLAVVAVW
IYSAILASLSIMPWPGAKGVHLFEQSCTNLNQVFYTVANIVAFILPLLILVLNYVMVYVE
ALKQFRKMKILTVATQCKEEKRKQRSVIRDFKATKTLAVVLGTFTICWCPFFILFTVTQY
RPLVLFSLPPGWREFVFYMTYCVLPNLNSACNPFIYAYFNSEFRRAFRKILL
>jgi_Nemve1_1919
AAAYLVILLASSIGNVIVIKVFSTSQRLRTEVNFLIVNMAVADVMTSLFNMSFFVRYFVR
EALGMPQVWFGGHFGAFLCKFVDFIQGVSMFCCVLTLTAIAFNRFFAVVFPLKSIMNPKF
TKVLILLIWICACVFAAPTLYVMEVIVNPEDGNYYCIENWAPTFDNETTPRYYTLLIFIV
MYAIPLTFITCLYACVIRKVWIRQVPGNVTRANQRLEGDMKKRVLKMLITVVVTFALCWL
PFHIYLLLVNFYYGIYSCQISHIVLFVGLFLGHANSAINPWIYFMFNKDYR
>jgi_Nemve1_194295
MMDNFANATHGTPTSPKSSLSELSIVALASVMVLSVFGNSLVLVAFKRYRRLRTVTNYFL
VSLAAADLLVSMLTMPCWLTIRVLEISEAPRGNPNHVVPYYIWQYVEILGSTASITSLCV
IGYDRHLAISAPLTYHARMTSRRALVAITCCWVYAACCAALSFVNISPSIQPTSGIFYAW
FISLAAFFMPLVIILSFYCRIFIIAVGQAKKLSKEPYVYGTEKERRSVFRRELKITKTLA
VVIGAFVVCWAPFFTIIIRFALCSPHCTTDPALISVSKWLHYCSTFINPIIYTLLTRGFR
RAFTRVLWCRCGR
>jgi_Nemve1_1944
HTAFQIFILLVTFYGNFMVVLAVVLFHRMRTITNYFVVSLAVSDLLVATLSLPFRIHQTT
HNTAWCLGLEACVAWIVVDIICCGASIWNLAMISVDRFIAIVMPFRYHALMTPMTGVCLI
GAVWILSMGMGMLSLINWTELGSPHFHIEVQCRKFDPVYYTVVSVVGFFLPLFIVLLMYG
QVFVVAMNQARAVAALQTDSKRRGRRSSINLVKEVKAAKILAIVVGCFVVCWFPFFVLTL
VSLWEPHALSKETISKDTARGITLTFVYVLPVLNSTLNPIIYALFNRDFRRAFGKIF
>jgi_Nemve1_194423
MGPLSETEVFGFSLCLFFMTLAAVVMNFLVCLVVYRSKELRRHISSVFIVNLAVCDFMMS
IFAMPYSFGAVVVNHWPFGNFWCQTTGFWNLVLSLAAVLTLATISIDRYIAVIKPLQYRA
KMTLQWALVMIVFVWIQATVFAIAPIGLGWYEFNSHYFFCTFPSELQTVEYIAFKVLTYT
ANVGVSLLILLSTYYKIFGVAKLHSRRIGHAVISTVHFAPGVRGAMSTESSRQREFKAAR
KILFVIGAFVCCVAPYTTIRLIELVKGYQPLSHRLTIAFSWVAYLKSAIDPFIYGLLQRR
FRRALFELFVGPQRARMARNSLPCGPIRLSVRAKRQSSQSETWTAGLNIVKSSSLDS
>jgi_Nemve1_1951
IQLVCYSVIAGVSIFGNSLIWWKIHHRPRRRISDFFIINLSLSDILTGLLSIPLDLAERL
SKGWPFWGFMCKIVYPLQTVLMAVTVLTLLGISAERYRAVITPMKRKPTRNTIISIICIL
WGISIVVAIPYMTVLKYDNMECYEVWSSRAHVAIYTVSIFVLLYVIPLTIITLCYVRIGL
RLKQDMRSFRKIMARCSKNPHMTNVFALVVMVFAICQLPNHVIYLWHDLGRGGDWVYYSD
VLPLCHILTYLNSALDPFALGML
>jgi_Nemve1_195617
MNSSNGTPSGDESCLDDDSSTAKIVQTIAYCVMVVLALGGNILLVSVVWTQRKLRTTTNF
LISNMALSDLLVPVLAMPRTIVEIHYGFRRWLVTGTAGLALCKLVYFFQDVSMAVSVLSL
SFITIERFYAVVFPRVKTPIRGRARGVILSIWICAMAMHSPYFYTFRLVEYQQMSYCVLV
WPHNALLASRAFFLTMIIILYFIPLTLITVLQWVIVRRIRNQLLPKFTSSFRHRKRAKRN
SDIVRFTLAVIVLFFLCWSPTVVFSFLVLFGPPGLCMKHFRFTSQFLVQSNSAMNFFIYF
IYNESYRSIIRELF
>jgi_Nemve1_196084
MRQRSGDSTFDQRTLFDIISYKKVQQKGVLTGRELEISYSRIKITRSHRVLVQENKTANR
FKRTRMQIETVVGRMMTDIKASNQSLNATYPIRKHTFPVPALTAKIWCAVLVIECILIIT
LNILTILTFARTKYLRRRSAYSLIHVAVADLLVGSVTLPMNFYLLGGLFRFWGPITKTYA
TASSTVHVFTEMLSLFALVVVSLERMCAMVFPFQHRTAGSVTYLVTFLTTWLFAIFVSVA
WLCSLLYLELEASLYVWVPSLIFSILIIGVSYSVLFIKVKWQSRHHKRQLDKKANKREKE
LAVTLVIVTASSFATVTPYVAIQIMNFMLISLSFNTLYTALVLAYANSFINPLVYMLRMK
PFRKAMVSLICRTPLENTHLISSSRTDREFVTHC
>jgi_Nemve1_196086
MTENFTNSTSESITNTSGSGVISAIIVVLSIIIIVGVIGNSMVIAVVGCIPSMKTTTNFL
IVNVAVSDIITLLLTALHVGLSRIRGRVGANVFFCKVVDPNTLSNTALIATGLTLTVLSV
ERYNALVKPMAISRRLTKNNVGYVIVAIWVVSMVMALPMLVYLYIDPSTGMCTPGDEKEN
LYISLTFIVIFMTIVPFLVIAFSYFQIISGLYFKNTICNATAPGQQSEDLVAKRKLVKLL
LTVTVIFFIAFVPYGVALILKFSLNAKHNAQQLKNLRELSKVSAYLMPLHSSINPFLYAF
QSQNYRHGFKVVIRKIFYCRNAPENNDIQPSAAV
>jgi_Nemve1_196115
MDLVNSSAINGMSKALQGARMIWPVAFSVVSCAIIIANILTITVFTRATLRRVRKRTHYL
LVSLALADLMVGSLSCPLFIRDLLFTNEHRSTKIRLATHEVIDIVSGFASVLTLASVAVE
RWFAVRWPLKHKIVGSYAYCLLIGMPWFIAMVISMLYLLGFIYGVVSSNVLSFVAIACLS
MALLIVIVAYAFIWKKAKGREWKPRSQGSDQERRLARTLITVTCASLICWLPFEVLLIVF
HTCKGCREPFKDELSFMYKSFKLLQFSNSFINTIIYSFRIPEFNRAIRTFWKQLKCKLDA
PIPPDRARSVQLTSIRKFLVSPRLDSERTRPSILAVVYSGQMPSKVIMNSPLLSLTNHTT
ARRSTNAF
>jgi_Nemve1_196123
MAQGNVTHRCFFFEPSGDGLSIVGFGPMYITTIVTCVVNSLFAVTATLTNAVILGIIVKD
ETLHSPANLLIACLAASDLVIGSVTQPCYVAYKTGELLGVTRVSCVFRMIHWVFGWICTG
VSMLTITAIAVERFLALHLHLRYPVIVTTSRILKVIATFWIACIAIISSLFALNSDRYWT
FLPAPILLINIIVTIVAYWEIFRVLQRHRNQIRDQMALQVFSEDNASNASGVTCKESSSI
TSRGSAKGLNFKHYRKSAVTAVYVSLLLLLCYVPFFCAMITRVVVGYDTRVKVAYECAAT
LVYMNSTINPALYWRRIPDIRRAVRKFLRRFCCCCRDLPVETDTLSHMGSGNVSFIRKES
HISGTGLHGIT
>jgi_Nemve1_196130
MANNSTEGLRNSSAMRFSQIQLISWTIAYSLSDVAIVLGNALALVVFLLGNRYNTSKANY
FLINLAVADELVGVISLPLYIYHLVAYIKKGNFFAGREVYYVLYMGVDMLSGFASMLTIV
AIALDRFFAVCYPLRHRVTSSNVYFLLLGVLWLFPAAIAIWWVLWVEDHAAFAYFMTVVI
VCFMLALSVAHALIIIKVKFRPVRNISRRHAQQERHLMRLLNVVTIAFLLSWLPIHVLDF
VYFFFCRTSYCAVYNIINVFYFAKFLQYAGSFVNPLVYYANNKDFRRSLRGLVNKGKNSL
ASFGITTYSKKYHMSRKNRSSSRDEKCGTHDTNL
>jgi_Nemve1_196253
MYNSTQNPCPTHPDLSKAARSGLAFGFILSMLISFPGNILVIVTVVTNRRMRTVTNYLIV
NMAVADLLLTVFNMPSTTSTVISPSYFWYTGEFWIAMCKLLPFIQSVSVASSVLNMTAIA
VDRFFAVVLPLRRYITFNVAYIMMAAVWVVAIGVSAPFLYAQNVISFPGMPGKVACMETW
KHPIEQLMEISEPKDFTVVLFVVFYVLPLIVMSVLYSVVIYKLWIRKLPGQRSELNQQRA
DRSKKKVLRMLLIVLLLFALCWLPVHVTSFILFFGTCSPPPILTWIGYLLSQGNSAINPC
IYVIFNESYRQGFARLVCCLCRRKGSRMVRPGVTVIGMDNTYIDGVTRSNIASPSPRMLR
DTYT
>jgi_Nemve1_196303
MENSTEASDSNDGHLSTLDIFLAVGYIVIFVCSAVGNSLVMAVIWKNRRKKMRSVSSNFI
FSMAAADLVMTVGNLPERVVRALSRDQWLVAGLLGIIICKVVNFVEKVSIIVSISNLTSI
ATDRFFNVFFPHKRIITIKRCHIIIVLIWTLASLYCSPIIYYANVITKESKLQCKTRTLF
PAYADWFLLFLSVLIISLVTVIVLYTAICIRLLTRKVPGNRTNAENSPTARVNSKVLRMV
TVIVIVFYVCFTPYWLSWIFCAYPYSPKLCTPQYTTLAVLFSYINIALNPIIYVSFSGSF
REGVKSLFRKGGKVRPASNNAHTILAGIGMKNFAVPNNQMEASGAVESGLRDTGESEHNI
MEQRRKYIDPELTPD
>jgi_Nemve1_196320
MDLNLTGNFTFPNSKQNQSSMCLPYKDEVWVKALKGATYVLIIALSLLGNSLTIYVISKK
KAMRSTTNFLIANKCVADLFITCVSMPIVTMVNIQGFQNFTSFTLAFIVCKLNPVIHGTS
MESAILSLTAIAFDRLFAIVRPLRKVITTSKVRLIIVGIWVVSLLTLVPLLYVIKIEFTA
QDGGHYLCYERWPEGFDQELAAKGYTLVLFLSFYGIPLTTMAVVYVIIIQKLWGHGMEIT
ELLPAFVRRKQETNRKIFKMLVTVVLTFALCWLTFNVRMFLGFFGETNNIPCTLQPHLYF
MAFSIAHSNSAITPLIYYFFNQSFRRNFKKVACEIVPFLRRCGNEENKFLGETTNDTMTN
RSVRLSRYDSEYRAKGESVHRQKLGASRRRTSSLATSTA
>jgi_Nemve1_196328
MRNYSYGLDWKVNGNFSNETHVNSSFTQRSEFPRFLSLLLGYYGVVVLIVSLAGNMLALA
ACSKTYHRNPSVLLGCLASLTVADLLFVLLAAFDAGIHFAAHGDMACKVEGVLTETCYTA
LILVLVLISYERMQVVSSPILARVRRFRFRKWLPLLLWLISLIICSPLIFFFHTSQIGWC
ENTALGDIARQIYYGIQSLFLYTFSLLFMIWAHCRIFRALAKHSSFRKGTSTPLMIQSER
KLTRMLVAVTATFCLCYSPYITVRTLKYFKLTGTSVLWRTLWRICELFVFTQAAINPFIF
CFFSRQYRKACKEILRCECRTKKKGSPKTRGVSATSLELKVGDLRQEPTTTSRVSKNATR
DIEF
>jgi_Nemve1_196457
MVNESEGAFLGINNRSSSEAFPGRDLPKIYVVRGIISIVLAFVTSLANGFVIFLFIKDPH
RKIRNSPTNVLISSLAFVDFSVGILLEPISAFWYLTYHVDKAVPFHGRHLEMAEAFLLLV
SVFHLLGITRDRVMAVLSPLQYSQTTRKKSYLVVVCIWVYCVAAIISLRFIGKSYLRNII
FCLHIDIAIVVSVVLFACVLYSLRKQTKTLQSFNVDRTVTLRAVKREKKVTKTMGLMLAV
FILCTLPWFVMMQMLPLCKTCQRNMDKLIWAFKLTFVLFQANCALNPFLCAWRLPKYNAA
LKAIFRSSFSHPRKWSQQTTLSLSMTTRNSSLVKFYNDGLTLKSLSPINLGSENTVVSLN
SG
>jgi_Nemve1_196476
MNQEFNEALQERRPATIAVEFAVFLVIILVTILGNTLVCVAIYRQPRLRSTTNYYVVALA
VLDILTAALTMSLTLGVVLTGRWPYGDTLCQIQGYLVPQFGFAAIIIMFLISLNRYVKII
KSASYSKYFSHRKTIASILFALVSAVVGVFMLKTKFKFDPGKLFCFVDGENISRFASLAV
ALLFFVLPFALMCFFYLKIYLKIRHHKKQTAHMRRGPSTNDINATKTLFAVLLAFVLCYM
QIPVIEAVRMFHGRLPREVFVFYSVMGGVSSAINVFIYHAMNSAFRAEFKAILRCSRRIV
VHPAATSCDTGITLQTRSN
>jgi_Nemve1_196499
MNFSSQFDGNFSDAFSGICINSDARIPEYQEFARNNSEFAALLAAVNTALPVLSVGGNAL
VMMTIALVRELRVPANLLLFSLAANDVLTGIVIQTAHAGTIIRVLLEPHGQLCQSDFRLL
LDIVGSLSITCGLTTLCLATVDRFIAITRPLRYITLVTKSKTYTAIVISSIACLALSLIR
VFLTPYFPAVVTLWYLYLLCLCVIMVFLHLRLYRISRKHSIAIAAENKRFDPAVNTLSER
KALKTVLIITLTLVFCFVPVSLFGILVKGIGTEEVRINLVPLFVTLLLMAPSINPFVYFI
FSAKIRRRICKLAKRFFRK
>jgi_Nemve1_196573
MNESVVNTEVCRLFVIPSYTTNTTNELFTVTAIVNCVLNSAIALSALLTNIAILLAFGRE
PNLRSNANFLLAWLALTDVLVGAVVQPLNIVLHIAVLQGKYFCDVTAAFDATKFLTSMMS
VVTALLISVDRCLTVSLPFKYAILVTTKRITIVLISCWGFWTVIVASWTLGVAGAILQLS
CIVLLILTFVILAGIYTKMAQLAQRHRNQIASQSRATQSKMITETKQHKAIKTAMYVIGA
MVVCYLPIMVVVIIDMLVVMQEEVRYVTVSLAETLVFLNSSLNPAIYCLRSQEVRQAVLR
LVIKKGRGQSFRSNYASATTGYPLQPIRSGDISPSQQKSVESTTGKQQHQQQEAG
>jgi_Nemve1_196686
MEGHNSSTEIIPYNSHSLPLAIINFLLSTGASLSNGLLIVAIIFDPYNDLRTPSAMLVTN
LAITDLLNSLIAGYGTFIYDVFKYKNWAFNRTALLAIIVTSALAIVCGTWCMLLMLADRY
VAILHPLVYRVRVTHARVKLAIALSWVYSLVFNSLPILGVSKQLYGFISSHLHVTIPALI
IGTVYPRLILIFRSRPATLRTVLGGDGADRAPRGVRPGPRRDGKFTSAILTLIVCFYVSF
IPYFIALNIIYLYPHGENIVSLQVFVEVGFVVLLSSGLLNPIVYALRVPKYRKAIKAILG
VTRNVVLPSSAESSL
>jgi_Nemve1_196956
MNDSAVVTPKNNLPLRTNAELVIETSIVVFIDTLAILGNLMVVVAFTRNRYLRTVTNTFI
VTLSLADIAMAVFPMPLSASVLAKGDWLHGETLCILQGFSVHFLAFVSLQIMALTALNRY
FKVMRPSQCRKVFTHRKTLCMVLGSCIFSGLALGIALYPQASQSFIFHPGKVICVRLHYS
FFASQIYTIISSLLFVVLPAMVITGCYTQVFRKIRSHNKRQRYLQRENIIRNRIAVNGCS
GSPERLSTANELGSIPQGLSQAEIIITRTLFGTVLGFFLCWVPCFVIDIVDVLASDWLNR
RVYLTYTYLAYTSSAINPIIYGILNPSFRKEFTSILRCESPPR
>jgi_Nemve1_197214
MNGTVSNNTAGNVTATCAIAPGDTRAGRIGQITACSLLMCIALVGNATIVLLVCKKKEMR
RNVNIFIANMAVADSLVIISGLSVWLKDIIQGTREWLLTGILGDITCKIEVFLPNMAHLV
SLLTLLLISIERYRVVTNPTGVVPMTKQVRCILLVAAWMVPCGLSAFYLVFPYTKVVNNQ
TICGIENFNPVVQRYALFIVVLSVALLITLLVVNLFILRRLRQARVASTLPATQRRNRER
RVKNAVAMVLCSVLFYVLLWSPQRLVYMLIMGGYADVFEDPCMAKTIQPISFALNFFVYM
NPACSPLIYFTFLKDFRNGLRLMCFPAVEGNVQIENTQEIEMDDRN
>jgi_Nemve1_197284
MITPQNASESQRDFVCDFIGSVKERMNSYPAMLYLSASLNVPTSIMAVVCNSLVLASIWR
TPSLHAPSYLIRFNLAITDLAVGLFVQPLYISQRWLNLLDRPREFCVVALAMLVVSVMFA
GVSFLTITAICVERYLVLYLHLAYQSVVTNKRTIFAMAGLWITGSLYVGFLALNNILLFK
VVGCVIITICLVLNTVSYVKIYKVVRHHQNQISEANRAFAPNSSTVDMRSYRRSVYATFR
TYIIFILFVLPFLLSLIALAENSKSRVSRACFHIASTIYFSNSAFNPFIYCWKEPQIKQA
IKATLVSIKHTVMPER
>jgi_Nemve1_197310
MTNNFSCYHYSTWAQKDPITQTEFAIISGLNGITILPAIVLNALVLISMWRTPALHTPSM
VLMANLALSDFAVGAIAQPILIAYAALEFEVDNWPRTFCYVALMFGNTGTVFGGVSMLSI
TAIALDRFLALHYHLRYPAIVTAKKAIAVCLALWAFSSFLLATWYIFGNGIYVFIVNVCI
VILFGISIVSYSKIYKVIKRHQTQVHVVESSVTACGDTGSKAHNTANTKSLFHAFRLRLG
ILGGHTK
>jgi_Nemve1_197433
MASEFATIMPIYYFVFPQKAVYFVAADLKEAEDIFAMDGVTLYLSLVSVCGGLANLLVLV
VLLRHLRSLRVPEIFILSITLSDFLSCAVGIPLAIHASIAGTWPYCLEGCKAHAFFIYTF
GLVSLVHLAIMAFEKYLTIFKHMSKWGNFLSKRGASLIVVGLWVYCLFFTVPPLFGWAAY
GLENGNLTCSIKFDSRHPVDISYYVVMYIGGFFIPLGLILYSYYHINKVKHRVAVRKYAS
NDVNRVAHIRRNVKYAVKLALLIGGYLLSWAPYSVITFLIVLQVELSDQAVYVPSLFAKT
SFMYNPFLYLVFFRSFRKKLFVTLTTREYRARRRRKMLLEYFPHLTNESTSTSHTAGAVP
LQIRVNVRPDSIPFIVPTGAPLETRL
>jgi_Nemve1_197525
MWRAKAQSANQSPENCYESFWVAVNYAGINTNCDLNSASLPFVETDTVVDFPKHIKPLSD
MNSSNVTGVSITTNPYALAAMQFTTVYWVFYNIIAIITIIGNSLAVYILISRPYLLHQTS
PNGRFFLSLAVSDLLVGIFPFLSVQICVFGTPCNSTIWAVIAFLVKVVINSSVTSLCLLT
MDRYWAVVHPFSHITMEGHISTLISIAVAWIVPPILELPFLLKMLGFYTNKTLFGYRIVY
EVITTCLPIIFMVYAYTRIILVVRKHRREIRAQNDLTTSATIHSGEQLSQDHSAPPRRNR
HKDLTAIGIVVAIFLVCNIFSLFWMSCVFLIASCRPAGWLTDTTALVRYLNSAPNFYVYA
VMKTDFRREVKTLFRHS
>jgi_Nemve1_197583
MNNSTVGETLMEDPPAIRYTRLFLYPLIFAVGVAGNSLVCALILKNGKSSSANGYFILNL
AISDLMALLLYLPFDLVYLENSYIWPFGTFLCKFINCLSKVSVTVSGSTLVAISYDRYRA
IVHSLRGRLSQRQAMVIMACIWVYSALLQLPYAFALKLMGRECIIDFQFWGGSELYQINY
VLGVFTPEFVIPAIAITLAYTRIVCHLKKTHKKNSQHGLYQKSTMAARTRQNKKTTKVLT
GLVTIYSICILPHMICVLMVIFNKSYLGSFAMRLAYEFTRLLTITNSCLNPLLYGAISKS
FRTDLRNFLRGRRGSRASMKFLRSSVHMGNKQANKFTEAGIPLENSFQ
>jgi_Nemve1_197609
MDANATGSALAPSSLCSRDLDLAFWILDGIIAIVILVGNSLTCAVFLLNTNLRQNFMNVF
LLSLACSDLLMSVLVVPWFAAFCETKCVYPLVKWCWLFGLLRDIPFEGVILNLVAITYDR
YLAVFQPLYYGAKMTKSRVVIILVLVWFLPVLTGLVRLSWLFTEMPDNRRKEIDRNLNIF
LIFAFVLIPAIGIFVVNLMIMITIKSHKSRINPAVPSNGETSDSERQRERIKKRKGTMSC
VLVVLVFITCWLPRIFYNFFYLAKRPDLASPIFIKVSMFFVIFQSTVNPFIYSFYRQEFR
QYLLHLLHLN
>jgi_Nemve1_197632
MGSLKLEDNSNFSSNPTMATLEACEVLFTDTSTIAKTIAYLLMFLFSLTGNVFVILNVRC
TKNYSTSTTSVLIMNMAVSDLLIVVLAMPRELFEIVARTESWRVPGVPGLVLCKTLFFLT
DISPLVSVLSLCFIAIERFAVVMYPLTWIVASRRSYHRVAIATSWIVPAIFLWYYFEVFK
LVHTGTEAYCGVVWEPTFDPQISLKVFGSLAVSLFYIVPFLLISSLYIGIIRQLRKPPFN
TSNYSDAHQHRINISKLAVSVVLAFALCFTPFYVGIFMIITDVRSTLTCRFQIFWLVART
MGYTNTAFNPWIYFLFVSSTAQNRQRTMELIERGRRFISTYSVLTRNPAARRNNRVGVAE
ERGVDSTV
>jgi_Nemve1_197633
MESSGVNLSAANGSETNLSVSNGSEWLTNDCSRSEFFLTINTILYTGIFLVSFFGNTFLI
LDVIRKSTIIRVTTFELLYMNIAIAGILIAFFALPRELFVNLARTESWHLGGVSGLVLCK
LVCFITDIYPLVSALLLCFIVIDRYVETVWPLYWTVHRKRKFHRIAISISWIAPGTFLLY
YLSVYKLVDRGTEVYCAIESTAYFDPKKSFQLFGTISGCMFFIAPLVIIILLSRVILQDC
ARVSPSSNQLVHLEPEHRSSSFSNNPELSQSQLVRPSSNNTQQSEHAQRQQRLVRSTHQV
PRQQRLVRSTHQVPRQQRLVRSTHQVPRHDVDYRKTRVGLLMIFIAFFTPFYATISYFLI
NSTSIMSCTFIFYWRLARMMTYVYSSFSPVIYLLFNTKPSHLRIVTREIILLVPHQILYW
ASKIRIRRNRVSVTIREGGSDFSSSTDSPESSD
>jgi_Nemve1_197819
MPEEEKQLDVTLRSVPVDFKNTVFLAAAVILFIVGFLAVLTNGCLLLTIAKDPLRCFRNK
TAVLVGCLSITDFITGAVTSVYVGVFHVRLILRSPPFMVKGVILTKLVSQFTVWSSMYII
TVFSCERLIAIALPFFYRSNVSTVKMFSVCTLIWVGCFFGNFLEVSGLREATYNTIELYV
FFVAPLVVVFFAYCGIYYKLVRQRKITQSLTNSTEEQRIQQRHNRRERQLTITSFCILVG
FVLSYCPWYAFYWVGTTCPSCLATRWYLACYHLSIPFLYMNSVFNPLLYMWRIPVYCRSI
KAVFRGVPVDALAGSTNSAHSGNNITSQIRANPKVRPRQ
>jgi_Nemve1_197843
MDQGLRGDTADLKHIWGPCAEFCERRIKPLISVPIRTKIGGGGGVKINVTNIQFLISSAQ
TQSGTLEVSIRMTIIVLIFIATGLGNGSILVMIKRFNTLRTTPNILIANLAFIDLMNVVI
NLPLVAVLVTLQFQRYVKGRFSSAMVASLQSAFVLLNLFDMTLMMIDRYFVIQWGMRYKV
WSTVDKALWAVLGTWLLTIIIMIPWFLYLYEVDLGDAPNVIYRMVYYYMIGDYMTIIRTV
FTALFAVMALMTWYSIRKQTRINEKKLSLHNHGLHLKEARRRMETHAATTVGLTVGAYVI
TCIPLIIYGVLSEKASNLFSTNFLRWFGIMSNLFQFISSMCNPFIYMARCKRYNQALKLL
LKDPFGTSEPTDKVAVKPTTNRRFNPKSNFLSKRKVPSPGNSRDAAPEQPICRDATTACE
PNEISVTTVEIHTFPDSTRKTSLDKGNVHSQVIRDSDEVVLEMQTCGDGDSKAVTSAGSK
VDAYRDGDGRVDNQGFNIDDDDDDFLNHSGHVMNFWGYNTHDDNNVDYPVDAMTINDSCI
KENLGFTFDSGDNQEFTVGDRDKCGGDDYRDGDDQIFLHGTDPGTSPGSCINKNLGFTFD
RGYDYQDFTVGDRKSVYGGHDDDDDDDDVFLHGIEPGTSARSRVNV
>jgi_Nemve1_197858
MEMTALVGPLIVLTILTSLPVCHVQASCRQVCHVIPNSEHHVDLKCSVCEMKSFNNLTTD
SEQVQRLLLSENDIHTIERDAFAGLGKLIQFFFIGLLKQLHCIFNGNISRDLKDNPLRTW
STTGLWSQLPRLAVLYLHNNTDFLPTDEIFNLSSLQLIQGLLSSKTHRIDQWECHVWRNF
DMEKFMRSYMIKIGLNWDGKYKRRMFALDKNLKPKDPEGCHYIRVTIFNKKVTLFAHYGF
SLMCNIKFGRVDASSYYTFEKINLCWEEINQISTVNFFIAIIGFCLNVTVIATTLRSFRL
RQNAAIFLMCNIAIGDLQIDVYLLLITSTRRAMTENDYEHMRESHSYFCKVLGFCYMFSL
AYSFLVSFLVNIERFLTVVYSMKPNVRLTVRRAGFLLLLCLALSSTITSLTYFDVQISGH
TDSMCTPVKGISGFDVRNVYGGIGFVIYAICGFLYFKIYRTVRKSAQTAGVKREGNLARR
IALVTLTNLLVLVIPGCVSFIITHTTLGESMHKVKTILWETLTYISFGLNTILNPLLVSF
RHKMFQREFVRLWARRNRVGMNHTH
>jgi_Nemve1_197860
METHPVIVCDHIETYPAIVWDHMQTHPATVCDHMQTHPAIVCDYLETHPAIVSDYMQTHP
VIGCDHIETYPAIVCDHMQTHPATVCDHMQTHPAIVCDYYLETHPAIVSDYMQTHPAIVC
DYMETHPTIVCDHMETHPTIVCDHMETHPTIVCDYMETHPATVCDYLETQPSYGKIILRS
CAIIWKPSCDRVRSYGNSPGDRVSSSLCGSKEKGKKMSMGIASDGSFPAISSALSNNVII
LKLKYSDDKCHARSLRTPMNFLLVNLAIADMMVAIFMSPRHIFLPAFTHPEGYTGDIVCK
LLTGGNLMWVIILVCWLYAFVVDIPPFLVIFYNHDRRFCTEYWPNISLARAYTIMMFNLD
FALPVVLMGALYSRVVYRLWFRQNNDTSHAQLAVARSRKKGAENFAHRAFKGAIGFLTDW
NQPNYTRQSKIFSVSHMIIFTLVSRCPREKL
>jgi_Nemve1_197873
MNSTSTAPALPGSSAAWLSALGMETLVIIALNVLTLIVLTKTHRLRRRTTYFLINLSITD
LLVGLVPLPMYLLFIFNPSVFMKNRWLLSAYQALDMIFGACSIWTLAVISLERLYMVRSP
RRHRRATLRHYLVAIAISWIIPVAVYLLGFMTSTGIITRSLYLYITVVTLLFIPTAILVL
SHLALWVTFKHRNLSTRHARQERELRLAVLSGAESVLQATFGCGACLEDLAIREQLHEPP
YLLAQTAWF
>jgi_Nemve1_197894
MTSLEEQFSSGSWRDFERPGNYTYYNDYDDFVSTHYMTVQAIVFVLLFIVGVPGNILVLR
IFTHHQNDFRLFISNILTLSLATADLGVLVVYIPFYLAYEFLGLVWPFGSAMCKLVFSVT
HICVYASLGTMIAIAGERYLIVRNRPAKRWVIGATVGCVWSVAIILCVPQLMYYTVVSIT
DDAEPLFVCELEWPDPMHEKILHPIDFTLFYLFPLIFTAAVYLKIIRLLRAAIENNVPSH
RLIKESKRIVRLFVVTLTVFAICVLPIHILHLCRVFYHDYWLQLTIERPGMFPTLAALYL
VTHVANPFIYILFHRQFRVKAGQIVRRCLKFLCLCREVTVKAKCLCLGRSFVESPSGSIQ
DTPQKDEQRLALTLV
>jgi_Nemve1_197895
MEFYDNRHHTNETNDPEMIDRLPRWAWDLGLVIYIILLLLAFIFNSLVLFTLCRVRSMRR
SVGSTMNIMLGNLALADLLLAISTTLEATAVYRHSWELGSTACKIQRWFMYSFYAVSMLS
LIIISLEKYYAICDPLNKKVLQNTGTVYFYKMIGALWVAALLLESPQLLISDLENTYRTT
VCTDVNPEDHDLHILVLSIYYLPMFILLYALPVVMFTVTFYKIGRKLRGVEKRLLERSRH
DIFDVVQKRKRVLRVLLAVVIIFICCWSPFNFVQLLGKDTSLDNYDPLGNFYVSIKMLAL
CHAVLSPIIWTFMGQQFRNGVKRALGFAEQRLNPYGLSPGSPGLVTSNVQVRSASGGNLD
DLPAEFRPRSRGLEPRDLVKRPSKLDLLLTSITPQTGSQGLTQGVILEVAEEDDVFDS
>jgi_Nemve1_197921
MAKSLLDYLHLSFLLSLLLLIIGGNLLVIFAFRSNPRLRTSTYKFLVSLAVSDLLVGSVS
LPLWIYFSFSYHAYFPYPALVNFYGLFDIFSALASIFHLTAVTFERWIAICRPFYYTTLT
RRFYLVSIALAWLMALVISALWPGYYIKGKDGFMGLQVYSVFLIVSGLFAPAVVITIVNV
SIFRVAKSLVRNVPRPRQECSNGLLEIRRNIKRETKTALTLVVITALFCISWMPFFFMNL
ISPFCNASCNQVLLSPTFLTFVKWLHYSNSASNPLVYTLRDSEIRHTFASFARRICWLGL
RRPAREEEMAMSTAGNYYVGRYDGLHRTPWRATLSLRKLRRHKRAPTLRLRRLRRHKRAP
TLSLRKLRRHKRVPTLSLRKLRRHKRAPTLSLRKLRRHKRAPTLSLCRLRRHKRAPTLSL
RRLRRHKRSPTLSLRRLRRHKRAPTLSLRRLRRHKRAPTLSLRRLR
>jgi_Nemve1_197923
MGATKTYLALNSTNRTTDFTLPSHGVEDCVRVGFSVVIMIIILTGNLLVIAAYRENRRLQ
TGTYILLISLAFCDFLVGSVSVPLWIYISLQEWTVNEGVDLFFVSFDYVTALSSALHLTV
IALERWVAISRPFYHQTLTRFYYILALLYIWIMAFVVSGCYFIGWAIKRAEFYVVALFCV
GFLIPFLVILLVNISIFGVAKRLIRELPTTTMSHDQKTKLQKERKTAITLGIITALFFFE
LLPTYIIALVGEFCQPCFVKLGWQNITRVFNFAKWLQYSNSAVNPFVYAFRDVEMRRAFK
QLARRLMCRRPRTIGQSRNMSVNTSVGRSAEQNLE
>jgi_Nemve1_197968
MAVWEEGERLNTDLQQRSQVTIVVEFTMFFLFGLFAIVGNAMVCAAIYRQPRLRVTTNYY
VAALAIFDIFQSCVSLPLVLGVIVTGRWPYGRVVCHIQGFSVPMFGFASILILLLIALNR
YVKIIKTRAKYNKYFSPKKAIASIFAAFCTGVVGTLILNTKFEFDPGKLFCFADGGRTPI
PTAFAIGFLFFLLPFSLMCYCYLKIYLKIRQHKRHVVLHLRNSAQRAPNRKEINTTKTFF
AVLVVFIICYLQIPIIEVIRKQNSFLPRQVFVFYTIMGGLSSVLNVLVYSVMNCALRLEL
KKILCGLRQRQINPAVASNNAFVVVHISNINHLETKL
>jgi_Nemve1_197975
MIFLDGHQLGAFLLLLCTRVTCSITCLAGNKSHDDVICQADRLVEIGNTPRNWSSIDLQL
GVCELLDEQTSVADPSSGSAQVQLLSDLLASKEYKNIRGILCTQECSNCTLSINTSNTVT
KAVQNNYTGCVGTKSSPSTFLKISSFYGYMPCCHGNTTTQRCQASMIVVKEISRCYDRAA
VVMSAAYVISPLSMLLNGVVVAVIIEKKNLRKNVNMLLAANMASCDFILGVYMVLITRNL
QYYDYSVFIAEFTGICPASLVLWVIGNTGVILTSLFMTVERYIAVAHALHPHKKISVRKA
LRGLAGQWVFTLVLAVLPFLSPDGYSVTYMCIPVDPTSKNKFVLGYSIAMVLAGFISYVV
ILILYVQIYRLVKRSGTAVGVKREGRMARRLAPLIVTNMVFFFLPILVILIWMLRYIFGG
TSLTNVLLSLLTGPVTIILFGLNSCANPVLYVFRASRFQQAVRASSILSTRRAAVVHFEA
NRSKSGTRTETQT
>jgi_Nemve1_197977
MCIFRSKTVSARNLVLRRKMEKSLFLLVLVALLSPTLSKVCVTQFCSCTDMVNATVDVKC
RLTNLTELRKHFDNTDRIHSLDLSSNQLKIIPEFVFRGFSNVKNLTLADNDLEEIGNASL
SGLKSLLYLNLANNKLRKWNGNLSVNTPELETINVTGNYWLPSNNVLELKYLRDIGGVTW
TDNCAECCLSKETSQNSVTWENLRSEMYYIGIEGDCRAIQYTVSKEVQTFAKYGFYPKCL
KNDQCKVSVLTSKPIHRCWDTDNNILNVEYLIAPISLALNIIVMVNTLTDRHLRGNVALL
LVTNMAASDILLTVYTLVLVSVRKIPYEDFLKIMSDFCPVAGFLWLVAQIVTITTSVLLT
IERYLTIVYCMNPAARLRRKEAIICLIVFWVIATIIAILPTAGIGVYTSNTYCVPVRPLR
DIPHMLELGVGIGSVAVLLYLATIPLYVHIYIYVVKSKQGAPTATSGKVLKDFCLARRIA
IMVFSNMLFFCIPVSIGLLWLVGNITKGMSPIAKEIITGVIPTLCFSLNALINPLLYAFR
NHKFMHSLQTRLQLCRKRTRTMSLTPVSSSRLTDNEIPKANANKK
>jgi_Nemve1_197993
MSSATNYFIFNLAISDLGILLISLPAYIIRDYFSWSFGKIACQIIIPMNDVSFSVSICTI
TVITLERYRAIVAPFKPRLKARGGKLTIALIWVLTYLSVGFPMAFYMELTKVDDRLICLP
KWPSNIVFKILTCFFISLIIIPLCITAVAYIIMIKTMRKQSKRLREARERRHSAGIGSTV
SLKHVQERHRHDYNAKLVKMLIIIVVVFWICMLPLSILAFVVEFFVIDPRKPVVDGLFTL
SIAVFFSNSAFNPVAIYIMSSDLRKGINTLLFFGRKRCKKNGIPHI
>jgi_Nemve1_197997
MSSYNYSCYHFTKTVQEGQITQGEFVVVAVLNGITIIPAIVLNALVLVSIWRTPALHTPS
MVLLGTLALSDFSVGILAQPLLVAWAAIELRASEWLKMYCDIATANSICTTYFGAVSLLS
ITAVAVDRFLALHLHLRYTVIITVKKITFVCSGMWLLAVEFGLSVILFGIRKFSIALCVV
VGICAVVIIISYFKIYSVIRKHRNQIQVVAPVNTSCEDSSISNVTLSLKYRTSVRNSLYI
YLAFVLCYIPCFAAFAYYDITGDNHGFATFAKISISIVLMNSGINPIIYCWKMTELRYAV
RKTVPFS
>jgi_Nemve1_198014
MTTAEEVAIVVAFSIVTVIGVTGNILVCLVVLLNKPMRTPMNYLLVNLAISDLLLLIFFS
PTFIFKGAYTHPGGLAGDVLCSLVTGESFAWMGGYASALFLVAIAIERFYAVTNPHSNLV
SITNSNLKILVVVCWLFAIAWNAIGFIVKRYNEQLGFCTMEWPADYSFKVYSALCFVVLG
VIPICTMCVLYSRVIHQLWFRREVEQVNNQEADRQRRKKATKMVIVVSFIYALSWIPELS
IFLIVAYAPTSIRGDIAYPASVAMVTFNSAINPIIYSFHNERFRRHLLNLLRCRVSGGRV
APNNRTVGAGHNNTSAGLQSISMSDNANKSIAGNKLENQAY
>jgi_Nemve1_198044
MLLSIQISYGIISILSVLGNTLVMLVFLNQRNRFNKSYNIMIFGLAVTDCMAGIVMFISP
KFVFDPPLFEPTNIPGLIAYCHMLWIRMIVFLLGFASTYICLLLAFDRWVAVVRPTRYKQ
VFTVRKTIVGVFLSYVIALGLVWIAHPGSKYAPGNPAGKRCIILRAEQDFLAHVRGVLGF
LLKSALPFFVITCLYAHLVYKLRKSPNLGSEQHSAITRRVTRVAALATTLLIISWSPSQV
SFFLSSIGYGNIRSALHLGLSVLAMLNFCLNPIIYALASKEFRKGYWEVFTKCRCLMGRR
HRVAAREERAGTERSDVGFAEDDGGGLGDRRAAYEDNNV
>jgi_Nemve1_198284
MRVVFGIIAGLSFFGNLLLCVTIVRKRSMLKKAYNVLILNLAVTDMLSGIFIVATPDYLI
DRKTFPYPPGLAGEIYCRLIGSTYILFIFGKASTSTIMCLAIDRWYSIVKPIQYKTTFSR
KRLYTYIALIWALSCITQMNELFIATVEEGLCTFVTPPYGAKVERFLILAHVVLTFYIPS
IITWVSFAHILYHLRRRTVQRHVNNTKAMHRLLRMCALAAFFLSICWLPTETFFILYKFE
AYKLDFTARLVFGVLAMANSCLNPFLYCLTNKEYRREFTKLLCCKSAIEDNSDSRIRGIG
FSFTNTVILDREASSSRYEMRRMSSFPSVFSTTSTSPTLRRYSIKAD
>jgi_Nemve1_198285
MTEVSAWTVLNESNSNSTSGEMAREGVFAHIAFGIITSLSLVGNILICVVVLRRRRLLRK
PYNILILNLAITDLLTGIFLAITPDFLIPERFFLVSVSLAGEVFCRLIASTYALFIFCKA
STLTVMCMAIERWYAVVRPVQYKVTFQTRRVCMYIATVWLFSCATQINELFQTKVRDSRC
ILAVPPYGAQIARILTVVHIGITFFLPVLVTWVTFAHVCSSMGKSRVSFQSHNKGNSAYY
VTKKRLVRMCAMTALLLTLCWFPAEVFFILRQFDILVLPHGFYQFTDVLAMFNSCVNPAI
YCLSNQEYRRDFLDLFRRDRVEMIPSCRKTTLTLSPDDTRHRRATFTQSPDDNRHRRATL
LSVDDNRHRRATFTQSPDDNRHRRATFTQSPDDNRHSRATLLSVDDDRHRRSAAVICQSH
CLSIDKKGGP
>jgi_Nemve1_198340
MITSLVFCLVTVPGNLLVVLVVLIDPNKNFRTPFTLLILNLAMSDLIVGIISEPLSVWTH
YREAMGWSLPMRWLSQTAFFLCCTASLLSLAVLTSDRYLAIAYPIWYRSNVSFKRVGIAS
FFIWVLSAAFTSIYYYIGFVAYAFIFANIAVFCTIFIVIFAYTRIFYVIRDYVDNQANLH
ANASALHRTHIRVQCWETKIIKTYKVNEARFHNVRDVSRFTIRDFLIRVL
>jgi_Nemve1_198390
MKALGDIYLYPLVGLWGVLFLVSIIGNTLVCLRFARRNQLLGVKPFYFCSLAIADLIFTI
ATLFYVLNAILPNRLFEHFSCKMFYYIINTSHGASVLNLLLLTYSRYMAVTRPLKAYTQS
QGVAKRVGGVWVLALLPYAPLWHIYSVKSDVRLHNGHCEQKTFNNDFISVYYALVIVLMY
CAPLACMCTAYVRISTHLRDRNIPNMVNNYRKRAFKLLVTLALLLFILWTPFNVMLFLIF
VLKIDFKYRELLWGVSSLLILLNSSLNPWLYIKASRTSSRIQLRLKKKQRHRMTVRHHRR
KYVVNSYNR
>jgi_Nemve1_198396
MEQSDLERQYVFKPIPLHIKHTISVSMILFAFLSLMGNSLVVYSIRPPKTPNSRAFRRTS
TKLFVRCLATSDILSALITCPVLVIEIYVPITPSSWACHLVRYIALFLTVITMMNIFAIG
IERYFAIFRPLSPPSNKTTKMLIAGAWIIGMVMTALININIRRRRYFIDEDKYTLFCSYD
NSTPTSRIINIVFVLLVYYFPCIILTVLCIRILRFLKHRRRTGPAQMAGDINNSRRFKGS
YMLVSLIFAFILPYLAYVVYLTVMMILKPPVSYVTDFTVRYATAVAGYSNGVLNPVIYLI
FMKDARARLKGLFTRRQRVGRHHVAKERLQQTWSKKGEISAPIQGLEAATSRSRSITPGK
EFCLEEEKGCTPNLNPGTHSAELESRYLTTKL
>jgi_Nemve1_198401
MDVNITKINATKEQGDVIEIAAIDLWYDVVAVVLGALAITGNALIMFLIASRRRLQQTQN
WLIFSLSTSDFLIGLSVITNFICVAVFRSWEISNTLKILKDSLFDVSSLNLCVLAADRCV
AVFWPLRYHALVNRRKVITIIIMVWAIPAAIGLPYLSIQSDDTPANTLYPATLVLIFQTF
PSVFMVIAYIRIFYVVYWLKKQEAIQINQLRFNLANSGPSRAICRPSFSITSIGSLVVCF
ALCNLVSSVRAVCWLLYDRCRLPVLLLDITTLLFYANAAVNFIVYSMVKSDFQREFLKFI
KGCWCRAEVRVNTASTTTNNGVFMQNINHPDNVSEIQTAL
>jgi_Nemve1_198429
MDTDATTSPLSLPTGTSFETTILTATCAILALINVTSNSLVIWIVYRHRQMTSSLNSYLL
INLALADVMVAIFITPQYVFQQTFTHPGGRAGDWLCKMITGGNFIWVGSAASAFTLVAIA
MERYYAFVHPCGHQLTKRRLTMIIAGSWIYAIVTNIPLFIVVGYENHGDEFNCPEKWSNQ
TIRKLYTVGVFVLFGVIPIVMMTILYLRVIKVLWEPNILPTQEEIVKKRRKATKMMLVVT
VLYFVCRLPNVILYMLWPYKDLYGSFRVSYVISIILVGLNSTMNPFVYSLHSSRFKEEFR
RWFASANTGERERLLVKDNKECNYGYERFDR
>jgi_Nemve1_198456
MSQNGTVHESRTFIKGIWRVEGLIIVVVNSMALAVFLSKTFRIKKSSYLFVNLSIADLQV
GLTLIINGIYGIAYDNVDKDLPYIIPMNRTSVISSLYTLSAIAIENAYAIFAPFKHRLLG
KMPYIFAIALTWIVPILTLLISRMLFELKVWLTIQMSFAIGALGIVFGCYLAIWIKAKYA
SPFANNRPVNNKLTVTLFLITLLSFLCYLPYAAFSLYDSWHEIDVLDDDHFQGLMYASSF
LNFLAYSFRMPEFRKELCQFFCKCCLRRSVAASVQVEVPLRSNREGQPSVISLNVVTSVE
QEESRGNPKGMPGGKAVVTVFISSLMILVVMDVIFHDRDSGNIDSQDIFRGSQIDRHEHS
KGDAYRGAFSVAKIENIYRQREK
>jgi_Nemve1_198502
MKYSAETIVEALTVVCICVISILGNGSLFIIVYKKSALHTVCNYYILSLATADLLVSTIS
GPVMVTTILNGDWVLSDDACKVLGFITIITFIASVANLAMIAINRYYYIVHWKSYKNCFN
NKRAVAYGAIVWLFAILLSTPPLLGWGQYGYVKEQSFCFVIWSANIYYMFFTVIICFFGP
LGTMAFCYYKILSFTKALKARLHKDSEKNDDESRPKSSFKNSMRGISPAETKITNTLLLV
VVCFVMSWSAFAFTIFLNVYLPGKVPRAINKWSLILGYLNSMMNPAIYGIRNPTFKDGFS
DLWKCFLCVPCRGDGIYVTSAATTSSVDDSHAARDIGKPPLFSKAKVTPK
>jgi_Nemve1_198548
MLSPGQIVLKVAFSVVILFGTLGNLLVCLVVMLNKSTRTSMNYLLVNLAISDMILLVFFS
PSFVFRDAFTHPSGEAGDLLCVFITGETFAWVAGYASAAFLIAIAIERYYATTRPHSYGS
SLIKRRLKVVVVGCWVWALVWNCSGFKTKFYNEKFDSCDMAWETEYSFRIYAAMSFFAVG
IFPSLTMILLYSKVVYSIWFDQNVTQIVRNAERHRKQRKRATKLALSVSALYAVCWLPEL
TIFVLSAFAPEMVAGNIAYPASVAMVSLNSAANPLIYGLSSNRIGREMARLICFWKRSVG
DKGASTEHELDRTGVNKRGGRNKVSTVDENIDL
>jgi_Nemve1_198552
MNNTTIDLDQNTTGLYFTPHYQESIPVKGILLGVFAATILGSLVGNIAVIRATCGMARTP
VTYILVMNMAVAELVYTLSMSLSVIYLELEYWPYGVFMCKVIFPVQVIAKFVITTSIAAI
SVRRYQMITGRSLRAPSKTCLRLTILGFWGLGLAVSIPLLIVLELVIYPPNPHSYCVDYF
PGTQLEQATSAMQYSLARFILGFVVPIVVMMISYGAVAVSLKQSISRQRLSRTRIDSLTP
SVNTRLSTHSMDLVGPNGQRSLTVTSPTADMESQPQEPNQLIKHEKDLIRMFYIIIFVFV
LFYFPYQIYFMIENNVLKDWYYVNLLHITDLTDIAHL
>jgi_Nemve1_198600
MKNTTAVDPLFTELQSRPDAQIWAESIFYVIINVIALFGNLLVCWIFYRNSRLRTVTNIY
IMALALSDVATSSFCMPLVAGVLLAGVWPFTKTVCKVHGYLVLFLAFISLHTIALTAVNR
YYRVVKAEKFKRMFTKKNAMYSIVIVAGVAGFLVALPLFAGIGHFEFHPGKMTCSIEFYT
RRADFLYSGFLVLVIVFSPFVTIIYCYSKVFKAVESHRRRLSLTIQASQDTRLSVEEVNV
TKTLFAIVLGFSVCWIPVFIIEFVDATFGEHGLPRPVYLVHAFLVSISAAINPIIYGIMN
KTFRGEYRKIFCLCAPAVEVGDIRMDELRRGTTLHMNNTRLPRPFTPRGAFLVESCQNSI
>jgi_Nemve1_198607
MENQTANSDIANLTTSINKQNLNSYFSSHYQTWFWVLHALISALTVVGNGLVIWVILCKR
SLLEETSPNGRSILSLAVADFCVGVFNAPVKFICVFWSKCGYLTWAIYSFFGNAFMNASV
LNLCVLTCDRYIAIVHPYKHAGQAGITRGLSLLAWTISFALQIPDLLGHVGATREASVEF
NSVYIISLNILPTLWMMYAYARILLVVRKHHLQIRKLERQISSNAVEALERTSTKSGKPK
SVAHGARSFKTVGVVVAIFLVCNSFYLYVMACFYLAKLCSCSLGLTSIMVLLRYLNSAVN
VFVYAFMKNNFQRELKRAFHFDRMRINQDGDNQTGSEGSAFRLKRINRFLLEKDKVTSTC
>jgi_Nemve1_198624
MNVTGINTSKSCLFFEVNSDRDPSFFTMNIVVAVLNVIFGFIAVFANALIMYVIWKNPVL
HSPSNTLLCCLALADFLVGLLAQPAFVIHKIGEILDDFDIYCATRVIAEFVGVLTASVSI
LTLAAISVERLLAIRLHLRYKELVTTLRVLKLVALIWVFVILLLIARLVIANEKVFFSFS
LPLVLASLLVTIVAYIFIFRVVLRHQSVIEAHSATPANHQTHNGRRQTLAFNFLKYKKST
LTMCYILGIFLLCYLPMVVVVLLRGIVQYSLAMKIAYFTSTTIVNLNSSINPVVYCWRVT
NIRCAVKRTLSKMVGERWQGEFELTDFGNATKRSQGVGNNRDGQLATQTTSQ
>jgi_Nemve1_198868
MNMTSFNYTDRPPYPFNTSASNVVRAILVALLILLNLSGNIMVCACFYSNRSLRTLCNYF
IVSLSLADICIALFAMPFWLVIQLTNNQLGDVKLVLSDQVYTFWSCMDILVGTASITNLV
AVSFDRQLAITAPFTYPKVFTHARVIALICALWVYSIAITLVRGFADPKFLQQYYTLMVV
ILSFFIPFMVMFVMYAKIYHVARSQARRIGGNFAHDLKAAKTIAIVIGTFLVCWGPFFLY
NFSTYLFFCCKLKYDIKVMVPAIQCVKWLHYLNSCLNPIIYTCLNRTYRTAFLKLMRSCC
SKGNLDEGSFRSSSSTQKKNSEKTEFITRDSDSSENVRKNGKMSSIVEMLRRHRDERKV
>jgi_Nemve1_198883
MVFLSATRNQTTPTHFELNVILATAYISAVLSPLTCVGNGALLYILFKDPFKKFRKPTTL
FIVSLSLSDFVSGGLTQMLYSARMFMRFYSKAQGDQGLFWTQKMVNHFMINISVLIVTVM
SIDRFLSIYKPFKYKVIVTSRRVATCNAIIWVYSVLFTLTSFTMSREVFMQIDLHLHTTL
PVLVMIICYVSMYVLIRKKQHRRVNLELNTRSERSLRIQKRVSATVFMVIFLLFIGLMPF
FVVVSIGIDFPVFTEEKWFIVMNYTCLPFLFVNSALNPWLYAWRLTDYRQAFFAIFHIKT
MVMDITTSRSTNDGSTMEK
>jgi_Nemve1_198963
MTTAYALSFVVGLLGNGLGLFIIFKRSSKGNASTNVLIGNMALADLLVTLFAMPHSVGFL
YYQNKWIGGIIGEIGCKLAQFPFVVSIAASILTLLAISVERFWAIYYPLRARKLRKPKVL
SSVIWLLAISVFCPYLFSYTVKRTASGQYYCVVEWGDIEETYRTQRLYYLMIFVFLYALP
LLVITLLYTLIGVKLWYRKQPGQENARSRRTAIVAKRRILRLLIVLVLVFTVCWLPAHLM
HYYMYYDLKAWFNIPVAVKLLSFWICHSNSAINPGIYILLSENFRREFLKTTLGLVCSKA
PSLPRTSSSKSRKTGRKATLSSRLFGSRRGGRTVTFV
>jgi_Nemve1_1990
HLRTIKLTLYTLIFLVSAAGNTLVCIVILKRKKMKTVTNYFILNLAVADLALTCICIPFD
IPVQEMGYIWPYGAVMCKVLYPLQTLTLFASVYTLTAVSLTRYWAIVHPLRKQLSVSKAK
TLVIAIWVLSLLPVAPYMNSLSYVPHSKYCEENWDNHNARKGYTASLFAFQYVIPLTIIA
TAYCSITSELSRRTIESACVRNQQHKETKKVVRMLMIVTLLFAVCVLPNNVMWLWLDFGA
ADKSFKYFWDVVAFCHVWTFLNSAANPICYTILNENYRKEIQIAFMEFRRKRAK
>jgi_Nemve1_199000
MAESLKELRAVDVVLLGVSALVVVANAAVCVLVVVRKRLRTYTNGFVLSLAISDILTGGV
FMPFNLLNPMHIAHGFVTMLVIVSSTCNLSAVAFDRYLAVVKPLAYKTKIAGSFARLVCA
VWGVAVVMTVLPISWKADQSLLVHKIYVSCAVALFLVFPLVFILFVYSYIFVRLRRHGKM
SRALQATRTRRDEIRKSKRELKTVKMFSSIVALFLVSWFPVIVITMAFVANKPVPAYVFT
ISNFSITISSLANPFMYTLMKLDFQRELKAIMPCYKRNSPVSRLHYALALGNLRNTTSIL
AQTEESRSES
>jgi_Nemve1_199002
MLDSVQIVLLTISVLVVVANAAVCVLVVVKKRLRTYTNGFVLSLAISDILTGGVFMPFNL
LNPMHIAHGFVTMLVIVSSTCNLSAVAFDRYLAVVKPLAYKTKIAGSFARLVCAVWGVAV
MMTVLPITWKADQSLLVHKIYVSCAVALFLVFPLVFILFVYSYIFVRLRRHGRLLRAMQG
TRTRFDEVRKSRQEKKTVKMFSSIVALFLVSWFPVIVMTMAFVANKPVPAYVFTISNFSI
TISSLANPFMYTLMKLDFREEVIALLGKRKTLKRKHVPFEHNRLYSISPSSRTQVVEENK
KETYC
>jgi_Nemve1_199087
MAKANNNYLMYTTTINPPITNATVGRDEIDSETQAVMEIYYRTELASAITLVILAAITVP
TNILLLSSIWRDPLKCFNKPTTPLVVGLAVADLLTGLTTEPFFAVYYVERYTTKRHIRQG
ILVLYQIGQFVSTVAISSSFLIVLVLSWSQCVAITYPHRYKQWISRPRITICVVVIWLYF
SVFSVLHFVNIDQNTFLKADLALHPTLITIILFITLAFLFRSFSKQVRRKKISRGLSNER
FPNKRQTENIERQFTIVTLYLAGILLASALPHVIVQYVWLYGLNTFSLRDQFYIFIVMRV
RDLLLFVKVALDAFIYAWRLPMYRRALQKTMSTEGIKRRWATMAEQQKTYDDGRTTREET
SCAQLVSKSNTGDKVRETLDDIMKRSFSQGVGSPESYLRVLLNGILSRLYVRRKSLDN
>jgi_Nemve1_199093
MAAYFCFPAPVTLYVIFFFQTTLNITLFSTESEGSSSTILMTSNEPLQVEFNLLIHYRRS
GQLESHGMKYLSGRIKRYPNSTSTFQLTRIAVSGDVSPNPGPSEKCSVCLRTIARNHRAV
LCDCCKGQSHIKCVNVKPSEYKRIKQMLNDTWICPGCAVISTQNEQPFQGIGDASFEELF
NMNVHGDPAAQDEDEARYANDLPEPWIIQERKRNSTDLMLIYLNINSCQNKLDELLLLNK
ELRSHVIFLTETKIDSSYTNAQLALEGYHIYRKDRKKGGGGLMAYFSSKMASRKVKLPKY
KLLEVLAINAIINNNNVLFVGIYRSPNPTGTDYYRKLEEELHAVCMWASMECNTLVLTGD
LNLDRLRPERREGQILINLEEVFGLECLIKDPTRVTPTSETLLDVILTNKPELFRASGVL
NPEMSDHHLVYGIMKERVSQHERKVVTFRSTKSLDVEKFNEDLSSAPWHVMETFDTMDDK
YHYWETLFNTISRDVTRLVSAWYFERRVINIQSTLTQGVGGFAIDPGIRYTDHKRASVAS
KQVSDGVCTGMATNNSTSAQQMPDFSAYFYCEYLSAIFYCVLSPFTVGANGLLLAAIYKD
PLKCFRTPVTYFIVGLALVDLLTGLVVEPFFAVYYFSRYFYGFLNVSPTINLLATIAGFM
STVGLSTSFLIVLALSFSQFIAITFPHKYRVLITTRRVLICMINVVLYFIAFSLLQVFNT
NIPKDLFWRMDLYLHATIIPILLVISHAFIFRSFKRFSKKSEKMGAQAKRVDNTLVVHSS
NNNSNTELIKPSKKTAQISKSKANQKQLTIVTLLLSAVLLFCSLPHTIGFYLFLHIEWKA
PSEEIAINIAIRVTDAILFLKVLLDPFIYCWRLPKYRAALRNTLMCREKSEINHSVEQRS
KLKTETSS
>jgi_Nemve1_199202
MNVTGHLDRGASSPLRLRFDVAVPFVSILTIIGLTSLATNALIVLVLCKKWRTRKRYELF
VLQSNLMDLLTTVITIPFWVLTAIHAKGNFEGGTVCRLNASLCLMDILAPVMFLMLASAC
RHTNTIRHEASQRVFTEKRSFIMIILVWIVSILICLPQNLAWTPLPEVACVPDLISNIWF
TIYVFLFFFFLPLMAALYAHVFDIVLFQPKRMQDQAGTMYQFCKKQALVGEELEIQKSML
TVLVVHSVCWLPYVLVAIAENLLSVYSLDLGGVSLHFITLTTGLAGLSIKAVLYCFENPR
VRGYVKELFGCADEVQEEEDMELQQA
>jgi_Nemve1_199250
MENGNISKLSAKAGSPRLDNTIEGCFMITLAILAVIGNSLIIFAIYKNRNLRTLRNLFIA
SLAFSDLSMACTDMLYQAIWKLVPNYKPPHFSVCYFILLTGVLFGAASVFNLTAMTLNRY
IAVMYPLHYSIYVTPKRSSLILMLIWLAAFCLAIPPLIWRPVEVVCYSTEPSEEHFINEV
VYMASEWVFWFVIPAIIICISYGRIYGVAKHQLRQIASLDRTRRGFCPPGADELSSKMKM
TAMREKKAGRMVAILIGFYLFCWLPFFTVLTIHKFQAKAVPPILMRIFLGLMFTNSAVNP
LILTLHNREMKNALRKLFCGNRGANFEYELTAANGHSLRSRAATISTNSADLRNSYI
>jgi_Nemve1_199267
MNNTNSSIPSMLPPAYQPAPLPFLVCWSVMGLASTVLNVVVCCIVFCNARMLTITNAFVV
SLSVSDLLAAAVLVPIYIAEEYTLTKVPISGYVIAVLLLASIFNLCAVTYERFVALTKPF
GYRVIMNKRKVSIIIFASWFIPVLISLLPLAWHADPSSPYHKAYMIITLILFVLLPCVAM
IWVYARLLKIIRNFIQRNRRRTSSGNKTGERAGTEEKAARVFAIILAMFLLCWLPLIYIN
ACTAFQLEHLITQTLLYVSFFTLLLNTIMDPLIFAFLKRDFKESIFKSDRRPAGMMTSMV
SRRSEQEELSPTCMNGE
>jgi_Nemve1_199298
MAVCRENTKPEYIVNTIFLVFIMGATLFGNGLVVAAVYMFARLRRMSNYFIVSLAVSDLL
LALASLPLRIDQSYHNNNWCRDLSTCTYWIATDGIWASASICHLAVISIDRFLAVTKPFA
YQELMTKTLGFTLLGFVWVYACLWGLLGLFNWTDPGTPSIYTGVYPTGERFCTKNDKWYY
TVALAVAFFLPLLIVIVTYACVFNVALNQARAMSLADPNKRGHKRIVRELKATKTIAIVI
GAFVVCWLPFFIIVVLSLWCKPEDCFAAFQKYPKFSLAIRIPFVFVLPMVNSCINPVIYA
VYNKEFRMSFSVMLLRKKRGRRSPDYLEELSVTEHSNMRRSIIDDRVTHPMNGAKGT
>jgi_Nemve1_199377
MPNITCAIAANATDHLNVDVLIASLVLPIGGFVVVSCVAFLAVIQRNARLQTPANLILCS
LTVSDLLVGVVSVPMFSAFLFLKASHPDACAFSRLFDVTRYSMYVSAGGSLVQISVFSWD
RWEALSQPLKYKTKVTRRKVLTVSGACWVVWIMWLSVILYGMSNRMREICTAVTCCVLVL
TPVFFHCALVLTIRAEFRKMTMIPIQRYVTAALLKERRITVTLRYIIGAFLACLLPVMFI
WIAYIAGVTSLKRHAFPWAVTLTFFNSCLNPVIYFWRIPGMRSAALRLFCCWCVNERKSR
GEPGSRKQGFATGLGKKFSKFHDFLGFYGPVGTL
>jgi_Nemve1_199416
MAKGGGGDGTAHIDESWGVGTLRTVPNILVTNLALVDIINALTNMPLFISWYICQTRSLS
GPFLSWFVVMFYVLFMYLTVASLVVLMLDRYGAIVHGLRYHTWKTRNKAYVSVAVIWLAA
TAYAVGMFSLGVHIDIGDKPVWMYRILYFKKFGRSFLIPGYLVPFAVIIILGYLIWREVR
KSTLLRVCPRSSLGKHARTDIKTAKTIGITILTYFWMGCFPVLLHSVARIHGSWLHFLAF
FFIYTNSMANPVIFSLRAQRFRKAFVLLFREPFGHSQPIETRHTTLSGVTNWSSVNQAMI
>jgi_Nemve1_199433
MMFLIIATFIVGIEVIAGESNWTRCSPVCKCAHIDKSMAAVCRPAGLLEPDHFALPVAVE
SLSIENDSLDFIPAGLFSHITSLKQLILKNNSIRSIAKGAFNGLDKLLTLDLSSNGLQIW
DVDPDLELNSLKTVKLYGNRNYSPDTSILKLCNLRELQGVSWSMHCKDCTLAKFTEDARN
MTRIKNMTDDDMGDAICVMEKDEFLHNDVIKYGKTFEYVKLGFTPQCICEGDEECYNHEI
QFPYFEHLYEVPRSLFHIQYGIGSIILVLNIVIVILIIFCPSLRNSTSFILICSMALSDA
LVGVYTIMIAIHNPFHDTTVTPNELLMNNIKVCPNIGVVFTTAQVTTVFTSFFLTLERYL
AIVHCDNPTARLSSKLSLRLSILVWLIAITFAMLPIFGVQGLQYHKWFQCTMPFHKGSYI
TDTSTVTLAVGVLCVMIYLTSVGLYVRIYVFVQKASSQLGVKREARLAKRISLMVLTNFF
FFVTPMILFLIYVYRFVDLMLDAAVTLNSLRAFFVMGSWIPVTLLGLSSLINPFLYAFRH
QKFQREATRLGRNISCNIGMSVNSQNSDRKGSTRQSNKTPTWKKHQGSNGRRLKRNGNPN
TIELQLFSEPEHHEPQTLDP
>jgi_Nemve1_199504
MTSSYYLAIGILSIIVSITSVTTNSLILVVIIKNPLRCLRKPSSGFLCVLAVADLAVGLL
SSVGVAVNCLDAFLTANLEEETLQKYSLVAGVLTYTFQVLVVVALTLERLLAILCPVFHR
NRMSFESAVVSSLVLLAYSLFFSLIQFAGVNPEVYNISDVLLHHLLPLVAVLVAYFAIHR
GLKKQSRAANTNTADSRRVQIERRLIGTVSVVGLFMVLTLVPYLVVILLSFYCASCDGNL
LLKAKFLSILVLYSNSAIHPFIYGLRLSPYTKSFKAVFVTSPVESSHSTEMRRVTRDRRD
FDRSLEIPETKTSKCTNKNTY
>jgi_Nemve1_199560
MEASNTTNISLNQTGCATTDTVAETIIKTVAQCALLLASLVGNALVILVIYRVKSMRTTV
NYFLMNMAVSDLIIPAVVLPRDILETSSGSVAWRLNGGLGVATCKFVYFLSDITPSVSVL
SLVFMTCDRFCAVAFPFKASLIPSAVRRSLIAITWLVSMAFFAPYFYSFELVPGENGDVF
CRLTWGDRIHIIFITVICLTFIVIPFALLASIYTAILVILYRNRGTGEEMERERKRREKV
NKTVMKLALAIVLLFALCWGPYNGVIFTIAFVWQNKIPRTCSFSTIWFIARYLAYSTSAL
NPLVLFALNENYRNGLKRVLGIRRSAGNDETTSRYLRRKDKRKPSDLRMVTSASLLKSCD
ASKTATDSL
>jgi_Nemve1_199619
MATEAFNTSFTGYNSTRNDSNTTLTANYGVGPIGSEDIKLIATIFFSVISALGVTGNLLV
IITLIRWREMRTPCNYLIANISAADLIVTLMLSPLRVVEQYTRGWIFGEVLCYVFAPLQD
ALVSVSVFTFTAIALERYRAIIHPFKPKLNKSQVKVLIALIWVFCYSGTGLPLAFFVTYA
KKGQGYLCFAAIPKDCFYIFALYLVIVFITLPLLLQMVCYGRVICALKAKDAIQKHDNSD
SLVQREVSRQRLDKRRRLVKMLIVLMAVFHVCYVPRGVIMLITEFAPFLRHSIAFAFADI
STMLLYYIKHIMNPIILCWMSADFRGCFAGVCCCGQRKEHARMGSERIRLTSAVKDKSAD
SEQSKL
>jgi_Nemve1_199620
MLDVGTSQQVNASSNSTFHGDQARSALPLLYTAYIIIMVVSMVTNSLMVYIVYWRMRSRS
PTSSQFASMAIADLITTAFSMPIWSYFICIEEWVEGLLGNLLCSLAASTSIMTSLASLQT
LMAVSVERFIGICFPLRRAVVTARNNRRVTRMIWAVSVAMAAPAAFLYTVHNSHGRLRCV
NNLSTRNPELRKVYYTVIFALMFGLPVLVMSILYILIAKKLWSSRIPGQQSDASRRAARR
RKQSILRMLVILVLAFVGCWLPVHIEWFMEVYQSTARREEQAIVLAHAYSALNPVLFFLF
NGRFRDEFIKILRLHCCFKPTSFVREHPNTTGSVFDGTEALRSYKLSLTPSNPPSGVRLL
KITSTHESRAT
>jgi_Nemve1_199627
MADEHQDVGTAYWVTMTVILTLGVIVNIAALWICFRPENRKKEITPLIANIAVADLILIT
CGHTSTHLRGAALQRNEPPCMWIAILNGIVGIVTIVTMASINILLLRKMQSVVMVNLPAC
RMAALIACIWGYSISVMSTPLLGWGSFYPGKSSANCEPEWTSRGLGDISYNVTLLVTAFV
FPMAVIIYTFYRIKRRLRNEIPTAFPQGRRRMYTTLSRMMVGVTVAFTLSWSPDAILSVI
SMVTGRPIIHVVPSLMAKSSVIYTPIVYIAFSRSFRSAVNALYSLLTRTKVRPIVTKSPA
VIYRVREAKIEYVSNPLTLLAHPSRD
>jgi_Nemve1_199669
MQVLAVAVFAVAAVFGFLGNICVLFDSIFTSSFRAKYFLSLTGLDLLSSIVGPIIALLTA
CFGTKWLESVHGSCEAIGFVRNFTHIASPLAILSLVIYRRRKSKSLIRVKSLRVIILVTW
VIGLAVAIPPLVNWNAYSPQPPLNFLLAESWVQGSRIHAHDWFAKCVGSRGDAFRSYRRH
KLCLQWLRHAQECRVNDPGCTTVQSSGGNSSRDSSFKNLLVALANSKNDFPSVTVRHKQI
NQQEEQEGATSLSRNVQAESSSAKDFTHIRSYRYRKHFTTRLAHFRSTNFALKDKQNIQF
LKLKVVATFVSLIGWMLFYLTVAMSTADVSVPQLLLVFAEWLLYVRPVFSPLIYPLVSKE
YREAFVTMIFKLKCCRFATRINRKKGSVELVKLETQYQAWGKDVPVSSVSIL
>jgi_Nemve1_199703
MRLPEGIVITFVNSLALLVFLSKTFRVNKSTYLLVNLTVADLLVGLTLIIIGSYDFGGDK
KDNVLNMFSRINIVSAMCSLFTFTVIAVERAYAILAPYRHRQLGRRPYLCAIALAWVVPL
GAYIGFIFESNGEIIQGMIALIFVISSLAVIMSCYLAIWIRVKFKRNFSNGRQNVSNTKL
AVTLFLVTVASLLCYLPFSAILIHFIWIKMESSPIIDYFVPLLYANSFINFFFYSLRMPD
FRRQLYKLIRQCFPVRNCTISKMPQGQDMDHRRDRNQSSTKRERAQASQDSVFERPAIIA
INNMRSPRRYALDSREKQARRQPAVIAIKHMQ
>jgi_Nemve1_199705
MRLPEGIVITFVNSLALLVFLSKTFRVNKSTYLLVNLTVADLLVGLTLIIIGSYDFGGDK
KDNVLSMFSRINIVSAMCSLFTFTVIAVERAYAILAPYRHRQLERRPYLCAIALAWVVPL
GAYIGFIFESNGEIIQGMIALIFVISSLAVIMSCYLAIWIRVKFKRNFSNGRQNVSNTKL
AVTLFLVTVASLLCYLPFSAILIHFIWIEMESSPIIGYFVPLLYANSFINFLLYSLRMPD
FRRQLYKLIRQCFPVRNCTISKMPQGQDMDHRSDRNQSSTKRERAQASQDSVFGRPAIIA
INNMRSPRRYALDSREKQARRQPAVIAMKHME
>jgi_Nemve1_199844
MADNVYLEVSFAIIAVLAICSNATFCIVLLRDKRLLNTACNVLLFSLALTDMCTGLSLFF
TPAYVVAPQHFTVPLGVIGDFFCRIIFSQCLVFTLGIISVYTLTFMAVERWYKAMFAKNR
KYLYVAMVWLWSCLLNAPHALEMELTTHNASEPTCEWVTAITNKNTRLVVAVGEFLLKFL
LPVLVTCATFISLQMTVHKPGCQFLRRNGKAGMRLLRMCTFTAFALAACWAPNQLYYILF
KFGHSQLNVPAHHVTVILCMFNSCINPWIYCATNRTYRKKFTALARAICFRGPQVNCDVT
TSGSPMEGSTGTGVQNKPETISTTDRPLSSKMQQNIQYGSVITVLEPEKRHVPAGAESLE
LEIPGVTSAGNNTTASFVNDADGTELQSIESPSPTIEETRT
>jgi_Nemve1_199875
MNSSLDQKNSSVSGTAMNGSLGVHGGTTTEDVFKLVACALVGVLSLVGNILVVVVVFKAL
RLKTATFYLLVNMSVSDLLFTCISMPPFMVNITGRGLLVGGSAGLAACKIVNSSAFGLMA
SSVLTMTAIAFDRYIAIIKPMNHIMTGKLLKAIVLGIWIVSIAIMIPLIIVLTVDNYKDD
FYCDENWKEIASNSVFASKVYTVMLFIIIYIIPFTTMTVLYSIIGQKLWFKKAVRNVNRE
QQRLVVCQRRRIVCMLVVVLVAFVCCWLPLQIVTFMAYFSDTHIPRPLYFTGEFLVRANG
ALNPLVYFTFSKTFKREVLSLKPFSYCFKRKQFTVTMMIGNSPGMRSLRFIDDDGRDKGV
ESKNGVTLSRNVPVMGK
>jgi_Nemve1_199985
MFGENECTKVTAPSELSFSTATLSILITLTAFPGNLLVILAIAIDPNKNLRSPFNFLVAN
LAVADCLVGLLVGPISAVWHMCEGLGRCAEYEAGVVRSIHMSFFISCTASLFSLAALAID
RFLAITTPLKYRLLLSPWRIALVSTVIWTVAVCFPLIYLEVGYIAYTFVFANTAVLATFG
VLVFTYVKVFQSLRAQVLQWDQLGNNRSANGVRLRAVRWEQKITKTFLIMLALFIACYLP
SCIVIYVMNLCNHCSCVMIHVLRDMQLILVMANSSMNPLVYAYRLKTFRSAFKKILQRCF
NAYRRAKQGSFSLSQSQESSGL
>jgi_Nemve1_199997
MVLHRWSDGINSSKSSNNTDSDTPGSLTAAVVYMAEGSLIFSFNFTTILVFAVNAHLRRR
SVYFVLSLAFSDMMSGAVVAIHGLTLTKFKFNHNKELLVNCTNTTDVLFFAGSLLGLQLI
ALERMCAIVYPIRHRNLTNRAYSLAIAIQWGAAIVLTGIYVIRSPKLYFIVASIVLVVGL
VTVATCYSIILITFKQQNRAHRQVTDTAQLKSQRRKRRLALTLFIVTALSLLTLTPTSVL
LALYSVNEVTPLSTWIATGMRFLNSIGNPLVYVLRLNEFRHALFMLLFKCARDRPIGVIR
Q
>jgi_Nemve1_200208
MNDSSSIACSSHKLEVGILLAVNCVSAIATSLLNTLVIMAIWKTPALHTPSRYLLASLSI
LDLFNGCVVQPGFIGYLALLFADWCDTKYALLVTLHRLAYFCGAMSLYVMALMALDRLLV
VKLLVAYRVVVTTRRVLIAVSGAVVIKAVIYSLIPAHFEILKLVGYIFSVLYLSAIIVFY
AMAIVYLRRHSSLVSPTASDDQPAGDEVFSVCKYRKSFVTMVIVLASSLVAYVPVLCFFA
VVRDLSLTRVLDVVRMLFVEILTALLTSLVNPIIYLWRMRDLRGATKSIIWCRD
>jgi_Nemve1_200218
VRRPEARSLFSMFGNKSYGGVSGCFGLEMYKGDADNAQDITDKLILQMSILVTITATMEN
SLLLLAILRSSELQHPSYILLGCLAFSDLMTGAVSQPVLVAAYLIAKYERMYHTSCYTLK
AGLMTAIVFSGVSLLTLTAVAIERFLALYFHLRYNDLVTKQRVLLLFASFWPMVILTMVM
PASMLKNLRVFAVIFGSILFICSSAMVFFYRKIYRIIRRHLTEIHAQEFAVQCGPHVIMS
SILKARKTVALFLVVTSVFFIRWAPFVVVGVLYLYGLDEPFIVQLKKFSVIFVLAGSSAN
PIIYCWRLEKIRRTMRKELSKIFAVFRCNK
>jgi_Nemve1_200221
MAIIIFFATTGNILILLAIYMDRTLRTMTNVFVVNLACADLLLALIGMPFTLVSSITFQW
VFGDVWCVINGMAVTLFCVASMLTLAAVSIDRYIAIIHPLKYTELMHSRTATGIIVYIWA
HSFIVALLPVFRWSRYIYIRSESICTFDWAFDIACTLFIFVVCFFIPLSVMMFTYYRKSQ
QRTEQRFKQDNKAVRTLLIVVGTFILCWLPHFIGIFCLMSGTCAWPDRYFAITTWLAMLN
SACNPVIYGAMSRQFRKRFKQILQCKRSFF
>jgi_Nemve1_200394
MYNVSSNVSSSNNPNVPNPDSLEYVFQSAILAVVCPFNAISNIATFLVIIRSEKLREHSG
NFFVASLALLDGVPMSIVIAFRLAFIHDFYGAVKVCAFSATLLVTTIYCIILHLMLLSCD
RFIFMFFPLRYSSIVTPTRSLIALVPAWLLPFFSMTVIPQFNSDIKKGSTFRNSLVGCPV
SWNTQDSSPALYAHHLFNTVSFLAVPFAVMLVVHALIGKLSFKQANKVYPGSHLSRASPN
FTSAVLSVKRRIKALKWAKTIAIMICSFLLTYLPAFTCSLVAAHRGTSLLPRQAKNILLL
LVFLNSPLNFIIYSLRSKVFTGELEKSLSALLWCLPEHHRMTMFSRRDDREFRSSFERPK
RGTICLAQTSTTLMRSDEATYISSLQTPREVDRSQKNAELQDLEIWVGIEKCESNQAPRL
RTSETGIISILPTRTEQLSTFNSCCFDPITRNSVLSSLIFNLSWYIQTCFPKTKLRQRDL
NELAKIDNCHYSKTR
>jgi_Nemve1_200448
MENLTVRVLIQNVSNDLDFGRFKIGTIDIVFAVLYFLIDIIGVTGNALVILVVKRNRSMH
TTTNFLLVNLAFADIFTLLTCPRNGYWLAVTASHPVGLAGDYICKFFTGNALVGITASVS
SLTLTVLAVERYRALLKPMERKYSVSMENVKFVMTAIWGISILVNIPDFLKNKYSEHYGK
CVCPFSLELVQPEFTHVLCTVLFLGVAPSLILSFCYIQIVSGLFLTKKICSEVTGNLNEI
EAKKRLARLLISVTFAFYVCYISYGVYFSYLLFQDREKIIQKYNLHYIILKTVEFTLVCS
SCINPILYGFQSSNYREGFKKLCFCHARRQGHVDNQFQMSTVVP
>jgi_Nemve1_200455
MAAILKRFQKQEFLGILHVTREFIRWDTKTKFNPRTLMFKNHHLDQCLDLKLKMDLFLVV
LIALQFFVSIVGIIGNVSVIRVVWSTRSMHTTTNYLLANLALADIITLSTSPYLYKFVFG
SLHFGYNGWSNLTNEWICRVLLENGIVGVFVCVSVALLTVVAVERYHAMVKPLSHRFRLG
REQVWKVVLVIWFVSILLNIPIFIDVRFDPQLNVCISAFDLNTGKEIATYLAFYLGINIC
IPGLIITACYLSILKGLLITNSICSETVETIQGREEKKKLAKLLASVTGVYFICFAPFAI
FMIYLTAKKFLNSQDKNSSPLFNYTYFVLTSLIFSNSCLNPVLYAFQSSSYRRGFAKLYT
CNCLKARRQIVQVESFSMATDARLRTQQQSTHNL
>jgi_Nemve1_200474
MEDFEKVNLTFANISSEGNQGNEHKISWVKIIFIFIILICGFILNSTVIFLVLAKRVKKK
TINVFVVNMSVADLCSLLLYLPWRLKNYLTENPDWQNRTDWAGGIFGDVTCKLISWFYNS
TDWVSLVTLLIISVERFRAVKSIVQLPGLSRCKTASLISFTWILSGFVNLPLLIICGVRS
GKTFCGCPLTKTIAAYYMGTNSLYVCLVISILSINLVIIRRLVRVQASYNLPEAQQVRGL
QRLHSAVRMVLCSLVLFVVCTAPFYAILTLARLEFFAEISAIEISDDTFDAWDFIFYVNA
AFGPVIYFIFLDDFRDGLKQVIRGCVRSFRANTQPDQPPEQPSSRLRHKPACENG
>jgi_Nemve1_200475
MEDFEKVNLTFANISSEGNQGNEHKISWVKIIFIFIILICGFILNSTVILLVLAKRVQKK
TINVFVVNMSVADLWSLLLYLPWRLKNYLTENPDWQNRSDWAGGIFGDVTCRLISWFYNS
TDWVSLVTLLIISVERFRAVKFTVQLPGLNRCEAASIISFTWILSGFVNMPLLIICGVRS
GKTFCGCPLTKTIAAYYMGTNGLYVCLVISILSINLVIIRRLVRVQASYNLPEAQQLRRL
QRLHSAVRMVLCSLVLFVVCTAPFYAILTLARLEFFAEISAIEISDDTFDAWDFVFYVNA
AFGPVIYFIFLDDFRDGLKQVVRGCVRSFRANTQRDQPPEQITPL
>jgi_Nemve1_200556
MLANNTTWNGSFPSRDLYGVGRGAPNVEFTLIMLSLIILVGLVGNSLVVAVVVCISHMRT
TTNFLLLNVAASDIVTLLLTLLHVGVAAAAITSKKTPSGSLWCKLIQPNTLANVALLATG
LTLMVLSVERYNALVKPMRLSRRLTRSNVHYVIAGIWLVSMVMALPMLVYLDKDPVTGQC
SPGEKMQELYISLTVIVVFMTIAPFLVIAFSYFQIIYGLYFNNTICSTHAPGLQREDILA
KRKLVKLLITVTVAFFVAFVPYGVTTILRFNLSAVHNAKQLANIRQLTKVMAYLIPIHSS
INPFLYAFQSRNYKEGFKNVVSKLIKWRKETNNNYQSSFRSGRYSTQVSTSTTL
>jgi_Nemve1_200576
MSNITSPTQSYSTREVDLALLPVYIIVVLFGTLGNAVVIHVIRVTRAMHSTTNYLLVNLA
IGDMLTLLWCIPYKVLVFYFDHPTGTAGDYICKFFTSYNVTVITLTVSIFTLTLLSVERY
RVLLNPMHHKFRLDQENVWYAIAAIWISAIAFMVPLFVVTGYNELAKSCRVEWGNKKQED
LYSLCIMVFSIFVPLMVTVVCYVRIIKGLYFNNTIAAGPAGYTQESDLREKRKIVKMLLI
VTSAFVLCFLPYATFRIVVASADPNDHKRYNHVQSLREIFKFLCYSSSSFNPVIYCFQSS
NYRAACRKLFKKAFRIKETSEFDNSADLRTMPSQFSVEDYGASKDQGKEVK
>jgi_Nemve1_200666
MNSTNCLYFSVRPFGITDFVRWSSSLAISLNASLTIATIISNAAVILTVVRFRELRTSSH
LLIAFLALTDVSIGLFVQPLFIAFEILTLTRTTPACVVIVLYTVLRALFATMSQVTVLLI
SMEKTLAIFWPFRYRQIVRQRRIFITMAIVWCVWILVVSARFMGLETKTFRITVGVVIIT
CHALTGLAYVRIERLAAGHMKKIKQQLQSVSENNASWKAQVLGERKALRTTLYIIACMFL
CYAPVVGVLLANIFSVYPPQYSHIMFTWADSFVYLSSIFNPAIYCMRNREFRRGCVASLV
CCEQNAATSRRHEAAVTSITNVAFEMEAVGISKKSNTPVLLGQFAPFAGVSSSGIGVDVN
LKLDEPLAGGALNRPSRVVWRYDY
>jgi_Nemve1_200697
MGAFKFALWLTVLTQTSLPATSNGTHNQSTTTSALLTPGFVRRAAAILSPSPLNSGRSSI
RAELTLIKTENMVQLSPLTSPSAKGYASPQTTTRPPSNYTSWHPQPLPAITHSLETISPR
PMTIATESVTPTQKYRARACPSDCQCGNCSEIGITSRALKMTCTVQHLKDFLQNLDALVK
SKACYLDLSNSNISSLWTNTFSGFDSLLDLYLDHNKLTHLYQGMFLGLPSLLHLSVRGNP
LKTWEGFLFEDIPRLRSLALPGNTKFTAQIMLLRNTTVTSVSGLSFSKKCRNCNMTRVSN
VTFKRVLTNLTPCKYLHKKDRHVAEDMHARFILLRGECSGGKVCEWQLTSTSRLKSLYKD
HCWDMLITLRPITILFGILALLLNLFVFVTTVGIKPLRRMTPFLLIAHMAFCDILIGVYA
IFVGDGHKVIQEEAQEFRYWRTNICPYYRTLFVLGQVMEVATALLVTSERYFAIIFCMNP
SIRVTKPIASLVLVFFWAFSAVMCALLALFDAKVITDNTMCILVRDLADRETTIFYSQIL
LLILVGLYVIIFAMYVHIYVYVKRSSRNAGVKRKDTQLAFRIGVMILTSFIFFVVPNLTI
IIVTVGNVYFPVSLVTNSVIRKWLPPMCLVFNACLNPLMFAFRNEKFTKSIKICGQYIAK
GEAPSFPNSNAPTAYAPGGRGRSHIGQNAMEMTPSRASLTPTHLPCRDSRTNSELDTRRY
SSMTNLSLPTPTLELSPNGKLNEAFEKVG
>jgi_Nemve1_200719
MDGSLEAGNLTNSTEHGNPTVMGGFLLVYDSCLILLSVLIMATNGIVLLLFTLKPRLRTK
TNCLLASLAVSDIGMGLCGIPTFIGCNVTFIRGLCVSSAVSYRFVAVSTMFHIFAVTVER
YISIIYPLKYMAIVNRARIYRTITVIWLTSLFFAIVQLSWVNTSAWSPQTATQLHISLIY
HSIGAVTCFVVPFVIMVFIYGQMFTVIHKQVTDIRKQHVATESNSFRPIYTELRAISVFA
TMLSIFAFCWITWYISIFGLYVEKIGVAFVDVAEVVWMICDFLRFSTSFLNPLLYTYLKY
DFRTATNSVLCGWRERRSGKIIKTSQINETQCSLYDNYEVTHC
>jgi_Nemve1_200722
MNNTTHCLTGSETLNTVFQAIYGLECSVIVVANSLALVIFLGKKLRLKKSKYLLVNLTVA
DLLTGLVGLGYTKVRQETFNSLVQPGQIQNVEIHPLLSVHLLFASQSMLSLSTIAMERAF
AILSPFRHRQTEKKHYFTVILSAWLISMILSGLTMLFYLTSNQKPTLILNVVAILLEIGL
IIISYFAIWIKRVFCKTMNSSENQFENKKLSITLFILIATSLVTWMPSTIFKTTLHRDVC
IKNKSIHVISLSLDILLLSNSFLNVVVYSLRMPEFRKALRELFCRNKPNEFRSSKHQKEH
GQEPKPAVIAFKTCAYVNEEVEAQN
>jgi_Nemve1_200775
MNVTKTQKTELSLNVHSNIQVDVSGILTIILEAMTFLCNILPACAVFQPNFSRERTITDC
FIGALALNDLVSVAVPLSVGIPTLWRKKWVGSRLSCELYQASTVWFQLNAMMLVTAMSCD
RFFSLKPLAYQRDDKKKRSRLFILICSISGGALLISLLPILGLGNTGVRKSGLLTYCPCI
LIIKPTSTKENIFPVVLLLLGYSTFISVSFCNFTVLRLLSSFKTRWKRRELIAGRARQDR
RDVAACAKLVGVLALLFYLTWTPAMVLLTLNQTRREVNEITAVYAFTSLTINSLAHPLVY
GIFSAQFRQRYQQLVSPLLRLQQRCWFSAKRAGSSCCSASGASARMKKARLRLRARMRET
AI
>jgi_Nemve1_200814
MSNNSSYFNDSLARNTQGVFSHSGGDTGGESMTFKVLKLSLYALIFLISTVGNSLVCIVI
ARRRRMRTVTNYFILNLAIADLAITLICIPFDIPVQENGYKWPYGAFMCKIMYPLQTMCM
FASIFTLVAVSLNRFWAIVYPLRQEMSKSQATIIIILIWFISSGLTVPYVTVLELKNGDD
CSESWPEPGYRKAYTACIFVVQYLLPLTLIAFAYLKIGFELRKCVGTRTANSALERAKQE
DTRKVVRMLIIVTLLFAMCVLPNNVMWLWLDFGNGNDYEHIWEMVAVTNIILFANSATNP
VAYTICNERFREEFRLYFTCDPKIFHTMQTTIFKSFREESEDCSQAPKLFKNSEEVLLVT
AKETVV
>jgi_Nemve1_200900
MQRKTKFIALKMDKQFQKLTNRMQEMIEYRNQVSIVFLLIHSNKPVDNPIPSQQNTKPAR
NVAKLFRTKYEVASTEERTGGINKIKDNKFELSTFGNPLETSLSKLQRQHYICLKMDSTV
DNFTQGGNLSAGRAYVLTPLDTGTKITLTTITCTIGVLAAISNAIIIYFTVTALRRPRVL
AFNRSHTAYFVMSLACSDLCASGMTIPVYNAAELWIDFVNTDFMCTVVRVLNIAFPIITI
NNLIVISVERYLCMFHPFYIPSRRVVKGLIVGAWVAGLGTTLVLTGTYKLIPKAVGENHF
YLKCLYDTTDPTAKAQVIAFVLLQFLLPFIGLAIVNIRITKFLNKRNRVSPEETGSNLKS
DDWRLKNSRMFVTIVATFIVPYFPWFVYTAVNANITIAAYEELVFRHCFSIIAFANCLVN
PIIYFLFSKEFRNRLSRALKFIG
>jgi_Nemve1_200918
MVLGMELHDAIPLGILGFIITLESIVVCYMVYRYRILRTFTNGFVVSLALSDILFGAVLL
PVNINDQTSIYVGYLMSIILMANVTNMFAVTLDRYLAVMKPLIYHVKMSKFFYKILAFAW
IVPIGVSLIPLAYGTNVDTLAHQIFLFGILIVGILIPYVLILAAYIMIFKEVSRQVKNLA
KMCTYQNNHEALKEGKRVSGEAKMARVFAIIAGIFVLTWLPVVYMTTVQAIKRVDLAPPA
LVTVSWYTLCLGALTNAPIYGLMKADFRKVFQRMIKLRKSRFNCAETSSSLVPPATPANL
GIINIETKRENCYRNLHIRKRQQEPLESLLETNPRKRHSQLWKVIKDF
>jgi_Nemve1_200957
MPMEPQQRNTILYFILAVVTTLGNAVVVLAVYRDPYKQLRKNLASYLIAGLAVSNLVLVV
GEILQAAGNIIYGKNAYNTPSDNGGTLNGSLLGADIRGTTNYRLEIASDFTLYFAMATSV
LTVLVLATERLVVLRFGYEQRVTKKRIIFSVSIVWFLSFALAVPRAAFEDEYKFREQFII
VFALIILLIIFINLWIYANVKRACSITELQPLAHGRLNALRIRKRNRAAARTIAYILVAL
VTLWTPTIITEIFLYFPSYDLKNELVEFIYLIGCVNAAVDPGIYAFRTPIFRRALSGLLK
KTDELVMQQGRYVTL
>jgi_Nemve1_201033
MTYSLYPEKKLELYAVELARRSPGLVAVESIFCAIFILVAFVGNTIVLWIVYKNPSLRTI
PNLFVISLAVSDVIMSGFCAPMCLAILITGRDVLGDALCNLQGFLVTILARVSLWTMGLV
AINRFFLIVKPNMYRKIFKASYTRWMVIAVWVLSCAEPVPYLARGHRYFFHPAKVFCFPD
SRMPAVIITGYIVVGIPMPILNYCYYKVFQAIRKHRRRLQGMRSNQPSTGGPSVEDINVT
WTLFWTVCALLVCWTPISAIDIVDAARDTLASFPRPVYMLYLYLGQISTAVNPFIYGVMN
KSFRDAYKRLFNRFRKSTRIMQDTDLLEQREKDSAKHLTSLLDESYTRTKKKTSRKDHTL
LMAIFKCFAVQFTTQLFYAVVVMICSILLPVLLALLATEHHSSRTVSYLYAGGLGAIAFA
MAVFRQLAVYDGYSVGAKVKIALMGLIYRKILRLSSSYHHDVTPGYMSMECKTIERACRH
VTWCIMVPVHLVIVTALSWQYVGWLSLVGSGLFVVLLLSQGISRKVASTLSRRVAEYSAN
RVATVRQVVTGIRSVKMLAWESPLMSLISDLRRRELRYIRLRFLLTCYNHVTSICSSPLV
SLVIFPAYAILGNELVAANVFATVALYSSLNITTANTSSFASIFTETLVAAQKLQMFLES
EEFQGALQLNRDAATTKSSDKVEYFINPAFQLEKTSSTDV
>jgi_Nemve1_201170
MNNSTVSKLTEPVTQATQEMTGKVQLAFLVFTLVVTTIGDSLVMTVVLRKRERNINDRFI
LNLAIADELFVAFSLPGAVVKAFGLALYSQFFCSFVRPQVTMYFNLGLFTITSMALYRTK
VMLCNNPHQAKLRATHANIWIGLLWLLAFITALPAIIVATVTRTGQCSGNWKSKAHKDAY
IIFLLIAKCLLPLVLITVSYSRIGIFLSKNRIPVDETSSTSRGGVGYRNRVENIKVAKTV
AAIVLMFALCTAPFQTAWIMLQFGDRETRIRAVFAFRVAVIFQNLHTCFNPFIYAISRRY
FRQEYIKYLSRYRDCFN
>jgi_Nemve1_201201
MAIKFAGQQMNLSGTDYQCGTQSAQLFLVISLLIIAFVANTILWTIIVRYKALRTIPNIL
LANLVIVDMLSALANLPLFMLDVVIFNVWFTGQLTAFATVFAYLLFILLKLYSMVLMMCD
RYAAISQGMAYKQWISKRKALSGISCVWLSGITITSCAMLPVWSVNLGSSRVQEYRAIYF
TRSIRYCLLSKLPLCVVVIAVLSLATYCSMHRQVSQLQETLERRMRNEARAATTIVIVLL
AYVICFMPSIVFTLAVRDLGTINQWLLFIPPYFAFLTSAFDPIMFICRSKSLQSACARLL
RLRRNSVMCSGNRSTATHSNATGRLFTVRRVYHDSENLRSLDLRF
>jgi_Nemve1_201216
MDSNLSKEFYQCHYFSKIQMTYAFDLRLTYFICILLNGVLAPITTLANLILVTLIWRNNH
LQSPSNLLVGALALSDLGVGCFVQPLYIAYKVAEMQRLEAYCLLAEVFNLIATELTCVSF
LIMTALSVDRWLAITLHLRYSTIVTRKLVLVVVIVCWVISLVLPVGWWWNFDIYNTGISV
IIGLCSLCTLVLYYKIYRVVRRHQTAIAEAQTAVSREVNVTAFRRRYISMIYLYSLFLLC
YLPSACISIANLTLGTPTFLTYKTTQYGLTLAFMNSSINPLLLTWKIVEVRQAFRQRLAR
LCGTQEQSS
>jgi_Nemve1_201223
MPLERHEKFPTDFRTMAIIKTSLSRNCCRRSLWNVATVITFITNAHLPRSGVYCLINLAV
ADASHGASSVFWYFLYFDSRHRSGFVAAEKEFKNSINVVAGVINTTAVITSLLSLLLVSL
DRACSTVLPYVYRKLTVKIYCRGFVMTWLFAVGLAAIPSLTIGIGVYGHDVWLHQSGQVI
SIIALAIIAVSYMSIFVKIRQQNSRHQNQRLDSNVRRSQKKERYLAVTLFIVTVLSLAAW
LPFIIVHEVGKVSNAPRGFSQNHIELLTEIIQLTNSLVNPTVYVFRMEKFRRALIELLTK
CKRARPHPRPRAHLEPASPHPYSHNANHSSKIETRSNPSED
>jgi_Nemve1_201266
MENTTNTSCPMFGKFAEMLPFPKTDMRTKKNVVLVQAILHGATCPFTITLNFLIILVLLK
ARSLRSNANIMCGLLASVDLLAGWIIQPSLVAEHIMYYSTDQYTCFGATYHYYTHRVLLF
VSQILSLSSLHHLTLLNIDRYIGMKETLRYPVIVTQQRVVFGVVCAWLLATLLSLNVFYS
ALFLPMNISVLVCFSFCIYCSVVVTHESRRHQRQIVTQHRAAGLPLNALQKRRANWVFIF
LTLALLLTYFIAGLMRAFRDRVPNILQVTTSLFTLNALLNPVIFILRCEDFRIALRGILE
IDPGRVQPHGPT
>jgi_Nemve1_201314
MRNTQERSLNEAITIPVGVAYFILALPTVIANTLVIIAIFKTPSLRIPGYIILCGLALSD
LGVGIFGFFFNGLLFLSGLKNVISDPGQANSFITGFFVGVSTLTILAVSAERVIALTLHL
RYPSLVTIRRVSLVLVIIWFFMAIMVALPIDDTEVSYMMISYFGADFVILFILNFKIYRM
VRRHRAQISIHYPTQANEETMAMLRRRRSSLDVLYIFFLFVLSILPYIVFQGYLQFFVLF
KNPSLDVEDVEVLMNADLVVRGIAFINSFLNPILYCYRIKHIRVAIIRVLPALLSRKLSS
NCGVKLNINNMKGVAD
>jgi_Nemve1_201359
MSSEDNLSLENTTADRDNVTSGVAEDVIMESTMALTAKVSAYVIILALCLVGNTFLIVAV
KRNVTGRMRTVSNLLIASIAASDILLSVWSIPERITRILTMDSWLVVNTLGAVLCKLVNF
TEKLSITVSVFHLGVLSVERFLAVYTPHRTVLTLKATKWIIVAIWVSSLAYWAPILYHAN
ITAENAKVECAVRSNVQSWRGWYLAFIVLLCIVMILIPILYTALTVKLFTVPGMKKASQR
QKTERMKRQVAIMIGVIIVTFYACFLPYWIGWVSCSYLPYPSPGVCNRTYKFVSILFSYA
NTAANPIICLLFIGIFAYP
>jgi_Nemve1_201371
MNLTNTTHGNTSELVFDYFNVETDSETAIAFKVLSYAVIMVVSIVGNSFVILAFRRNVTG
QMRSVYNLMVVSIAVGDLLLAVCSIPERITRIVTYDSWLVPGDLDNVDKIMFPRTAVCSG
TALCKLVNFVEKISITGSLLHLCVLAYDRFLVVYYPTRAMVSLRSSKIASAIIWTITCIY
WSPILYYGAVKMEEGHLACGVRSHTPYWKEWYLAYVVLILIALVAIFVFYLLVACKIWLR
RVPGNQTRNINRLMERTKRRMARMVSVIVCAYYICFVPYWIGWISCSYIRPQPKAFCNPV
YHFINIMVSYVNCAVNPVVCMVFNHQYRQEACHVLKDPFGLRTNKMRLVVKRRKSSTTVD
GPLMLNSRRLRQSRRGTQLLVISDT
>jgi_Nemve1_201372
MNTTFLNASSFVDNSTRSSQESLSSRGGKVFAYVFILAIALAGNFFIILAMKREHRRLRA
LTYLLITSIAVSDLLMAAWSIPERITRIIVNDRWLVSGITGLLLCKAVNYIEKVSITVSA
LHILALAFHRFIIIYCSKKPHRRSQARKAGFISIALMWLFSIVYWSPILYYGGLLEDGPN
IFCKTRSFYPNWKVIYLVFLTLLLVILVLVLILYGAIALRLCRSRPQEERQDEGCNLQRE
GNLQRPDGCDSREGCLQPMDGCLQPRTAYLQHQDEYDQRREGYLHPRDGGDQPREGLNPE
DPYAHVSSSTRRRTATMVAVMVTAYYGCYLTYWSGWILCSFRRVFCDDAFTFISIFLSYA
SVAVNPLICLIFSRSSGLFQLKRVLHSCLLDVANEKYLMERQTTVKSCLPYNLAD
>jgi_Nemve1_201439
MSATDIPRPKCYVQTWLTVDFLEKYLYITHVTVPMLNMIFLGAQMAFNILILIAIIKNNR
IRTPSTLLLGNICIKDLVIASILQPNGIFRSINFLVQDNHCYKSAADDIRPFTVFLYRCV
SLASWVMVSIDRWLAIRRASKYRVIFTRKRAYIAIGVGWIYSVVLSYLATFVMNKDQRYL
LVFIQFGLTCLIIIYIQINVYRSIKAHGSNIGALTSAQQTQAAIEERVSITVAYFVIALA
ISYLPMIIDALLFYFGTNLSLMTSPWCEMLLLANGAINPFIWLKTSEQMRKAVKDAASLP
SWMFSSRVAPAASSQETENT
>jgi_Nemve1_201440
MNSSNLTTPPSKAQDLESQIAMAIFAVTLVLGVVGNGLVLLVVFGKGSRTVSDIFIMNLS
ISDLTFLILSLAVNTPNFIGNLVYSVGYCKFVWPTITVTFFASVFTLCAMAMHRCHGILN
PLKVNLTERQAIYWAVGIWGLSFVPVFPLMVVTEISEEGCRENWSLESSKFYTVALFLLQ
YMIPLCVIAGAYSQIIRRLIQRQVGRRRDGMWEMDKIETL
>jgi_Nemve1_201441
MNNTSTVLIPRIVRSNLLSQETELAIYYLTLFIGVTGNFLVFLSIAMRGLRLVRPNDIFI
LNLAASDLLMLVVFIPFSIHIRVAVFNPSVFICKCMAPVITVALGGAVFTLTVMALHRWQ
MIVNPFQRDITNRTACILVSGIWVLSLALAVPKILFATPWEYKRICIIRWPSKDYVSAYT
VALFVIRFVIPFTLIVFSYVRMGISLSRTHAPRFRKDSRGNILNLTNRRENFEVIRTLTV
IVVLFFVCMFPYRVSLLLQMFGHSKNVIVSQVYRASALATVFHSCVNPLIYCAVLSRFRD
DFFRIGKFIFCMGGCRRKANRPLAGEGMKILQSAESDGSGDTLQQTTSI
>jgi_Nemve1_201446
MAGSEDLQRFSNASSLSKNGNRTGSFSPPSEETLLTIFIFLVLLGLSIVAMNSLVIVLVH
KNRFLRTTMNYSLVSLALSDLLSGLVAIPLITLCNYTHDNYVCTAMDLTSRFLCLSTILH
LLSIALERYIFIVHKLNTEVVTPIIVYLLLSCIWLFSLAITLVQLVWIDVDAANLTKPGM
AYTEMIYNAVFVFVLVFLPILFIIYSYVRIYIVLRKTNKTITKQENCIQSEIVKITRARF
RQVKEKRALFVFIGMFFNYALGWFHYFIGGLNRDITDVGGSLMPPVPFWLDIVFLYARFL
TSLINPLLYTFFKMDFKQAKQSFLRKICSRERAREQAEDTELQGWWKGLKRISFARSSQT
TLTTTL
>jgi_Nemve1_201540
MVQNNISANGFTKLSHDLATRDTGRVYFESTVMGLIIFFTVSGNTFVCCAIWRNPRLRTI
SNMFVVALAVSDTSMGVLCMPFTFGTLVSGGWVFGKSFCYVHGFTGMTLALASIYTMSLI
SVNRYFCIVKPAKYQELFKKRRTVLYILGVWTIAFIGSIPPFFLDDEGYGFQPGKAMCLY
KFETNLTFTIFIECVYIACPILLIGYCYSSVFREVYRTNKVFAPNPQSTDQLRAHIQETK
ITKTLAIVFLGFSLCWVPASIIDTLGSFSGEPPFERPVYLAYTYLAMISSLINPVIYGVT
SRAFRQEYKAMFKMIISCGRASSNPGHSGQESQLES
>jgi_Nemve1_201567
MAEDERQIENIIIAIYVCLSVFGFFGNIFVFLDIHRKRSARRTTNDYLLLHLAIGDLMLV
CCSVLTSIFRRLELYPVCLYITMAILITRYLGVFTLTLIAIERHRTLTSVLQLVRLRRRF
VMACIPAVWVISALFSSPIMWIKNIGPVECRNNITTKDITYAKSFYMFLFMTQFVIPFTV
ILILYYKTAAFVHNNQPRDAHGDIPSAFRSRLGFNDQRNRRVYKTLFAMLTLFAVCSVPQ
YVVYIWSEFFEGYKKPLINADVYLLTFSLVFVNSALDPVLYGTLRIKWRTNFCFACFRNK
YTSGSMFWIARSRPSETLPGASRKNPGYNLKIQDQARPRQELLEIAGAKRPSETLPRASR
NN
>jgi_Nemve1_201583
MSSTPIDTFVAPPKIIMESSPGSLGNSMAPTGTPPAVNSSPLTTGFQTTVMVILTIAALT
GNAVVGRKITHTPRLHRVTSLFTMTLVLADLLMALLVMPLTCWVNAAAKWDCGIFMCQVQ
GLAFHFLSSVSPLVLGITAAYLCLRHTRPENKIYRGVNTTAICITLVWISVLMTSLLPIV
TGAAQYGFSARRGICFLDVNHSLSRVAIGCFELIVFNFLPIVLIALGFTRSLRTLLRLST
IVIPTEHSIGSELTKEEIGFIRNFIGNSVALVVCWIPVVVVNIFDTFSSTLPRWVYLLHT
YLWFIMSAARPMIYLLTISSESARVPTVRVSGRSRRHRSLIDEAEL
>jgi_Nemve1_201795
MHFPFNGSGDFTENTTVYNSTNGYGGIPGITLAEEIILIILNTFSAVIGVLGNLAVLFVV
VKFRFLGRQRAELFVCSLACSDLIVCVLAQPMYVLHLAKILPSALSAVRSVLTWIATLAS
VSSLLAISIDRFFALYYLHQYRAWITPVAAGIAVGIPWMFSISIGVATGFSRGARFFSQY
YVIIVLLVVGVVYVGIFFIVRAQYLRIRQVSSFLSSRKPQRIFGREKMIAKLIAVVIGVF
YACYAPLIILPFMTQIQLSPFAWRVFPWANTLALCNSCINPYIYYWGNWKFRSAIKKINI
PGRLLNRLKKVGQC
>jgi_Nemve1_201828
MDQLAVSSVFGVIASLAILGNLILTIMLVTKKAVFRQTYNVLIMNLAVCDVLTGVFLLVT
PGYAIPPQSFPRLTGIGGKVFCRLVFSTYCIFVLGKASNATIMCIAIERWYAVVMPTKYK
AKFGRRRIYGYIGLIWLSASITEIFELFITKLGSDGRCRWVTPFYGVTLENAFVVLHITI
TFYIPSVVTWASFGHIWIRLRQDPMRVYRDALRNFPGNSYYTVLSQSIHRNRTMQRVVRM
CALAALFLTVCWLPIETFWILKKYQIVILTQDYYMGFSMLAFFSACVNPMLYCLANRTYR
REVFRLCTRHSRVIPYESRDKGDQISLENLPGMKDCTNAVDSTN
>jgi_Nemve1_201829
MTTELPANTSREHIGFATNTSRVHAADPDAPSPFRALFGAVACLSLFGNLLLCVVMVRRR
SMLRKTYNVLILNLACADSLTGLFLLITPRYVVSQEIFYPLEGVGGDMFCRFFWSTYFLF
LFGKASNASIMCLAIDRWYSILRPIRYKIAFGQRRLLGYIALTWVTSAVTECIGLFNVTE
RDGVCVRISPFYGKRAEQVFILVHVIVTFYLPSLVTWCSFAHIWHNMSRTVTCQAAMENS
SVVLKRRLVRMCALAAFFLTLCWFPTETFFVLKHEKVLELSSGFYWGFNLLAMFSSCINP
WLYCLSNRTYRREFMALLLCMPGFQTGGSSWQPTATLQMPLRPSQLRAWGTGPGLQELGF
RNCEESETSV
>jgi_Nemve1_201906
MTTMSISKATLMFIISILTIIGNSLVVIVGWKNWSHTRSHMTHLLVFSLAIADLTETFIA
FPIEFTIELLGEWIFSDFGCRFVEYCQALSFGVAVFIITFIAIDRYLSVVRPLTGRIRTR
HGKWILVFCWSAPMLILFPYVFLFKVIKTTHHESNETIFMCQPVGSGYDWLDRLYWTVEL
YYTFLLPMIIMIFCYTSLVRKVLRMKKVGQAQPSVNSLHERVGTLSHMKRKSVRLALSFV
TLFVVCWGPRFVMDCYRIAYGTRAVTRTSAIYEVALFMAYTNQMLNPVLYALIDTYFKQK
LKNLFRRQITTFENSTETNNHTNNTAG
>jgi_Nemve1_201932
MASEKVIRVASIVTALVIVVGNMLTILTFFCNSHLRKRSFYLVINLAVADFLIGIIPATI
FACITFNDGETNKGIYLVHISSDILLGLASMTTLALIAIERMWATVWPLRHLNSSCRVYV
GAICASWLVPTLLTGLSISAKFNWSKIPVIWRKIAMHQPIAVIVILLMGTAAAYTITFVS
FKRHTIQMEQAGSCSRVSRRKMQEQRLALTMCMVTGASILTWLPFVIMNYLYITINPSFF
LASKILQYTNSAINPVFYAVKMPGFRKSLIKTVCFHHYCRKQKLVIPMKTRHNIQQH
>jgi_Nemve1_201934
MASEKVIRVASIVTALVIVVGNMLTILTFFCNSNLRKRSFYLVINLAVADFLIGIIPATI
FACITFNYGETNTGIYWVYMSSDRLLGLASMTTVALIAIERLSISAKFNWSKIPVIWTKI
AMHQPIAVIVILLMGTAAAYTITFVSFKRHTIQMEQAGSCSRVSRRQMQKQRLARTMCLV
TGASILTWLPFVILNYLYITINPSLSLIVAFKILQYTNSAINPIFYAVKMPGFRKSLIKT
VCFHRYR
>jgi_Nemve1_201935
MASEKVIRVASIVTALVIVVGNVLTILTFFCNSHLRKRSFYLVINLAVADFLLGITPATT
FACVFNDFDRNTGIYWVYKSSDMLLGLASMTTLALIAIERMWATVWPLRHLNSSCRVYVG
AICASWLVPTLLTGLSISAQFNWSKIPVIWRKIAVHQPIAVIVILLMGTAAAYTITFVSF
KRHTIQMQQAGSCSRVSRRQMQEQRLARTMCIVTGASILAWLPFVIMNYLYITINPSFLL
ASKILQYTNSAINPVFYAVKMPGFRKSLIKTVCFHHYCRKQKLVIPMKTRHNIQXALKVS
RPLTNDPRMASEKVIRVASIVTTLVIVVGNMLTILTFFCNSHLRKRSFYLVINLAVADFL
IGIIPATIFACITFNDGETNKGIYWVHISSDMLLGLASMTTLALIAIERMWATVWPLRHL
NSSCRVYVGAICASWLVPTLLTGLSISAQFNWSKIPVIWRKIAMHQPIAVIIILLMGTAA
AYTITFVSFKRHTIKMEQAGSCSRVSRRQMQEQRLARTMCIVTGASILTWLPFVIMNYLY
ITINPSFSLASKILQYTNSAINPVFYAVKMPGFRKSLIKTVCFHHYCRKQKLGIPIKTRH
NIQQH
>jgi_Nemve1_201937
MDNSSLPFSTGMVSEKVIRVASIVTALVIVVGNMLTILTFVCNSHLRKRSFYLVINLVVA
DFLIGIIPATIFACITFSYGETNTGIYWVYMSSDRLLGLASMTTVALIAIERMWATVWPL
RHLNSSCRVYVGAICASWLVPTLLTGLSISAQFNWSKIPVIWRKIAMHQPIAVIVILLMG
TAAAYTITFVSFKRHTIQIEQAGSCSRVSRRQMQEQRLARTMCMVTGASILTWLPFVILN
YLYITINPSLSLIVAFKILQYTNSAINPVFYAVKMPGFRKSLIKTVCFHRYR
>jgi_Nemve1_202043
MKIRLAFFLVVFFCFMSVRSGSPSSLEVISSDGNNTNTITQGQSENDTGSSRPGGTSWDV
GITVGFVTTFMISVSGNALVVHVVRVTPSMHTSINFYIANMACSDLISTIICVPFSLQSY
FSLYKWIPGTIGEVLCKTIICTFYTSFACSTFCLVAIATDRYLAITRPLFRYPNSIVRTV
ICIIWAVSLALALPISLAYNRKFGFKQDGYCYDSDRDTIYLIGVTVMGIFCYVIPLSIAI
ALYSIIGWRLRMRAKDAVGANAMNHRRRSRKMSMKASKMMAMVIVVFGLCWAPFFVYHIA
KGWYQGRLITIFKWWYRHLSFLLASTNAAINPCLYMTLNQNFRRGFELALNCRPEEPPVA
MDNANMGVALNVIETQENI
>jgi_Nemve1_202069
MEFQTSTSNCSTNFSRNCTLAYGGNETKEEGYDYSGKFQPYADILPIVLAVLIIAANTLI
LCLVYKRRTLRTVTNYILCSLAMSDLMVGLVGIPLFLACNIIRRVTICVVAELWLRFLSL
STASHLIMVTLDRYLAIIHSLRYGSLVTKQRGFVIISSIWVMSAFMSIVQLDWMHPNDLV
GLSSESQIRKAVAFDIVCILVYVVFSFLFMLLTYSRILYEVVRQSKNIKKNSTPGWQETR
LHNRREWKAVSMFAIMLGMYIICWLPYFLHRIQQLLGNEFFTLDHVTEYVFIQLRFLTSM
INPCLYVFGKHDFRKTLGKSLGCNKQKTYIPSTCSDQTRSTLLKTSTM
>jgi_Nemve1_202074
MAWLHGNTSAVVCPYREYRAMQYRGEDYERTAIAVTSLKVILGPPIITINGALLISLIRV
PNLRTPPNLLLCNVLLADLLVGLVVIPMGIPWVLDYGITRSCSYHGAAAAVGLSLAGVSF
LSIQAICIERYLALFLHLQYALYVTLRSTKIVVAAIWLYVICITAVYNSPLAYHFANISL
YYISAHLLVGIVVIYWTYSRIFRLVLRHRKQIDTISGARAGSVGRKESAKHSKRNNVEIP
NANIEHVQTIARESNGYSHAKATPERGGSPARRASCGIDNNSMRVEVLQAEDSRASSGID
MINPMRVEVLRAEDSRASCGIENISPMRVEVLRDTRDSPDVHTRVTSSIEVEASRLEDAD
NRNAQGKTKLSRTRRGYFSHARVLRQSKFAVTMAYVTGVTLLCYAPVAVTFCAVKLTDYD
KSAIQVSLVSFTVGISSSLWNPLIYCWRNTEIRSAVCRLLCMRRDDIMVQVIH
>jgi_Nemve1_202152
MTYTFMPLEYPAKVSLTVTAYTIGILAAVGNALIIHFTRTEKRAARALGRAHASYFVLSL
ATSDLCASIISIPLSTTQMFIDFLTSDWRCKAYRTVIISFPVITINNLVVIAVERYLAVL
RPFHLPSNRLVKVLIAGAWVAGVLMTMVYTATSGMIPAIIDQDHFTLVCFTDDTVTTHRV
MVLIFIVIMNLIPTIGLLIIAILITRHLNKRTVSPEVRSNQKSDAWKHKTTRMFVTIVVS
FAAPYLLWFVYIALNITVKPDLRFAEEFIIRYSFSIMALSNGMVNVFIYFSYIKQLRKRL
RSVFDRA
>jgi_Nemve1_202155
MNASSVNSSDGGGSPCQVHPDSNAVTALKTFAYCFIIIFSLVGNTLVILVVWKVRRMGNN
TNRFIVNMCISDLMVTLCVLPPTIHSIYYDSWLMSGPVGEALCKLIPFIQDVSAAVSIFS
MTAISLDRFYAIVLPMRTHFMTKRGCHISIGVIWLFASAIHFPYLLILRLREFNNESHCY
MNWANLAASLDNKQSQRIYYPVQFVLLYLLPLLVISVLYSGVIWELSRNRQLIDQEQRRI
RDKENREVAVMLIVVVLFFAASWAPLNAVAFLIFFTWNWQPPCYIRTFKFVADFLVHSNC
AQNSFIYFMFNMRFRRGLKQVVSTYCDPASARPQLDNTQESYSFRKNNEIQSKKTNSIHL
QKLTDGFVKLWDQQKMLLREIALDDTLTAVCFLNLKGDIIIGLKQQLFFISHEKACPVKK
KREEALLFGQDHGADEGNEEFETGEKCARCIPTTLVEGGIHLCISPSLKVKNNMGE
>jgi_Nemve1_202179
MFLNNTTLNTSSGELEDMVLANSDGNQAFVTSLVALSIIVFMGIIGNSLVMAVVGRIPSM
RTTTNYLLVNVAVADLVTLLLTALHVGLAKLAMAQRGLAQSVMFCKFIQANTISNVPILA
TGWTLTVIAIERYNALIQPMKNARRLTKHNVWYAIAVMWVVSIVMCLPLLIYLDVDDVTR
QCTPGANMHKLNISLTVMVILMTLVPFIVIAICYFQIISGLYFKGTICTNTTNPELYHEE
LVAKRRLVKLLLMVTAFFFFTFVPYGVAMILRFSLDAKKNATELLALQELVSVLSFLIPL
HSALNPVLYAFQSRNYREGFWIVTKKIFRRDSLERNNNCQRPVGTMV
>jgi_Nemve1_202233
MPASLFGGGPLMSRQEMLVWCVVFAVEALITVFGNSFTIAIFTSSYLRQNRAFYFLVNLA
IADLLVGLSSMPLFIMLFTKFFSGEYISELLFVSHRFVDSFTSFVALFSLVLVAVERMYA
VVYPLRHRTTRVGSYIACALAMWVFSLAVSVLGTLPSHIDQTISFYLFFILHSSALIVVS
ISYVIVWKWVVCRVNNTAARQRDPRDRRLARTLALVTVMSIVAWVPFQVIHYVETLCLTC
AMVPNTPLYFSKLLHYGNSLINPVLYCFRIPEFNKTASKFFVKMHLREASQQSVPVELDE
LKGGGVKFDAQDTRVFKPGGREVVSYAASTPPTPKGGTVTVITDMSNESPARSRSASH
>jgi_Nemve1_202235
MAAMQTFNDSAEIITSLNFTVPPRISAFAEEPRAVFILRLVVGCVIAITGFVCNAIVIVH
ITRRCRRLSLVEFYIRNLAVADLGILCGSYPIAVIREQFHGAWPLGEVMCYYGYPLTEVF
YAVSVWSITAIAAERWRNTFIIWLGSFSLTSLPLFFIMDYKNTSGEGGTCKFSWPSGMHH
VYVVALTILQYILPMGIISFTYLHIAKEIKTSSKFHRRTIRTSDIKKSWGIQKFDSHEER
RLKENKRARKLLTPLVLVFAVTMFPLNTLRLVVLLWQAATEWTYFLIVYNLSVFGIVVNS
AADPIIYSIVSKEFDFKDLVSLLDCITNLAGAFGDNLYLFGHQTQAPFASWQYRTIPSQQ
EDNWIERNALTFHQIKRMRRKRAHGQIFPPMRPLIKLQLESRSKDRFVKEITHGIELKKL
GARVAMIKGKLVGAKVLFRLKPKNVVHRHKRRVVTGAHGPTKSTMTNRSNVTGTPGVAAE
TYSLPEVFAWGFAFGVEAFLIVCGNIVTISTFISTKRLRRQSTILLINLATADLCVGALA
VPLFIYVFVSYYWRGHVTTTADKLHRIVDSTSGYASLFSLVLVSLERVRVIVWPLHNRMT
TRRCCLFSVAVTWMVALLMPLLDLAAVYTRMPGSVYVAVPLVGVSLIVMCVAYAVIWVQV
KYKRQKMHKRRSLEFERAFAVTLCIVTVTSVVTWLPYQVILFAETLCRNSGCPFVSNNVL
NISKLLHFGNSLVNPIIYSLRFPEFRKAAVHVMSWYRGKNEPRGQDAVLIQMKDVANDEP
ANNTANTSVRWTWRSRSMRGSSKSNGSPRL
>jgi_Nemve1_202273
MNISSARFSSLLFQLKSRSTWQTATETVLFGFLTLTAFIGNFLCVVVYIKKRHCTPLNFV
ILSLAAKDLLQCLITMPVQLGVLVAGRWPFNTLMCRFQGFLTPYFHQVSIFTSVLVAVGV
FMALSRVRPFRVISELHIKLIICCGWFLSSVCVLVFVLQGNSLVFHPGKLMCVFDYRTMD
YVTAITIQIIFTILPLAAISALVMSSICSFRKRQAQDILLCVSHDNTIPFQDNIRMSKCT
NSQPELPRNSSPNIPNNILDEEGSPQIDPICIMLTTTSGNSRKGNIKMDEKNTKKDITPG
NFIISRRKKKRRLKPKDKVEDVVKALIAVNVVSIICYTVSLANEMSECVLRQHWSAGWAY
LLYCLIMSLRGVVTPVLYAMFNPAFRAEVSKLFLVETGQFR
>jgi_Nemve1_202340
MTNHSTSGPPSGYMYSLGLHARQEPTQAWYWVLRGIVGITTIINNTLVLYVIATRRKLRQ
EKSNWFVLSLSTADLLVGIIITALQISEATHASTAPKAEMRYVVYDLLIDASILSLCALT
LDRYRAIVTPLRYENYMTPYRAMFLIGSAWGIPLAVALARISMTELEIKDEKEREKMFVV
IQTIFFITFPCITLTISYIRILLIVRRHSRKQRRQKAQVDYNYSTDSNLHSIDEDSNYPK
ASSSTEGTTTTTTTSSSGGKLSVHYGKKRGMDQVIIEDEVSESTASRILSNILSPKLDKT
SLPAIGVVIVLFDCFWGFGVYSYFCDSFLPESVRLEENMKHILWLLILMNSAWNPLVYAI
LKKDIRKEIRKVLPCMTSARGNYGVESGSEAQPVNRPSIDKEIE
>jgi_Nemve1_202552
MENNTDYKTDSIITLAFLTEACIIVAVNSVALAVFLSEKFLVKKSTYLLVNLTVADLMVG
LTLGFQSVYELADFQYDLLICNFVNYTPLYGSAFLFMGIAIERAYAILVPLKHLLLGNKV
YFIGISFIWIGAVVTNVDKIFEAVNARTQIHKQIQVTTRVILGGVSLLVMFLCYLAIWIK
VKFTKPLPNQGQVTNNNTIKLTITFFCVTIISIVCFVPSQIVLVSMQYFDVNRARIEYQI
ALIMVYANSFANFVIYTVRMPEFRKGLCKVIKMCQPTCRLSAAQENYATTSESIGQPTLI
VMNNVSLAEGEIPSYLQHAENKEKHEQIGDALSRNR
>jgi_Nemve1_202553
MTNSTDSNDTPGLLLGVYLAEACVIVIVNSLALAVFLKKKFRAKKSTYLLVNLTVADLMV
GFTTIFRTMKKLTGVDFKLFDIICLLINYISVSASLFSFTAIAMERAYAILKPLKHRLLR
KKTYFIGIVIIWKAAVFIDIAKILQLAKDIHGIEYRILLAIKISFGLFLLVIVFSCYLAI
WIKVKLAKPLPNQRPANNNNNRLTSTLFTVTFVSLICFIPIGITRLGEVFNRDGIFKSLF
PLAAAMIYGNSFINFIIYSSRMPEFRKELRTIIKKCCYEQQVQENVPSSFLQNSEGRGQS
P
>jgi_Nemve1_202554
MANKTGFDVESPYLAKAQLTEASVIVLVNSLALAVFLSKKFRVKKSSYLLVNLTVADLTV
GIALLTTSICKIFLLGDEIAVDLSTRVGYLAVDGSLCSFIVIAIERTYAVFSPFKHRLLE
NKHYALLISISWILSFLANIHIVLNSRKHYFFLKVLMSLNMVIVGVGVLVTISCYLAIWI
KLRFNKPFLNRRAVPDTRKLTKTLFIVTAASFLSYYPATFTVVYALWYDTRVEELFPYLE
IVMYSNSFINFLVYSFGMEEFRKVLQEFLRKCIPRKWCTPSAQKEIPSYLNQQESRGQPS
LIMMSTFDSS
>jgi_Nemve1_202669
MNSSIECSSWAKSFDPKPVTAVFWSYIFSCILTVLMLTPAVFLNFLVIFVITRTRSLCKP
SNMLLCSLALADFGTGILAQPLYTTHIVTEIEGDVTLFCVTGAITAFVSYTLAGAGLFTL
TAISVDRCLAIYRPMKYRACVTPKAVVQASVCMWIVAAFGASTRLLLNVKYFMFSLGVTM
FVSLTTILVCSVLAFRSLKTQKEQIAGEMRLHQGKQMVQLASYRKYLKTMLILLGFVLLC
YVPFVTVTMITAMNGMESNATRAAWNVADSIGYMNSTINPVVYCLRIPEIRRACQKALRD
MGARRGGNVVVPAKSVTVSLRQRSHVLEAIPEEGSTANLEPPVC
>jgi_Nemve1_202741
MQLTPYGYNLLAGFIFFLILFGCFLQGITLLILLKKENQQKSLTPYLLNIVAANTFMILG
SFPTTLVSSFARGWAFNDAVCKFIGFVGGCAATSMIASMLCITITIHRTIAKQNVTNHIL
HQPPNKTQLKIIIGVWMYSAVIMLPPVTGLTEMKLEAADTNCAPNWSPDTPGDLAYILIL
CVTAYFIPVGASLFYYLQIRKALSAHMALAIPVASIQAQLRRFQNITYMTAVAIAAFTIT
WLPYAVYVLIAAFGGSHLFDAVMSVVPAMVAKMSILYNPFVYALVNPRRKPYQ
>jgi_Nemve1_202749
MNSSEESGKVETITRSLPMMLLALAAFAENALVLVSVARFKSLRRLPGNAFIVNLALTDV
IGASVCMPLAISAVLSNRWVLGELICQFQAFLIVALSNVTFLTLFSYSVYRYFMVTSSRQ
PTRAVMWTRVKTALLAIWAVGLSMSVPPLGGWGRYEYIPTFYACTLDWHANKSFSVSIFI
IIYFIPQAIMAFSYYRISIFVRRHKRNLLKRKKENAMNNFHSNPAINLGLSTNENTEPAE
NIARKDERMSNVQLPIILLEHPEEDPNKKVLFGRRFHDSGDSPDEFPLFDSLRRPSALNA
VSPVLSVVDLRETFRSPCLSMGNIFLDQNEVEEDATEPVVIQNPASVSNNELPLNLSRFE
KRSKPQAKVQKFVNWRRLFRETRLIKLLLFTLLAFYVCWTPFAVASFMQTVGFLEPRPPY
FDVVSMWLAFSNAVCNPVIYALLNSQFKKAFSKILKRLFCCAC
>jgi_Nemve1_202776
MLVRFGKFLVDFMYCEALQQFSWRQLLGPTETLAICLQNLILNAAFAPFTFLLNAFVLVL
LYKFRTLRTNSNLILGSMACSDAINGLLAQPLKVTQEILFLRGIEPYCQLEDANMFIGRT
NTLVSLMIVTIINIERYISLKYTLRHRVIVTSKRLAVALTGACLVPIILNIASSIDALSP
YNLYGLVIVPAVSVSTTIYCFCVMMSISRRHQMKIMADHIATGLPREQLKFRSVGSLFTI
LTTLRLFTYVLIILSNLFKERFMMFGPIAVNVALVISFINPIVYCAKNQSFKQAAKTFLG
I
>jgi_Nemve1_202811
MEPELVTEEERARKVLATRDRMSIVVESIIATLVVFVALTGNCLVCIAVCRCPRLRTISN
AFIGSLAMADFLIAVTVVTPSIALTITNRMILPEAICQSQAYFALSLLSVSLLTMCLTAI
HRYMKVVRPPHRGQILVTKRSVALAISSSWIFSFMFPSIYWAAGRKARFYPGEMLCFFDL
LVVKTPGITMSYVIIFGIIIYGTIVFCYAQVYRTVRQHKQRLRARTVQPQGIRRQNTRLS
VEELRVTRLLVAVVLSYVICWLPALVLWGFKAYGVPVHRRLEY
>jgi_Nemve1_202834
MDLNDTENLSNVSLNVPRSQCDNSRESLIIKSTALGLILVIALLGNSLVLALVRKSSQMN
GAINLFVANMAISDLFVPLFVLPREMYQLTSGTISWQVRGTGGAILCKLVFFASDISPIV
SVLMLCLIAIERFTAVVFPCAAALQNRRLHYVLITISWFIAVCFCAPYFYLFKLTRVGDD
FYCFPDWGPAFDHVKTHQGYTTTACALFIVVPFFLLTTLYSLIVYKLKRPKVLKFLRGTS
RQRRNMRTLKVIKMTMTVVIVFGICWGPFNIALLIVTFIWKWHLPTTCSFRRFWFTALFM
AYSNAAINPWIYFAFIDSYRRALRETCKRLTAIATNSYSTSHSVRRNQRRVSPVACLCQN
SSSADMRSTTVALITLKRMSPIHLDITDENVLESEAAT
>jgi_Nemve1_202862
MNNSSLACANDAGSDQIFKTIAYTAIATMGLVGNGLVLAVFRRHRELRSVVFYFIANMAT
SDLVLPLFAFPRALVEIYNGPMTWLIDGASGAFFCKMATFLQDISTAVSIQSLLIIAVER
FVLLVYPTKSFLKSSWRLKLVLAITWLIAIAFHAPYLTSFQVASFGNKIYCVPEWSEDTA
TNIVTSKAYFVLIFTSLYAVPFVILVALYTTIVIRLQRYRFKDQNNARKRRIQDRNRTVT
VMAMFVVIAFFVCWTPFFVFGFLLCFHWNLRLPCDQINFRFTVLIIAHLNSAVNPGIYML
CSKAFRQGLPGYPDRFTTSILYMYLSIRSELPGYPDRFTTPILYMYLSIRTSPWLSRPLH
HIHPLYVLVYSYRATWLSRSLHHTHPLYVLVYSYISLAIPTASPHPSFICTCLFVHLPGY
PDRFTTHILYMYLSIRTAPWLSRSLHHTHPLYVLVYSYISLAIPTATPHQSLIYTCLFVH
LPGYPDRLTKPIFICTCLFAHLPGYPDRFTTQIFDTYLSIRTSPWLSRSLHHIQPLICTC
LFVQLPGYPDRYTTPIFDIYLSIRTSPWLFRPLHHTNL
>jgi_Nemve1_202891
MLNNTTDLNSTVLPGQVGVARPVASSPYCVGFIASYGLVAILILLGNLLSLVIFLRTNAL
RRKPFFLLISLSFVDFFMGVYAVSFCAGFMFSCGIIPAKYYSVKARDIFQWFFLVPFFAS
VHTLAAISIERVIAVVFPFYHRVVGRGFYVALVLVPWILAGGYTVVSEVFSTFIGQPQVG
TNLYWTTATACLIIIIVSYTAVFVKVKSSHVVNNNHAQNLRDRKLAVTLLIVTVASVATW
LPWLILQPITVYCQKCNATLSYEPFLLLLLVCVNSAINIFIYAGRIPAFREVLLGLLCKG
RLLDVAGSSDRRSAEHNDTNTLEAKQTLLNTVKETRL
>jgi_Nemve1_202896
MAFNISNITDEINSTVFSNNTSSPTGGPLSRELIKLIATIFFSIISALGVTGNLLVVIIL
IGWRDMRTPCNYLIANISAADLIVTLILSPLRVVEQYTRGWIFGEVLCYVFAPLQDALVS
VSVYTFVVIALERYRAIINPFKPKLSKSKVLIIIGLIWVGCYAGTGLPLAFFVTYTRRMK
TYVCYAAIPRDHFYLFALYLVIMFIALPLILQVVCYACVIHTLDKKDFIDRHGNEALAQR
RVARQRRDKKRRLVKTLVVLMAVFHVCYVPRGVILLITEFAPFLTRSVAFAFADISTMLL
YYVKHIMNPIILCGMSSDFRECFFALCCCRRRNGNTNIGSDSGIKTSRDRFSSDDTRF
>jgi_Nemve1_202954
MGALTSFEVVLVICVLSCEAVVGTVSNLVVLVSFFAYTHSCQREATAMFLISLLFADLFV
CAVYVPFYTSHLAEKSLILENVTVRTFIGSLLLIASLNAIFCVMMDRFIAVQKSFKYPVW
LCDQNVKKVIACSWVLAILPNLVIFINFKSWAYLLNAYVLFMMTAIFFLSYTVFRTSQLQ
ARRIIDQFSNVSAAVVVSTRCARAVRLVVGISLLCWLPTILVPVLIPIFGQGFVNRIWCY
VLVMSSLNSCLDPFLYYWNISRFRRAIQKFLKMIVRWKKSNLENNVNPTYG
>jgi_Nemve1_202978
MTNNLSCYHFSTWAQKGPVTQIEFAIISWLNGITILPAIVLNTLVLISIWRTPALHTPSM
VLMANLALSDLAVGAIAQPIMISYAALEFEVDNWPRTFCYVAMMFGNAGTVFGGVSTLSL
TAIAFDRFLALHYHLRYPAIVTTKKAIAVCIVFWAFSFFLVAIWYTLGNKIYMFIVNVCI
VVLFGITIVSYFKIYKVIKRHQTQIHVVESSVTACGETGSNAHSTPNIKRYKKSVMNSLV
VYFVFVACSTPFACALAYWEVTQNDYMSPILVRLSTSVVFSNSCINPIIYCWKMRELREA
AWQSATGLRDCLVGVKSRANKGPPSTAWITAIRY
>jgi_Nemve1_202979
MTNNFSCYFYSTWAQKGPKTQTEFAIIFGLNGITILPAIVLNTLVLISIWRTPALHTPSM
VLMTNLALSDLAVGAIAQPIMIAYAALEFEVDNWPRTFCYVATIFGNAGTVFGGVSMFSL
TAIAIDRFLALHYHLRYPAIVTAKKAIAVCLVFWAFSFFLVAIWYILGNKIYTLIVNVCI
VVLFGITIVSYFKIYKVIKRHQTQIHVVESSVTACGETGSNAHNTANTKRLPSRRDEGIA
NSDTLHVTGQH
>jgi_Nemve1_202986
MALAFARKPDTNSSTSDELMINITDPHEEENTGLYLGLFVVELIICFVGAFGNTLTCLAV
LGNKKLHVATNFYVLSLAIADLLVTGFLVPVRAAEHLATYQGTTKPRQNVMEAAIFVGRA
TILASFANLAALSIDRFLALKFPIQYRTRIRYSTRITLSVIVTIWVVSIFLTSIPEYSGV
SAQHGLIIFVNFVIIMTVIICVANWQVFRLVKQLSVRLRWYKLNKGSAVDALCHSLHKTN
TDTDLEDASETYADQENKGAGSNLSGFKKSLMWFKKKGRILNNKRDKEANLEEIGYHLTK
TSGSSKDKSESLEDTQLWNGKTLAIESQFNPNSAASDLSLSQSRICGESKMLTSRKQYIR
HVTKHQTIHGSIIDLSSYSLQGWSGLSTTDGDHTIARNAVQNAYHGNARNSLPCRLPEAI
YSMSCSSRLPVGYCNTTQQDEKNSCRAKTQASQNNLQLELSADKGHTDLRDLEDHPNLAC
DKDGEDITTGSELQRFDERCYLNTGHEDELMRKGAVRRKMGVCVIRTEVGNYQILPATKN
ESSMISGSPLISVTNCESSAQEYADVRTDEKASEATLDGNTTVQTTDHSALSVEGAASRK
GTKCSASSMSSFHSTRLSQSNSIVMDPPLNHRLARKIKYARTNLNRKYTSSFTRHRFRRK
KSPGLPTAEQLSDRLVAKTLALVIGLFVLLVWPRICLIMFHIWHKQTPASIKAKLCLKVL
VYTNSILNPGLYAWRLQEFRAEFKKIFARCFRLFKCGKRNRKHLLYGDYV
>jgi_Nemve1_202987
MASAMNSTDAQGISRTSLFAIGSFEVVIFFMGTIGNLLPFIAVMRNPRLRFATNYYVVSL
SVADLLVTAILVPVRAVQHLWSSLGKSHQLPKILLDVVVFIGRATILASFANLALMSVDR
LIALKFPLRYRIKLRYSAPTSLSVIFAAWFLSIFLTIIGEFPEVSSPRGMIEFSVFSLSM
TAIIVVSYCYIFVIVRRQTRYRMKIKIKLDEAGRPYRNSSTEAPFATPAEDGTSEGTPSR
KYSSLLKADENLSYDTNREEDSPISTESFISKRGSAVGTDERTLSDVLTPSDDSCETARE
TVNSTPQKHARRAAISSFTHNGYHALLKQSTESGGIKQQSQTSLLLSPVWSRNSNGTDKP
QGSYIRGTETPLQSSLTRNTIGTDKQQDSYIRSTETLLQSSLTRNSIDTDKPQGSYIRGT
ESPSQSSLTGKRGSDGMKRRVTMLTEERPHSSEELPSLGHDHQSDCATPVHLSGNTLNLY
GDDTLSTSSISMSGCGRKSRSPSILVVRPINAIRKRASSVFHLHDHTYSSDDKRTAKAIA
IVISSFILLVYPRIVLIFYHMFRPETLQTSTARLWLRILIYTNSTDERTLSDVLTPSDDS
CETARETVNSTPQKHARRAAISSFTHNGYHALLKQSTESEGIKQQSHTSLLLSPVWSRNS
NGTDKPQDSYIRSTKTLLQSSLTRNSIGTDKPQGSYIRGTESPLQSSLGSYIRGTESPSQ
SSLTGKRGSDGMKRRVTMLTEERPHSSEELPSLGHDHQSDCATPVHLSGNTLNLYGDDTL
STSSISMSGCGRKSRSPSILVVRPINAIRKRASSVFHLHDHTYSSDDKRTAKAIAIVISS
FILLVYPRIVLIFYHMFRPETLQTSTARLWLRILIYTNSVMNPILYAWRMEEFRREFKHI
FIGCFRKLRCKRHL
>jgi_Nemve1_203014
MTVTLTLHFLNKKIKQTRNPPIGSKSTMRSIADVNITMATTSFTNFTTPARSLYPLYADF
IWCGLYALEACAIVAFNILTLLTFAMNRSLRRPGIFLLLNLAVCDTLVGLAAIPVHITWF
AKWSPSNQDPIKRLSYLRVTHALEIFTGTGSIAGLVSISVERALAACKPFDHRASRSRVY
LVGMGFTWILAVTHCFVFVYCFNSARLRDITYYYFALAMILELAIIVISYVIIFIKLRQR
KIKPQPNRIRPRDKELGVALFIVTVVSLLTWLPDAVVLNLDSVLAPAQYKHAVRSTLFLR
YSNSFVNPIVYIYRLPTFRGALTHMLKHCTPLKPQAASSQGTPRQKRVTMTTQHQITQDS
NSTTDNTRL
>jgi_Nemve1_203016
MKIIQTSLSLLSGCHEVYFVLLGLNHCKIKAIAIITVIHSNGHPCFRDFSKGNISHLGRE
TFRNFTALQELNLSYNNITRIRNRTFTNGSSLTTLNLDYNNLVTLDQGCFAGLTSLRYLS
IRYNKLKKWDAWLVYDAPHVTQLFIKGNKAYKITKQLLRNTTIQAIDEATISETCKQCKL
DRVNVTLQDLMPKDTCQYLPDYILPVLYEKHAKYVLFEGECSGQKVCKIIATSMSKITQA
TRNYCWEILYDIRYFEFALGAFTIATNIIVVIATVSVKSLRTSTAFMLIGHMAMCDALIG
IYIIGVAKGHGLLLDKPSVFRTYRYEQCPYYRSIYTLGQFMEVATSVLVTLERYLAIVFV
MKRWVRMTSLVAAACLLGFWAIAATLASLMQVFDREVITDDLMCVLVRNFSHSEKLFFSQ
GTMLSQVLLYLLVIVMYVHIFVYVRRSQRNAGVQRESKLASRIGGLVLTNLLFFVVPNTV
VFIVTTGTIYFETNAVANSMLRRWLPPICIVLNACMNPFLFAYRNDVFKTALKKQLGLVS
STSMSMRLTKSDNSTFRGRANTTSSVVPANEAMGMQGKRLAHKKKSPSPSNNAVVPMDPI
TATNTIVPKAPSPSSNSVAPLVVSPMAKHREPIDLGKVNPSLDA
>jgi_Nemve1_203117
MDETGRNSSQSHLDTIVIAVLSIEGITIASSNLLTLLLFITDRSLRKRNTYFIASLALAD
TLVGVAAVNIAVFVALGHDARAVLLLKVPQSLAFSLFEIFVSTSSGLGLLIISIERFLAT
IAPMHHRKSGLHPYYLGIAAQWVLPTLSAIIALISVDMYNIYCMYLIVFFIFVFCFCYAS
IFIKFKLQNRQHQRNSLSLTQQRERELAKVLLTVTFVSVLCYVPTGIFMSDFHNTQVHVA
LACYSTRFANSLVNPAVYVLRMKEFKVALVNSLCSFHTRVYSLESCASGNAHTTTVGTSQ
RQERSTGVASVVQNSIV
>jgi_Nemve1_203149
MINPAFPNLIFAVFLSIAIVIVVVNLLAIAVFLSKTFRVKKSTYLLANLTVADLLVGITI
LWFLASNNVISRSLHHMAIGGSLFAFTSIAIERAYAILAPLKHRLLGKKSYIIAIALVWI
LPVINYSQTLFSEDAKNTLDIIGSSFGIAGPLFVLSCYLAIWIKVRFFSPARNTRQDASN
AKLTVTLSLVTLVSMLCYLPYCVTNWLDSLAKNVPKSTFSYLSMLLYTNSFINFLVYALR
MPEFRKEVYKIISKCRHVTRTCIASPQEDAPYYLNTAAFKGEPALIMLKTLPPVQGINSL
PFAEKPRYLEGYGTYSRYLAGYGTYSRYLAGYGNYSRYPAGYGTYSRYLAGYGTYWRYLA
GYGTYSRYLAGYVLTRGILQAMVLTRGILPAMVLTGGILQAMVLTRGILQAMYLLEVSCR
PWYLLEVSCRLWYLLEVSCRLCTYPRYLAGYGTYSRYLVGYGTYSRYLAGYGTYSRYLAG
YGTYSRYLAGYVLTRGILPAMYLLEAMVLTRGILQAMVLTRGILQAMYLPEAMVLTRGIL
QAMALTRGILQAMVLTRGILPAMVLTGGILQAMVLTRSILQAMVLTRGILQAMVLTRGIL
QAMVLTRGEKRESSQPEKTDEHMVYINVIKRCAAFDQRGDDDCQLY
>jgi_Nemve1_203180
MSTSEPNVQSNSSRGLATPSNAIATFSIQYSTWFWITHALLAIITSLGNGLVIYILCSRR
HLLRQTSPNGRFLLSLAIADFCVGVFNAPARLVCLFVTTCSDEVWSLITFFIKLFLNESV
TNLCLVALDRYIAILHPFSHPFISRPVVSIAFILAAWAIPVLAEIPDLLNMLHLTNISVF
EYNVIYTVLFAILPNIFMAFAYLRIILVVRKHRKQIQAQQTNLHTATTTTTDQGDQDRKQ
PKLNRNMDLAAVGVVVAVFLVCNLLFQYWLTCLYLIPSCNTSVEETTIVALLRYLNSAPN
FFVFAIMKTDFQREVKGLFKFNKH
>jgi_Nemve1_203367
MYDSILTLMDNFTFGKDDSLFVLANISDVAPGAEGSGFMRIFTVVGLALLSLSGVVGNTL
VCIVLQKIRKKSSMDCLILVLALADLGILIVEVPIILIRIQLDEIWPLGEATCKLVYPIQ
DVFFGISIWVIVTIALERYQKIVHIAKGFVRRLRRELYLIVVAIIALNFLVFSLPLFFLV
DFKKVSGSWYCVVQWPEWAELPGHMNIAYQAHTILIVIAGYLSPLGIILATYASISRHLK
KSNFFLRRCVPTCPEQAPIPGQSLRLKQNARAKRLLTPVVVAFAVTMLPLNVLRLAVIYV
KIPNSAFRVIFPVACALVAVNSVVNPFIYTFTNKNFKLAVKRLFCGGVSKNMQWTGIFSS
RRQRQYEITPAPASSV
>jgi_Nemve1_203459
MSDTPLYAVNPKEAWFWVPRTIIMVLSLAGNGAVAYVIIRTFRLHTASNAYILSLTVADL
SVTVVFGPFEMACTLLRGTVCNWWVAKLFYDMTVKASIMNLCALTFDRYLSVVHPLAYPT
LVSPFRVKLVITLAWLIGIFSPVPGFVCVVLHKYQGYKALQTAFLFFFEFLPSFFLVMMF
VRMAMVVKRQRRSVQQQSHTLQFNHKHGAILPAHPRRYKNKPTLHVVGLLVFIFNLCFMA
SIYKGVMNYVFFREVSFHLVAATRILYHLNSCANWVVYAFMKTDIKVELRRLVGLQTERD
LPWPAPVSEGTKRKRDLVP
>jgi_Nemve1_203460
MPFPTNVSSNSSVNCQTSEDLVTNIATIVINALSAPFAIVFNVLVTAAIWKNPSLHTPPY
VLLANLAIADLLTGLLTQPVVIAFLANGIHFKGYSTNLGSLTNTCRYLASTPTFLTLVTI
SLERCLDLYANSKYSIIATTKRLIGLCMGIWVCAIALACIHEALSVDHARQRVVGHVFLA
MTGLTSLCTGVLQLAIVVTVRRHRRQIQAQMTNPLQTSTDSSSRHVVHSAKLTISLAIVI
AIYVLCYLPKFVVALYGLQFEACQLRGVDLIVDALLCARAGLDPVFICLVCTDIENAVKR
VLGIDHH
>jgi_Nemve1_203495
MSEMNGTELSMEKNGTTGNGSSFNPIFPPMARDYTSLTYLVPLILLITLVNGLVFVLFAL
RKPIRTPANYLLLSLAVSDFLTGLVNVPLIITVIIPVYGLMRGLMPAMHTFVKLTAILTS
YHILAVTVEKYLAIVKPLRHHIANPSKAFKVILAIWLISSLIAVAPISWMLLLPQTLEAR
LTGIRLQFGHDVFCFVAVFLIPYVIITYCQTVMFRAVSRSNNKALLGRTKSSRKSDKWSN
DRKCLVVFAIMALLFALCWLPWFLLSSLATLSVLFPQAGMAPNVPITVFMSFLIVRLLTS
VFNPLLYTFFKRDFMLALKSVVTQKKNVNDTRILSCSTNIVQKNNAGKRKSFGMKPKIRV
VRDEVSSTEDGRYLGTNI
>jgi_Nemve1_203500
MANNTNSSWEHCFFITDFEFNKLSNTITSVLNCVSAPVALFGNLGVLLAFCLSRRLRTPS
NLLLAGLAFSDMLTGFIVQPLDIANALQENLYGETSCSLYMSFELSTWLLLMSSFLTLTA
ISCERFAALTLHLRYQQMFTMKRAAMALIMIWLISLSLNVIRLLLLESLFWCITLTTVSI
CLVLILLTNYVLIKAVQRHRKLIRSHQVVQRNKTPRSRDAAVIYVFAAVLICYIPDFVVI
IHTLITGGTDLTKFVANIAESVTFLTSSINPAIYCWRIEEIRREIARLLGIRESHPSFKN
LGSRSSRHDEGAINGSAWSNRTENTTVNYSTTPKELIIDTRC
>jgi_Nemve1_203549
MAMEGRLNWTFELSNGTTARGLSASEKAQVGGFVAVIVLGIALNLTVILLVVFKKVPKKN
TIVFIVNMAVADMSSLLLEPTYSINSIISPSSRWFGLDFVSSALCKAYIVLLNSVTWVSL
ITLLIISLERLKEVSSVVQLNTLSRRSLALLIAMSWALSFGLHTIFLAKCDAEQIDGSFD
CVCLQEMDISIIFLVSNGLYFTLVIAIVVINLVIIRRLVHSQAAIDLPAAQQERRVKKFR
SAVRMVLGSLLAYTTCVTPLYIFLSIYHVEFLFKKTLDYNPSEVAVYLFLLLFHVNCVLG
PIMYFVFLDDFRHALRSLLWNKKRRSERTRSCNTTSQTIMGEMNEMDEMNQRHAENINEA
MENREGINTCSRGTVTVHKNEVKENDEGKSGLARQLRNTNDATESSEVKTCKKAPVGYTN
EAIDTNETEQSILDTAL
>jgi_Nemve1_203585
MLNLTYNKSTPIEWVSTEITASERIAKIVVCFLIILTALVGNVLIIVVVCRNANMRKTIN
YFIVNMAVSDLAVSLFVLPRVISENITSYEFLPEWRVSGAAGEVLCKLVYFISDLSPAVS
ILSLVCITLDRFCAVVFPMKRTLITSRVRLVLIVFTWLFSAAFFSPSFYTMRLVGISGLD
SVYCRMRWSKDRAQHVVIHRAYITATCILFVITPMVLITVMYTVIMVVVRMALLTRQSKQ
GSAAQRRRQDNNNRLLRLAVLTVISFTVCWGPYNIYLFLQSFAWKWKQSSNVHGARVLFE
VVVFLTYTNSMINPCLYFVFIENYRHDDQETQDIFRLPSLSFEDVITYSKDKSGCSNTSK
AMKFMAEPGYLHDLKVTYIGDSSIITSKCYRLMRKTYGKFKKSTLYSPATMYGFLTKETF
NGLDPQPLFANIVPHENQLGNVPFVPCKFGNVPKGSVLSYQQKMSTEYIINDFTCTAFPN
LPLDSAAQEFDNNYSGLPLTASKQAALESLSISMETSLKVQEQTITKYGKVATKYYVITT
STRHCGCQTPTRTLDDRIFAAGRSMINVNISY
>jgi_Nemve1_203591
MMINTTNLSCEYSAEIEAMVLFSGVNKLTRKRVVLAQAIIHGVCCPFTVTLNFLIILVLL
KIRSLRSNTNIMIGLLAVVDLLMGLIIQPSLVAENIMHYSKDQFSCSDLIYHYHSDRVLF
LVLQTLTFSSLHHLTLINIERYIGIRETFRYPVIITQKRLVIAVVCAWLLAGILSFNVIF
PALILPMNTSVLACVLVCVYCSFVVTRESRRHHRQIIAQHMAVGLPPNMLPRKAIWVFVF
LTVVILISYILAGLTRCLADEATSILTLPSSLVVLNALFNPIIFISRSKEFRIELRGVLG
IRPGAER
>jgi_Nemve1_203618
MSGTTSGKPNTNTIAIAVFLGEGTLAALANVLTLIVLITNRTLRKRSAYFIVSLALADAL
VGIAAICLAVFISLGHDTRAVLAHQVPDSFACSAFQVYATVSSGLGLLIIAIERFFATMF
PFRYRVSRMYPYYFCFAFQLLCISSAIVALLISVDVFNIFVKYLIACTLPVICLCYSAIF
VKFKLQNRQHGRQALPQTQQRERNMAKTLVTATSISLLCCVPTVIFVTDVRNTEAHVVLA
CYCIRFANSLVNPVIFTLRMDGFKKALVKFLCCTRVQLYPTNGPFVVRGERVARTNNLQD
TPSRVVLSRDVCPGPIVVRRECVARTKNPQENTSSAVLNRDICQESSQAEVPSLSSCPVT
TSL
>jgi_Nemve1_203680
MKINVTTIKLLISSAQEKSGPLEISIRLSILVLLFFTTVLGNGSILVMLKRFKSLRTIPN
ILIANLAFIDLMNGVINLPLVAMLTNVHFQRHVKGRLTSAIVACLQSAFVLLNLFGMMFM
MLDRYSVIKWGMKYKVWSGTDKAFKAVLITWLLTVAIMVPWFLSLYDVDLGDAPTVIYRM
VYYYKIGNSMTVIRSVFSAIFALMALMTWYSIKKQIRINEKKLSLHHHFHGLQQRETRRR
IEAHAATTVGLTVGSYVLSCIPLIMYGVLSQKASDLVSSNFLKWFGDIANYFQFVSSMCN
PFIYMARCKRFNQALKLLCKDPLGTSEPRENASYNKRPLSTSACSSIQYSNKSFTSNERS
LSKSASSSIQYSNKSFTSNERPLSTSASSSIQHLNKSLTNCDQDNVCCPHQDEVRTLVFR
VIRVALEDIMKHYEEDENEADGSGQSNNLGFTGDDGVGNVDKDDDKDGAPSPSPP
>jgi_Nemve1_203745
MSQNFSCESFPGWANYSANLKTSSYLLVTVFTILTLPSIVFNALILITVFRVRSIQTTSN
VFLCNLAASDLGATLISLPLAFSWKLSEFLSTDAQNTCRIANAFMMSSVIFTGVSVLTLT
TATVDRYLALYLHLSYNSIVTVQRVLIICGGMWVSCSIFSAVTLYGVHVYHPVTTIFVSV
CLPVVIFCYYKIYKVLKYHHLKINQSVPSEEGKVVNLLRYKKSVIGLIYVLVMMIVLLAP
FACVVAVFEVSGQLSESLLLAWNVTGCLVFTNSTFNPLVYYWKIRELRYNVNETVSLCWG
YVAKTR
>jgi_Nemve1_203786
MNNSWVDFTKCAYWSHHTITPANYASLFALDCALSVINGLTSPATFASNALILFAILKTP
LLHTPTNVLVFSLVLADSLVGILLQPLAVVYLLIEGNTCTVIDALTFLNVTVIGVSLSTM
ALVSLDLYLSLYFPFRYPSKVTIRRVSSVSIIVWLYWTIMVAIPMVTPGRTAMLLVESVL
GVTWLVCLVVIAISYFRIFWLVRYHVTKIKTLTPVEHTGPQPIGDREANVNHRGSLNLQF
LSKVKEKEDFPVSDQKLSVINSKPISTCSQAVSCQQSAKDQPNITRPKPITAQQPVRARK
TKLAVTMGYVIGTSLFCYFPFGVVVLFLRANPNPSLSLVAAFYVLITLQFLSSFVNPLVY
CWRVRELREACSTLLRSLGRRFFN
>jgi_Nemve1_203791
MALSKEILQAFDVSLICLSVVIVLLNSAVIVLVILNKSIRSFTNGFVVSLALSDILTGGL
FFPIAIGDGSFVGLPYINCICLLLGVGNVCCVTYDRYMSISSPLTYATDIRKRFKLLVAV
CWSVPILFALIPVIWSADGTTLAHKVYIYVLEICGVVIPFIFIFSVYCYIFRQVRKCNQK
LAMDLIDVETSRKRRKSLFSEAKVARVFITVSVLFLLSWIPILYITTMINIGREDLFPKW
LLLVGFYALALGSMANPIIYCFLKPDFKALVNRLLFRKVRRAFRASFNTRTATANVVLAS
SNNSYDNTKL
>jgi_Nemve1_203795
MNQSSTEHSFNILQQQLASRSILRIVIETFLHFALVVVGTLGNSLVLWVVFKNKNSTKLA
YIFIGALAASDFLVLVLTGWIFLTVLVLGKWQFSHFICQFQGFCVSGFVCLSLFLMAITA
INRYFKVVRNKHYRAVFTPKRTKNIIIGTAMLSFIGPTQYLASGRRYVFQPGKYFCHQET
RLTPSTSWVLYGVLVPTIIINVCYIMIFHTIRLHQNRVKAMRQNNPITGPNIEDIKATRT
LFFTVVGFLCCWTPIFVIDIVDFARNSSIPHREVYVVYTLLGTFSSCINPFIYGAMNTMF
SQEYKKIFRFRYLCGTKVERIIQTNSRVTVGQGANTTFSSDFHYQNNRQ
>jgi_Nemve1_203822
MVSNSEITSWCVVYGIEAFFIVLGNGLAAVVFLTCKSLHRRTYSLLASLAVADFLVGALA
APMFIAVLAQYYGWMSFDKHLGGAQRTIEILTSYASIVTLTMIALERLVAVIAPLRHATE
SKSSYVSAISLSWVIAILMASLSLLRDYHMAAGKAVFVILMVVMIICMVITCVSYSAIAV
LLHKYNQSTFSSSHPERSKRERNLVTTLFIASVVFIVTWLPFQVLNWIFFFEPNSALSGH
YIYVSKFLHFLNSLVNPVVYIFRMPEFRQGIREICRCYDETKRNEENAPPIGMDGSHYNP
TVTEQGFI
>jgi_Nemve1_203910
MADVTPLPKKKQVVDLQKELRPISLTPVVSKVSEDLSVLNLHTSFSELLRSDILCGHGGA
VGVGLVLDSAGTFPVLLDRSWSDRKSGALIKKEELVLFILFVVIAAFGLLGNLLVCLNIT
KNRPVRRPINWLFLNLAISDITILVFLAVMYIIVRVVSHPRGPTCDALCKFLTAGNIAWV
GVVSSTCSLVCIALERFHMVFKPTRHKSLFRVVSAKRGIALSWVFGVLINIPLFVVERFD
AKILFCSEAWPSSIASRYYTVTWLAVVIIIPGILMFFLYWRIIRFVAQ
>jgi_Nemve1_204031
MAGNKTGIRSYVINPIESTSQHIMTAISYSIAILAAASNTLVIYLMLTAKKPRVLKAFYR
SHASLFTLSLSLSDVLTGMISIPLQNAARIMNIHSSIVCQTHGILILLFPAITVLNLMVI
SIEKYLAIFYPFYLPSTRAVRGLIASMWLLGVAITTCYNINTRNVFSFIVNEDSFTLVCA
PDDSLPTYNATVCAFVMLMFLLPVVAQIFFALKIRAHLKQRIRWRHALTLNQFVWLSVFA
FIVPCLPWVLYIVVNISVQLKLSFEQDALARHGIFLCLLSNSLINPVMYFFFYSTKQFRQ
RSQIVLRRLLCYVRAHRCTVGICVTRGNRCAVAYKAAAAGGGVVDAAINIWCAIVSDGGG
GAIDGGGGAIDGGGGAIDGGGGAIDGGGGAIDGGGGAIDGGGRAIDGGVVVMVLLVMMMT
PFLVVVMLLMMAQFLVVVVLLVLELLVVVMGVVVLLAIIIMVIVVMAKVLLLVALVLVVA
ILLEIKC
>jgi_Nemve1_204037
MNETVLFQNGTNSTLGASPMTRYYKESLGLKVFKLTLQITVGLIGVIGNLLVCVVIASRS
NMKTKMNILLCSLAVADTGVLLINFPLAAIQEQLPLQYPFGRWFCLYLGPATEIFFGASI
WSITIIAIERNRNIVRRSKSECKGLPCKGVIWKIILLWFASLLIVSVPLYPIMVYQEFPQ
VTICYPEWPDYREGNIYMKAYTIGLAIFWYLLPLVIITYTYIQISQQLQKSTAFHKNMHG
ASAKSKLIIKEEKQRLKQNKKAQMILTPLVVVFAISMLPLNVFRLVQAFYPSFVFYKFYL
ILLSVCAVFVIANSAMEPVVYYIASREFCQGIRNLLRRKKAERRKQKEESTSPKNYQQPI
LMLHTPR
>jgi_Nemve1_204048
MDQRPGYYKYVALARYFCITRPTKVVFTKPKVVYAIILIWIYVTFLAAMPLVGWNQYVYV
DDRKHCMIFWQMGGVHSAYGVFLSGSTFLVPTWIMVFCYYKIFRTSSQQAKKFRKRVMPT
FESTNDNTNSSNVRGHHRSGIPNRDCLFTEEDLKMTCNDTQCKAVSTKNVIDLKPQIAKN
GIKSNPVKVLSDGVEAKCDSHSYPMGNTVTVGIQDVGTSSSESSGSASLKHVDHGKITHA
APSQTSGESNTVRKQARERRTAQVILVVIAVFQICWMPYATLNQWSAFSGETPQGTADLA
TSLLGYFNSACNAFIYTAFNTRFRLAFKQIIWRKNSRTFSQR
>jgi_Nemve1_204049
MAKSNKFGYLEISTSVLIAIASSLATWSTRREHQVWLLEVQISLCLGESIKFGYLKYGYI
GSLFSAWDICCCNTTLAWCKVPYSQLEIFVVVDTTLALAIYDLCACYNSLIPAKDICRCR
YDLPEKFDMVEDFLWIYSFLCTSFCLGAISYDRYTAVTKVFRYHVIITRRRGYCVIGSIW
FFAISFSSIRFKISEDRLPMLWLATALIACTFPLWVTSYSYLYIFKSAHAQTQFIVNSSP
IEERRKIEAAHQRKTAWTIGIIISVFVLLYLPSLVVACIDMFVTEECVIVRARVVAWPWV
TFICYISSAVNPWIYSFRFPWFRQALKQTFTFS
>jgi_Nemve1_204050
MNNTSDDYLNCRGNMSNASMILFVILNFFSGLAAFSGNTLVLAAVYYLRGHRKTSHYFLA
SLAVADLSVGVIMNPVLASKAVLSIWQGEHWLSKTADFMWLQTTTATALSLCAVSYDRYA
AIRGVFSYQSLLTRPRAILIILTIWLFSILIGTSRLFIRNPNAHSVLWISSTLLTVIIPL
LLIAYCYTKIYTAAKIQRQKIAENSLTRKQTRNSLKNKKAAYTVGM
>jgi_Nemve1_204107
MQNSCARFFALQVNHPYPPPGQQHNPDMNITPSVPVSSLHEEFATRPPWVTGLESTVYIP
IVLTAFIGNSIVLWILIRNRRLRTIPNLFVMSLALSDVLLPVLSSAPSVVIITQGAQVIS
DTYCQFQGFTCTWLACVSLATLTFMAVNRYYRIVKPDRYRTVFTAKRTKLLLSAIWGFSL
LSPSFPLLDGKMFTFHPGKFFCYVRLEPVSVFFLILFLGIPLVTITTCYFKVHKALRHHN
ACMRNPNSESAQISVFEIRVTKTLFATVAAFWICWIPIAIVDFTEMAIGEWSLPRRVYYM
YSIFGISSSSANPIIYGVINKSFNDEYRKLFRCYRKSSRRESVVFPTQPEVNRPTLVSVN
NIELRSV
>jgi_Nemve1_204108
MGCDKLVPQMLFICLLVTFTTNTRTVECSNNTYRSTTSLPLFNFTDATSPPFTVNTSTTP
TTTLATTAPPCLAPCECHVDSQGLVAMKCVLADLPQDWKLPSYVQSLILSNNGLTSVPSQ
FFQEQGIINLQSLSLGGNNITSLHQDVFNGLINLRRLDISFMNLQEWTGSINNTLPSLEF
IDNTGNPWIPTANILLAKSLKKVKGVSWSSVCYNCTLVKLANMPRPGNGSGGVTPTPIGT
VNVFPTESVSSFNVTIGGVTPPGMYPSGIGSPSIGSGPPGMEEGPPGTGGGPPGSVGAPP
GMGDGPPGTGELIGIGVAFEFHKLGYFPFCSDIFACSPEYLMPPKASTPIISLPSRLFYV
AYILGALAIAFNACIIFIYVYSYNMRKVNSMLLISNMAVCDILVGVYCIIIGKINIFNVL
LHTARNPSTPFMFTRLCPVASVIFTLGQVVSVFTGLLLTIDKYLSIVYCMDPSRKLSRRL
SLVVLALCWVATLLYGISPKFESKPDLVWSPVLLCTLPVTEEKGIVICFGLLILLYLANI
PFYGKIFMFVRSSSARMGVRRDAILAKKIALLIFTNFVFFVIPMTILIVFIFLHGIHYEV
HFGDVKDPVATQRKYIISYWLPVTFLGINSCLNPFLCAFRQRQFRREIRFRSMFVLYIKV
LLVLVRYVDTCPLNSCPL
>jgi_Nemve1_204109
MDWIIVLLFLFRASTQTQARGNCSLHPCPGDCVCCSDGKVKCNVSSALISPFLLPSNTKS
LTLVGHDVSRIGPQVFSGLMQLESLNLSFIGMKEWTVQPPALMSLRLLDLSGNHKFMLKP
ALLQLLPSLVKIRGATWSEQCTDCTLTKPDPIIMLPSSSYNLVNATRSPIDKFTNTTRSP
IDKFTNTTRSPIDDLAKTTRPSIDHSENISKRNHSISSVAPTEDEWEGWVEATLAPCEGT
PNIAFQFASIGFKSHCQDNEEVCAMTCELINNYENGIVRKLFLTLYPLGVLGMLINSIVI
ATIITSKKLRKNVSMILFANMSACDIMLGIYSILAAKHEFAFRRKGKAPYDACKAATALF
TIGEMVSVTTAVLMTVEKYLAILYCMEPDKRMRRKHVAGTLCAAYVTSLLYSLSIVYSDM
GYSMTLHCSFPVNAEDQTKQFILVNTLLIWLYLTTIPLYVRIAVFVSRSGAQAGIKRDAA
LAKNLAVLIGINLIFFIAPMSLIIVNILLNKGHTVIHTNLPTLHYIVYAWLPYVCLAVNS
VINPFIYVLRRRQFRREFIACACVDLRLTTHIQRAFSFISLSTRRTSTATPTSPRGEVYN
MSQHPEPKRMRINSQIVAGAPPSNAVVLCKFSDKSL
>jgi_Nemve1_204115
MIYPLSMTIVLAVLGGLITIENLFVCSLVLRYKQLRSHTNGFVFSLALADLAYGSLVIPV
HLAIPPKLLHNYLLALVLMANISTLLAVTLDRFVAVRHLLLYTTFMRKYFWVIVGVSWAF
PIAASLLPLIWDSDATHFAHEIYIYCILAVGILLPYLLILAAYIAIFHTVRRHARFLTQF
PVTADNKEAHEEGRRVCAEARVARIFAVVAAIFVISWLPVVYMTFVGNMDRLDLIPRWLT
TVSWLTLSVGSLVNAPIYAFMKRDFRDVISKFALSTRAIVSRKREEKEAEMEIGTFHVTV
VAEE
>jgi_Nemve1_204117
MASNNTSVGYNSTSAGFTITDLSLLPAYCLAISVGLGGNGLVIGVVRKKRSLHTTTNYLL
ANLALADLLNLIWCIPGLVLTFVEHPRGTLGDLLCKFVTMHHIAGIMQIVSGLTLTILAV
ERYNALFHPMDTRLRLRRENLRYPIGIMWSFSVIYVIPLFVYEKYSAKENNCSLVWPNWQ
VTGMIYWGVLAVIVLLCSITMLYCYFNIIKGLYFTQTICSRGQAPNGDERAAKRKIVKLL
LSVTLVFCVCFIPFIVVSVVFTDGSHSVAYKLSYFLVYCSSSVNPLIYAYYSSNYRNAFS
EVLERYSQRIRNLENHVPRIHRHASSFELKVTENKGTDVRSSDPKLLSFKRI
>jgi_Nemve1_204195
MSPLTNDSILNVSQATSPNPACQGQFGALHYIIAAFIIIFGLTANGFICVAFAIKRKLRT
VTNYFVVNLAVADFLLIFCWIVWMILYFICADLKVPIATMLEVLFATASVVGLAMVSFDR
YYAVTRALHYNSTMTHSRALISIICIWVYAGATSLLYLGLLYTDVQAKQLTYVKYYVLML
LVINFLLPFCVAMFCYVSIFSIALSHLRHSAPAGQPTDPNSNAAIILRQLKITFNIVILA
APFLLIWNFYYGIQVYESFNDWEMVTSSVLGEFFVSNLPQLVATINPLVFICLTKDLRRF
ARSGCQCLVIRRRGHDRVTLTETYPNSTQYTSGYPSNGDFASTKV
>jgi_Nemve1_204223
MSNIHPNNSRVYKFNPIPAPTKAVLASLLAFSGVTGIIGNTLVLVLENRKRKAANTPSKR
RAFERCLTLYFLKSLALTDLLCSIVDVPMTVVYIYADIFNKNWQCIVFHFPLFGFPIITI
TNLVVISLERYMAVFYPFRAPTRAFAKNLVITAWIVGGILCVVLTLAAKKRLGEASKLSR
YTSKRRREIRNHTTRVDGNSSQTWRFKDTQMFVNVIFAFCIPYSVYFVYNSVKRFAALQV
NYELDYVVRLLAGILGFSNSALNPIIYFSSSTLFRTDLKNMMVSRRTVVFATLSTSGIGS
QRQQATQETGATDWPLTQTVCAV
>jgi_Nemve1_204292
MLISNTVMEANSTRYINTSASDRSYTFTPLTSQTKLTLTAIIYLVGVIATIGNIGIIAFR
HALNNRRLQRNRTFYFVQSLAWSDLGASVLSLPLYNAIMLVDVVKNDYICKAVRAVNIAF
PVITIQNLLVIALERYVAIFHPFFMPSIKTVKRLVLMAWAYGIVGSIIISATYNLIPVNI
DNDKYTLVCLYDNSIPAYKFMFYGFVIFVYIIPSAILVFIVIRMTRYFRKGRVSIENCNS
ADKLRLTGSRMFLDILIAFIIPYLLWFAYTIANFTFKPKLSFETEFILRYAIVTLAYANG
AINPAIYVYHTKELREILRMIFHLRVNQISTGNIELKEVRFKPKKNLPNSHPSDNTQL
>jgi_Nemve1_204296
MACQGNSTGKGRNTTEKIYVPNPIDKETKFVLIMLACLVSVSGVIGNSLILHYKRKEKKN
TVRLQRALDRAHVIYAFIQSHAYSDLLGSIIGLPVLLALLFDVARNDWDCKLYKFITFLF
PSITVLNVLVIAVERYLGSFHVLLVPRKQTVRRLLACVWVFGGLSALAPAACYKNLRVDM
DEHRYTIGCLYDKSVPAFGVMLYSYLVLFYVFPCIILSFVAFRVTRLLNRRRTPRRSFQH
KGSRLLINVLIAFVVPYSLWVLLTALRLVINPELTYQQDTILRYVFSVIAFSNGVVNPFI
YLYYSDEFLDRLRKNLRINTVQFNIGSPQRDQHSVSNHEGIEVDVVQASSPLRLSVQDIK
LTKVVKNGPTSRCEATSTSSSVEVPTTSHSAITYPLPSTAQCDVPSTLPSTRPCPFTAYF
HVPCTPPPSTPCHSTAYCDVPCTPPPTTPYLSTAHRDVPCAPQPNTSYPSNAHCDVPCTP
PPNTSRPSTAHRDVPCAPQPNTSYPSNAHCDVPCTPPHNTSCPSTAHHYVPCTPPPTHPA
ALFHCVTRAC
>jgi_Nemve1_204351
MDYSYNSLDNSSHVVFLVRRSNVTLRPGTDSQYWLLSIFVPEAVAIVAGNILVLMAFLGS
PILRKRKNFLLVNLAVADGLVGMVSMVIFLTINFAGSRSFSSFMLVYNLFTGQDVLFGSA
SIFALTSVALERMYATMYPLKHRVLSRRAYFACIAAVWSQALLLSLFAVFTSMELFMAFM
LPSILLSLFTVSVCYSLIWYRIVQAGSIKGQNRQTDVTQVVSRERDRRLTVTLVIITVLS
LITWLPFQLLNILLGAGCQCPVSHVVLWVTKFLQYGNSLVNPVVYALRMAGFRKVLRKQF
AWAAAKNDMQVQSPTRREDRTSTTAVPRGSRKESVTQEHAL
>jgi_Nemve1_204373
MPAMGANTCGGVYAPIYLSIFTTTVSFLLTLITIPGNFIVCYAIVRDPFNELRTPFNYFL
LSLATTDLIVGVLMDTVSTVFHLTEVLKVDVVDIRILHILYFILTTASILSLAALTFDRY
MAVVFPVKYKLDLTGRRAIIATILIWIIALGASFVYFKLGFIFYSFIFANAAVIFTFCVL
VFVYASIFKKLRAQIAQWKARKPTGAAERKEGKMKLRTMTRENKVIQALVSVLVAYAMCF
TPACVMIYMLNLCHSCDCGLIHWLRDLQFVIVLLNSGINPYLYAFRMPQFKKVVVRLLPC
SRLNREVDIETSVSQRGNNKEHAQ
>jgi_Nemve1_204412
MSLVFGTQQAKELLVINSKQHRDQQSIFRNTFFPYCCTLFRFLDYNDLTVVPDGLKALSR
LQHLNLNFNRISKVPRNAFNKLRLLVELFLDYNDLTVVPDGLKALSRLQHLNLNFNRISK
VPRNAFNKLRLLVELNLRGNKLKSIPTSAINDLMRLQQLELDGNPIRVIKDHAFKGLFRL
TEIALGWEKLEEVYHNAFTELPLLRRLPLGNVKLKHFPNLTGTHSLQILTLESNYIEYLP
RNFCGMFPKLYDFNANMNKIKRIPDMSGCKSMELLKLVHNQISSIGSSLQGMARLKDLTL
EGNRITEVNDNTFKGVKSLETLDLAKNQIKHISKNAFSHFERLQTLDLSENLFVRLPSAG
MQQIRRLYLRGNRHLKELSVQDLPRVHTVVAAYPYHCCGFRKKVNNRKITGNGEAVVSEG
AWYWTKEHEYLRLDRPGNSSLTLDDDDLSEFGSGKVDAALGLDTEFSGNGSEPAVYNSTI
VGSADSILGELDDWQREVNCTPLPDPFFPCEDLMGSWLLRMGVWIVFMLALLGNVTVIIV
ILVSKTKMDVSRFLIVNLAVADMCMGLYLGLLAIVDASTIGDFLHHGVEWQLSTGCKTAG
FLALLSSEASVFTLTVITIERFIAIRHALHIHKKMSLRKTTIVMVIGWGLALIIATLPLA
KVSDYTKVSVCLPFEIGEIESLTFVTFTMVLNCAAFLVIFGCYVGIYLQVRGSNAWNTND
TQVALRMSLLVVTDLMCWAPIAFLALTATFGTTFVSLNEAKVFTVFCFPLNSCANPFLYA
IFTSQFKKDCLTICRRVKNSPVPPKIHITLSKKRFSVSGAALERGSNASAQVPSRDTNSD
GRLLMLRLSNVIVNRRFSLPPEVRLGTGNKLKTIPQESSRSLTNSPSSCSNANSTEQTTL
NPEKRRMIIEMETAL
>jgi_Nemve1_204419
MNNSSVALACRNISGIIRCRKPGPGSFPPEIQDLLKLDSNLKPIFTGLTFSCIAIALLGN
MLIILTILRDKRIRGMAHIFLLNIAVSDILYSVVNLAGAILSHAMTPQALKANNCLIHKP
LVTARFVCYAASVFSIATLSVERWYAICQPFAAARKTVQKKKLKILIFAVIWILSFAVAF
PLALCETGHEKVHAIVLASTLLVLPSLIILFANGMIILSIKNADIFEVSEHGNEGRRKRD
SLLKLLVAIIISFIVFWLPYNVLYLYLQFASRPPLVTVIKLGIISRAVTVTSYFHPALNA
FLYYGFCKDFRRGLRDLIRKSGICL
>jgi_Nemve1_204469
MKKSCLFYTYDSANFTEKSSLIVLIILNSVTMAATSILNLLIMMAIRRSPALHSPSKILL
FSLATSDFLVGIALQPMYTLHLMSMVRDWPSLYCIFSSVRRPLGLCLCAVSTFTITSISI
DRCLAVRLKMDYPITVTFKRVVSFIVFAWIVAICLTVLLLIMAVEGNPENMYIVVFVALF
TCVLVIIVSYTLAYLALRRTVTHAQDNSPSEAPRPSRLASPAQRHHSFSVSKYKRSFATM
LYVVVFTVLCYVPFGLVSVLNDRVDLPLHQWIVVINASELCVVLNSALNPVLYLWRMREL
RSAVVRTTRRIFGATRVVYNTNNTTPDVIHGRAQNEPVRLRCLSRDRYLEGREKVQSLGA
TNDQIDSYPKNFAMKKTRTQKKPIEYPKDMERAMAVIYHNIKRIREDRVMESSFAQKEDF
LEQQGLPYRHHRSRSSPAIFAGLNSWKNESLMDRNPDSTRSSSSSLSSTSSDKPFVSGKR
RVSFSIEPGSLL
>jgi_Nemve1_204471
MTFRPRGEVTLRLCHQRMSENRSSYDPVWQNNPTDVWFWAVRTILLVVSLLGNGLVVVLI
VKRSRLHTSPNWIICSLAIADLLVTVAIGTTEMLCTLNYCTFSCNWWILNVFYDMAVIAS
VFNLCALTYDRFLAIVHPLKYQLVMTRTRVFILLLFAWGTAIAAPLPSFASHLLGDYKSY
RAFQILFLFFCEFLPSVLLLVAYVTMANIARRQVVRIERYRKALKFNNLHRCSVTKAPFR
VQKINSNVQIIGILVFIFNLCFLLAVYKGVINYVFFKPVSPAVISITRILYHFNSAANGL
VYAIFKTEYKQEIKRLLGVWSGAKCKPWMSCAV
>jgi_Nemve1_204519
MNRSSENGRWNATVNYEVAYLESFFARVAKTLALCVVLVVSLVGNILIIVSVSKNTNGRM
RTVSNLLIANTSVAYLLITTVNIPGKIAEINTVGFPIGGTLGDLVCALRNSVPFLTVSSS
TQSFVILAIDRFVAVYFPLRRISHQSAYILIGITWLTTLIFGGVYAYGSFVHETDDIRLC
MIHVSRTFGDLRGLVAYVWVEFTVFSIVPIVLAVSLYTATILKLWRRTTPGRYGLPTPTS
YSEKANRSAVKMLTIVLVTFAVPRIPYWVFVIECRGTYEHFLGHSFCSSETFHYVDTFLG
YSSCALVPYIYPFYSQNFRAGFKDILRSRCQGRIENGRVSPLRARKTSRRESKQITKL
>jgi_Nemve1_204582
MNGTEQRNLTGPPSKVLTTREEVYIALHTIAAFFSLTGNCLVGVVFIRNNGGRVRNTNNA
LLINLSAAVILYTCNNYTMTIHSIVRGQMRWELKGLIGEITCRLELVLMYALFLSCHLSV
LTIAIERFLIVCFPLSWIVTSTLIKAMIASTWLGSLLLYSPFLYLGNVRHVYGMTRCFVR
FVPDITTPFFKVELAVLLAVIVALLLIYLVILCRLYTRNVPGQPLHAQRRMSNRVNRKVT
QRVALILVLFYSCWLPFNLLNAFHFADKLEIVMHPAYSFSVEFLPFLYGALCPWIFPLLH
EDFRQGMMVLLCCNRRRRRTSVCQMQMSRSHVSNSVAVPNGQRFTEAGI
>jgi_Nemve1_204597
MTNTTTNSSNYTNSSSPLLPHKLYTSFYQEPLALVVARLALEVGIALAGLGGNILVIVVI
ASKRLRSRSSMNSYIMNLAIADLGVLTIIFPIAVMKERIPLNFPLGKFVCLYLIPCVDTF
YGASIWLITSIAFQRYMNIVRASVNMHQKTSSHVGFHLAAVWIASFFVVSLPLFFIMAYS
DSGQHNFCIPDWRNVKPFEPIYIITLVVFTYVLPLVIISWTYIGIWREIGSSTRWHESRR
TSGTTASDSETQRMRENSRAKRILTPIVLTFATCMLPVNIFRLLTYFWRPVLSTFHFWTF
YNAMVFITILNSAANPLIYSIVSQDFRRAFMGLIFKRCNVDKNSVYTQMSRVNGSFRGSN
TKKDVSFSPQTWPEAKTLKESVI
>jgi_Nemve1_204782
MELSNVSSSTNTSAPAQIASSLPLSMVMVLELACITVILGNLLVILAFCSYRQRTAPDIL
ILSLSLADFLDSGIALQMVVFIKYLLRFPWTQRSCDSFIVLLYTFRTASASTVTFMAAER
ALLLVYPIRHRTMVTIPRTSKLILAIWVFSLVCGGLSFIGVGHSSFHKHEKACPYQLYDI
GIEYAILFEVLGGLMLLVTLLSFIAIKVSGRKFLRRQSMMKMPLRKVSKQALCEEYSSRS
RGRGGSRAHETAGMTSVRRLTLMMAIVVVVFFVSWMPFLALLPANFASASLCYQQLNNLA
SLITKRPPRTTISLAASMASFLHAVVNPLLYGKMSKRYRRGYIYVMKQIVAFFCGRKSSH
VPSVYFSNTAHVTSQTAADNTGYIVGTDSNGNTGVPHSVQALKATHFLVTHSVQALLPAN
FASASLCYQQLNNLASLITKRPPRTTISLAASMASFLHAVVNPLLYGKMSKRYRRGYIYV
MKQIVAFFCGRKSSHVPSVYFSNTAHVTSQTAADNTGYIVGTDSNGNTGDIITSLSNRRY
SSEGTEQISTGVINNYDTKHTSKDDIARISCDSPTALVDGACILDGIIPAATRDIDLRSH
VSISIL
>jgi_Nemve1_204889
MSGKKSFSNVSNVHGNQSTAQERMFVFLRMDRDMMTSLTTLTYTVAFFSLCLIARTTTFF
LPVITVFNLLVIAIERYLGIFYPLYLPSRKAVRWSIILAWVIGFLVAFIPGVTYTLLRAE
IGDKYYTHFCVYNKTISYHKYLFWIFSLCSYILPSIVFFVITYRISRFLSKRPRGANGVS
TTNKSDAWRFKSSRMFLSVIMFFSVPYLSWYLYTLTMTTFKPNIDSQIDVVLRYMFTQVI
LANGIVNPILYFYHTREFRVMLKKMLTFIKDRVAPST
>jgi_Nemve1_204979
MTSIATMTEPVTSNSSLKTPPTERTSFDLPLKVISTIFLLLIIILTIAGNGLVISAFAKF
RKLRSVTNHFVVSLALTDILVAVFSMPMWAAFLLTGPEWIYTEWLRRVWQCADVLSGVAS
ILHLTFISVERYICISSPLKYHQIVTPGKTKVAIIAIWMVALIMAAIKFLFWGWPPPAYQ
LSAFVFCFTLPTIIMNTAYIMIFKVSRTQAKKMTMTVNGKPKRFCLPKEMKAAKTLAVVM
GAFFFCWCPFFILNLVYAVCRECPIDIESIMLTKWLHYLNSVLNPFIYSFMIKDFRMAFR
KLVIHAVTSRFRGRELRLYDRGFSSTRNNSSRTQDQSLRGYDPTANKGEQYV
>jgi_Nemve1_204980
MNSTVICWPFNVLYSPEAVQEFYVMNIVICVLNSVLAVTITFANSSLLLAILGTPSLRTP
SYLLVCSLAVTDVGVGLVIQPLYIWRKMAEMRGDVPTFCALYMAGNVLAHLIGSPSFFTA
TALSCDRYLAISLGVRYRQKVTTRRILRLIAGLWFLAVFVVIARFYSRKPKYMSIAAALL
FVCLLIIMVCYVKAMRLLRSHSRSSLSRDIRKSKLIKYKHSLFTMLLVVICLFCCYLPFV
FVHIVGSVSSKEHALELKRARELTTTVLFGNSLVNPLIYLMRSKELRQAFRRSLGRLFCR
VLRLPAVHVERVSEYSTDAKFTTFKAVTRNKLCRTETQEDMYL
>jgi_Nemve1_205072
MAEYNVSCFFYTRWVQESQITQTEFAIVGVLNGLTILPAVVLNALVLISIWRAPAFHIPA
MVLLGNLALSDFAVGIIAQPAILIWSTLEFYVNEWPETYCRSAVAFGLTSSMFGGVSLLS
VTSIAIDRFLALQLHLRYQTIVNMKRTVYICVVIWVISFSILAIWYFIGITAYNILTNSF
ILACVGIVFFSYFRIYKILRKHQIQIHAQEMNFSTNSSNDSASETTERSLNIKQYKKSVV
NSLLVYFTFVICCTPCFCALTYFEITRDSYLSPKLVKISTSLVLVNSGINPVIYCWKMKE
LRTAVMQTLESIQDWLGRKKIKTTCERRTSLTTVVEF
>jgi_Nemve1_205205
MEESFAFSNYSSNGKSPGEGCVLPQAHAIAMFVINILFSALGTVGNLLVCGAVLSTPTLR
RISNYLICSLAVADLFITMSGQPLLAVMLWGRLHAVCYDKVELAFRAIGNVSCAASLLSL
CFISIDRCVAISKPFRYNTIMTYWKLGLMLLFAWGFPSAYTYVRLQVSKKITSYITVGMF
GAGYAVLAGCYIVIFIKTLKQAKERKRLLGYQRQKQSIVSQRTERRLATTILLIIAVFTV
AWAPLFYLRVKQPKKNYGIAYDWARTIALSSSAVNPALYCLRNEEYRKAFKRILLLLFCC
KGKKGQVEITRKRAPTQRTASTSLPQ
>jgi_Nemve1_205216
MENTSLAGDPLNRHEAQFYIEMFLGSLILFLSVLGNSLVVYVVNKDPSLKSTTNLLIQNL
SMTDIAMATTNMPFWLISLYHGRWIFPQFVCDLDSFTMFAFGSASILTMAVIALNRYFKV
VKANKYKRLFGSRKVVWVYCAATWLVGMMFATPPLYGWGLYEYHIQFSTCSLIWDLNRIS
FVIVFIGVFVNSVTITIFVCYYKIYKTVKITSHNLASHGGTAEAAARVTEIKVMKSTFAV
VCCYLICWMPVSFVCVTETAGGVMPREVYAVVIFLMYISSCINPLIYGIMNPQFRRAFLA
VARMSNFTAATAASANESGNSNTSRVHIAPQQAKKEAFTVEGTEVVV
>jgi_Nemve1_205230
MEGSEDGGIVSSSLNGTSLAYTVSANEEGMPDYATAEITLPLYTIFMLVLYTVIFIIGFF
GNCIVIYGVMQQGANKTTSSFFIANLALSDLAVLVLSLPVGLLQELASWPFGEMACKIFF
PLGDVFLMVSIMTLTIISLDRLRAVVTPKKRFTKGQAKVAIIVIWLLSYLICGLPMSFLL
KLITLETGVKICYPYWPNTLHRRVHMMAISLLVTIPLFIIAYSYSMIVSTLWKVRIIHKN
VIGLNKESFARLKQKRKLVKMLIVIIIAFTVCSMPYLIYGLYLEFAQKERDKQVEISLVV
LISLLYTNSAVNPLILCAMSKDYRKGLRPCKC
>jgi_Nemve1_205246
MNTSNNISTNVSEVTHVLLSDTVEFKVFKILLYSLILLASTLGNGLVIHVIRNTERMWTP
SNVLIMNLAVCDIITPVLSILFDLPLEENEYKWIYGGFMCKVLWPGSTFSTTSSSLTLAA
ISMDRYRVIMHPFKSKLSMDQVKIMISLIHLFALAVVTPYIYVLRLGEDGRCDETWSADS
AYRKVYTMVLFLVQYCIPLIFMTIMYTMTLKSLYSASLKTWVMRLDHVEEDASLHVVSES
SSTDSCHSGKQKKKKKKKKRAFFHVGSGVVSETNRRATKMFMVVVFVFATCMFPNQVMWL
WNDYGEELQARHRIITIICLMFTYANSVCNPVIYAFFSADFKKGFYGVYGKLCCKTIDEY
DLTAHNSQYVGSHYNQSRTQC
>jgi_Nemve1_205268
MALFSLNDSLLNQTAFTNDTSNVSARPPWYWAIRVLLSIVSILSNALIIFIITSRQQMRL
QPSPNWFFLSLAIADFGVGLFTTPFHMLCIFKSGGCSHFTWDVVLFITEVFLTSSLTNLC
LLTLDCYLAVVHPYTHPTLTRPLACALAITAAWFMAFVIELPYRVLREGTQGMKVYLVVY
TIVVTVLPNICMLLAYIRIVIVVRKHRRRIRQQEDQVASNQSPGSHNVQEGVTRSRSKQR
GLAAVGVVVGFFLVYSGVYQYHLTCMLLSPSCSLPNTAPFKITMVLLRYFNSAPNFIIYI
LLKAEFKREVWRMFRCFSCSRADVQGIEMSAQTTN
>jgi_Nemve1_205278
ITKDWISDEWLECLKQQRFAYHNRAAAGPNATTAHLRLQLQIAANSLRRSIYNSLMSIFK
VSVIRALFCEIVPVINWLVASPWKKPFYNKVRENVSQMDESTANSTSNASCSLLPSPYLV
EHPALAATRLSVEAGAAIVGVLGNILVCVLATRMRILGPSDGLYIRSLAISDLGILLVNF
PIAVIKEQSPLNWPIGRVMCYVLYPVSEMFHGACIWSIVAIAIERYRIIVHNTHPSLTAT
KLTILSIWLGAFALFVVPLLFIVCYEVHPCGTLCLFKWPNMMHNSYIVLDICLLYLLPLM
VISFTYARITRALNKSTTLHRHLASVLEARKDEELERVRQNARTKQLLTALVWVFTITML
PLNLFRLVFICWKDFSKHRLFLVFYNVSVLGVVVSSAADPIIYSIITRAFIASLMCKWKK
RDDGEEKMVESKL
>jgi_Nemve1_205366
MSQANSLNATLGRVDNVTKGNTSVPPPPGELSTSERAQVGGYVTIMVIGVTLNLMVILLV
VFRKVPRKNMTLFVVNMAVADLLSLSLEPTHMIYTIISRSYKWIGGDTVSIGLCKAFSLL
INSLTWVSLLTLLIISLERFKAVSSTVHLSSLSRCGLASLIAVSWVVSFGLNAVALVKCA
VQEMGEYYMCDCGQAIDSSIIFLVTNGVYLILVISILSINLEIVRRLVHSQAAIDLPAAQ
QERRQKKFRSAVRMVLSSLLIYTLCVSPLYIFLSIYRVQYLLNIVILESNLSAVSVYLFF
FAFHANSAIGPVVYFIFLDDFRIGLRSVLSGSPEHNKRRESTQQSNISTSTRQTVTASSQ
EAIDRENSLGDNNTRQNITGNSNKAIDLGKNLDSITMRGEEEITGNTNIAMEPDEREHSL
DNTSL
>jgi_Nemve1_205446
MEFSNSTRQNATSPVQQGQLVSWGAAFGVVGLLVFATNLLTLVIYGLNSRLRRRSVYCLM
NLAAADLLVGLLAMPLYSAFLLLDNDFFVRNGFTLLYVSDIMYNVTSNMSMCSLVLVALE
RMSATVWPWRYRNTRTSKFMVAIAATWFVGLSIHGVLYYIMKYVIRRKVPMLAVLATILL
LSITTICVSYVTIYLKLKWQRLQQQDPQDPRDPRQSSETQDQPTESGLGNETTRPPGSLQ
RTMIKDRELALTLFIVTVSSLVSWLPYALMQVFALTISYRAIYAITLLQCTNSLMNPAIY
ALRMREFRSALIQFACKCSRYYPHVAPAEPNRTVQLSVAEI
>jgi_Nemve1_205452
MSNITTNNSDTNYAQCDNTASIAVPFKVSILSLVLVVGPLTNILIIILVLRYQRLKKNIN
YLIANMAVSDLMALLLGVPQWLEMELSGSISWKITGLLGSITCKVFYFVFYTVPVVSLLT
LLIISLERYRAVTRSSCAAPPSRRQIAITILISWLIPLLMFSSSLHFFDVVSYNGVQICR
MTHVSLLTSLQYAIIQTVLTVLLFVAMLAINVMILKKLRMSRFAANLPEIQRKKRERRII
RAVCMVLFSLLLYSICLLPANILELVIAAYWYYNKVPISAAFCINWNALLFAIYFLFYVN
FTASPFIYVFFLEDFNSSAKKLLCCGTKSWKAEQETLTDQPQIPTTHEELKTLVKHCNN
>jgi_Nemve1_205458
MPPLNTTSISPLSTRPNASDSCFVHDTAETRTGRLWGYILIFLISVVCNSLVTHSALKDT
IIRKTVNHLVANVCIANLLLTIVYMPRMMIMVTRGSEWLVGGTAGLALCKMVPVIHHVCI
LVSILSLMILSIDRYLSIVYPTGNVLERRLNYLIAFMWVVAIAARIPTLYALQIEEHSKG
KFNCGVRLIKAFNSEDARDTYYTFLLVTCYALPLVTMVVFYIVVFCYLRRKETVDARCID
DPTREARFRAARNSILVMLVCASVTFVICWVTYFAAQIAYDNVPCGLRFWRFFLAHCNSA
ISPCLFLAFNRGYRELVGRAFIYTCCTLCEIAEDDENDDDHERGREREDKVPGPEMISIR
KLDKHNL
>jgi_Nemve1_205500
MNDTRLCPEYLQTYFAEQYEPISWVTRSAYVTATINTVSAVPATFLNLLVIVAILRSNTL
RSPSFLLICSMAVSDFMVGVVLQPRFTVLRVAEIMGEFGLYCKAAQMGSANSVGMLVSVI
TAALISIDRYLALHLRMRYNVVVTRSRVVKMIVMLWFVSICLGALVPLISMLVFTIFLNA
IVSMLVPVIVVCYVKCFHTLRQQRNKIGAANIPLQRAKVSGTNSKGWVAPALTSNLGTQQ
NTMQCCLEDYLDNESSLASGVGQICPSNQVSHKIHNNLSNQISLENQGRPGDEIIIGIEV
RPSNQVSPRNEVSLEKQAHPSSPFRLGNQTRPSNDINLENQVNPRNEICMVNEACPNNEL
SLSNRTSPIKHVSLGKKIIPNNQSKHGHRKLKRINSNMNLVKYENVSFTMLLIIINLFMC
YTVYLVFLPLLYFAIGYNGTVKFCSDVGMLLLCSVLQHPATPPATDQYQSQKQRGIPSNS
SHLHNPKKIYVVLKPQTGKQFNTGDYNIGKRTTHNCKPNFGNQSNLCNQLNLFNFENDLS
ARDMPRNVVPSDLSDLSDVVSGARPVNYQAGAVGSLVSAISGVNLVKYEKVSRTMYLIVI
ILFASHTVYILITPALYFIVGYKALAKFFTDIGVTLIYLNSALNPIIYLVRMREIRVSCC
ALRRKFGDLRCTL
>jgi_Nemve1_205501
MNSSIKCAGFVQTYFDLEYESTSWVTRSCYITATINTVSAVPATFLNLLVIAAIIRSSTL
RTPSFLLICSMAVSDFLVGLLFQPRFTVLRVAEIEGNFDLYCSAANLSSFGNVMVLASVM
MAAMISVDRYLALHLQMGYQTVVTKSRVLKMLFLLWTLAIVLGAVMPLISIAAANNVLVF
LTWPALLLAVISYLKCCHTLRRFYRQQEKQDDHEVRNKGCVPGRITPLIRFISGSKSNPS
NHIALGNRIVSDIQIAPRDQDPTSDNHVLQWKDVTRFQKFNIIQDPNNQDYINDVCIGNP
TDPSRPHIDTPTLPAYTFTSHSNAMKSNTNTTTPHIDTTTLPADTFTSHSNAMKSNTNTT
KTHTDTLISNSDSAISLECITLHLNITTHPMDATTPDIVTHNDPHTPHSDFTTDRTDTNS
PYITTIPNTDFATPHTVSTTTQTAPNTPNSESNLSDASPTSLHVSPTTTYLGPTSSNTFP
NFYRTSSTTSSNLTITNHKRPGSSRRRKSIRVEYAPLNFESDRRSNPDRSQVVPNSNKST
EDIRDSQKVNPDTNLNMTEDSGVSQRVNPDTKQSKGGSRVSHKKLYLKYEKVFNTMSIIV
ALLFACYTFYFIITPILYYQVGFNGKVKFISDLGMLLVLLNSTLNPIIYIMRMRELRRSC
FSLLRLYT
>jgi_Nemve1_205619
MESSLGYNGSDITGGSITAKQRCASAVYFALASLVVIAGNVLTLCVVGKKKRRKPTDLLL
GVLAATDLATPVLVLPFLVMYGSTGSWAGGKAACFMSAFLSMFLFKFSMLVASLVAIDRY
LAISKPFFYRSKILIRPTRYAVGLSGVYSLALALIPFSGILLKVHKIHTSEWQLCFFHWL
AEQHAKTLTTTYIILCSIDTGLAVLVVLLCNIGVVVYFVKRRHQRGKNVAPVESVGERPP
SFSMRPPRNHSQRRNDLKYAKLMSAVSCYFPLCFLPIQNSKRPYNNNGKRRRKNILNCFS
SIIIILALELECGNTYYQTAGRADCIWSSEGNCKVQNHSSFFDIPESKNT
>jgi_Nemve1_205794
MDTSINRTLRLLLTGNLSTSSEQAEDGLTTRELAIYGATLCFYIVVMVTAVLGNLLVLMA
TFQNQNLRDSATNLLLANLAVADFCQGAISLPLRIAEEVMSNFYLCRVSIPTTIFFGGTS
NLTILFISIERFVSIYRPYAYCRIFTDMVVKVVIAFSWITVAAFSLTSASSIVWRRHISS
SCRFPVYLSKAYILALYIYVHIVPITLVILLYGFILKANCIQTCRIYGQHLSVTSNSGSF
EMEERSRVLQRLAHLKAVKVVSVVVGLFIVLVLPIIIIDAVEILGGGRPPEGFVKGAVCL
IYANNCVNVFVYAGFNQEYRQTFKRILNKFKLALLGRCVRS
>jgi_Nemve1_205839
MAFNSIDCTDVSAPTVLPFVTGGISLLLFLLVVPGNFLILLAIYKDPNRELRKNPFNLFV
GNLALADMLVGLIVLPISAAVHIREGQLISPKSSEVLAIHVSYFIACTASLLSLAALALD
RHVAVIYPVYYRTALSQTRVSVASTFIWVLSLSLPSIYLKVGYTSYAFVFANITIAVTLF
FLFSCLYITRRVKKGNATFEKDQRPDTPNNERKDNTRKRRNSLIEARLTRVLSLVLIAYL
FCYGPSCVLIYLMNFCVECSCTQIHWFRDMQFVFVLTNSCANPFLYSWRLTPFRNALRKL
LGIKMTGQNLSSSCSDIHHGNLRLEEARSYQSTAIGLASI
>jgi_Nemve1_205918
MWRGHSYLQLWNTILYFILAIVTTLGNAVVVLAVFKDPFKQLKKHIASYLIASLAVSNLV
LVVGELLEAATNIVYGMEAYIIPGPPLVKAADILVCFAVSNSVNTILGLAIERYVLLQSE
GHSMRKVTPRQVAGILTVLWATSSTIGLSRIAFQTVHSYRKAIGIIGVISVSTTMCLYLV
IFFKIRRVFRMDIARASGENRALTISGLSAQRIRKRQMDAARTIILILASLIFLWTPTAV
YLVQRLCTKNSLAYPQIELIYIIGLMNAAVDPGIYAFRTSRFRRAIAAILLKKHRKSSKH
HQYMHRRRRVENKEKPC
>jgi_Nemve1_205945
MQTNLTSAPTERILPTTEPIDHTSRAWKTVALFFIAVCIIIVNSIVCVLVFRDRQLRDTV
RNGALVGLALSGLLMVGVLIFQILTSFGIGNKSVILCDIFAKVFRVLIYVSILHMFILST
DRHIAVFSPLHYRMIVTRARMTVVLCMAWLVPCISIGIISFFLEINKDFTTKSCFFGCTR
LFLRHKTHLNLRIHMYFNAVVLFLIPLIIIIVVNARIAKTSWYQSTRVDPMSHVNMRNGR
PRTREMKWAKTIGLVVGVFISCYIPLMSLDLYQVINGPSLQASQAMYYLAYINAIINPTI
CTLRSRDFKRALASLWLRRDVTPQDIHRDSVVTVSSTRRDEEVPDVPTNTR
>jgi_Nemve1_206090
MSSGVVLWSIAYSCAAIIIVSGNSLAIAAFFTSKKLMRMRASYFLVSLAVADMLIGIITI
PMYIALLHYHVVSKEYQSVFTAVDIASGSASVFTLTTISIERLYSFWFPLHYRANNAPRT
YLGVVAGVWCLSGIITTLHILYRYHIISYTHFFYVMMSALSFCLLAMCMAYVGIFLRVRK
HYRQNQCAQRNERRFVYMLFTITALFVVTWLPFHLLNIVNFFCDFCLIKSLPHQLLFACK
FLHYTNSLVNPIIYSFQMPEFKKTVKSLVGCAARGDESRRVEEIPLARMRKRDDADTTQV
YTSQGTIKGPDAHTG
>jgi_Nemve1_206101
MAAVHSVTFAINFVTALAIWRLPDLEENRYHLVVRTLILSDCFIPLSGLPMSVASFLNCG
WVGGQVSCTLSAFFSTAFLSWSALIVVIMCALRFLAVTKPLFYRNQVTYTRVRMILFIAL
VWGCSHLVLPIVGLGKFRLHARGLYCALDITPSKPHDRTLVYMTIVEGCLVVVALVYFSA
GIVLTVKKKRRVSSTLSLQQQRGAGIEKIMRQHGGFAAMTSTIVVLYWFCFVPFLSYRIW
LVYWGESRLNEDVYYVTELIAHVNPLLNPLVFVACSRQYRSCINKLFIRVCVHKCTLLMP
QAITETYGDMGGGIEMRKMSALSTKTDIVMI
>jgi_Nemve1_206225
MWRDHMSPGTERKLSHVLAAIYGLSSPFTVALNLLVLVALYRVSSLRSKSNLMIGGLALT
DLITGLLINPIMIADSLSPPKCGNKLAALSCTVVVGSFAYQLVLLNIDRYLAMKHTFEYP
RIVTTQRVFKVNAFAWAWAIIVAATDSFPVLSAIYNTIWVACVCVCVYCLGTVLMITQRH
RRAILKQHRASGMPRKAVQRSNTGYLFVIVTVIFIISSLSIVICRFFSNNSVRPILQLLI
IQNSLFNPLVYTLQSSAFRKAFRRVLGISSSNREVPVAVYKVRNDIVQFRHRFP
>jgi_Nemve1_206236
MENSTEWILVAPGCLGLQGWKGFTYLNQGLVIGIVVLTIMVGVCGTVANTLVLMAVYRTV
SLRTTTNLFLTSLAVSDLTMGCVIVPLFAFGAVNWPYHSRYPVFGMTVDFMLMQSLIAST
YNLCVISFDRHVAVKDPLRYMSIMTKKRVITLIAITWFASVAFSVQSFTNANYEKRPKLY
FIPSLVVPMPAVTFMMWCYWRIYKEAMRQKRRIQDHSPSVILDDEEPTTVQSNKSEKREK
MRKERKATITVAIVIGTFLLCWLPNMIVSIVQFIYTSIDLCNAVMIGEFWLISLPISSIN
SVANPLIYVLRNNEFKHAVIGILRSKGGLRQIGWT
>jgi_Nemve1_206354
MNTTPNSSAVLNEPHSSSVGVLVSVFLLYGLIAGVGICGNVLVLKSILRQHKLRVSEYLI
LNLTATDMGACIVSIPLDLIERATKRFLFGEFLCNIIYPLQTILMSVSVMTLLGMSMERY
RLIVTPFRQHFGPRTVLGVVVFVWVLSIAIVLPYMLVLRLRGDYCVEEWPADWYRKTFTL
GVFVLLYFVPLVIMSVSYVKIISCLNEDSRSQINECMLDCADRSRAKREMAAARIRRNVH
IVTVFMAAGIAFAACMLPTHICWLWHDFGSGSTNRYFTNIVTFTNVLMYSNSAIDPFIFG
SIKLRRLCLDVICGRVCFVNVEEQPIVILRTRLFSIGQLVSIGQLRPYGGFSEEEEVITE
RVTCL
>jgi_Nemve1_206397
MENSTFSPEDTEDHQVPFPALVAILSPMSLGTICGNLLVLISIWTQPSLQLPNFMAIGSL
AMADLLVGVFAMPAYVIKKSPLALGEFWEGFVCDVFRFSYFLSGYASILSLCIISIDRML
TIRNPLTYHTLVTQYRVTVTLVVAWIDAIGISVLPFLPTGVPQGLPCHYSPAGWWSIMVI
VTNVVVPFVIIMLCYTDMYCTARGHLRRIQTHNTNSRQSSQDKRQRSGTRTISIVIGLFV
ISWFPSCVYYFLKEVCDACYPPSFAPLEGIFNSLAKLLTFAGSFWNPLIYCWRSSEFRSA
FLRILSRRKEYNASY
>jgi_Nemve1_206433
MVIAFANGLVSVVMYKFQSLRTPSNIVLLSITWADMIIAPVLLAFAIMIASSKYTLACAV
AMLNSTVIKIIIFHLTLISAERVYAIRHPLRYNRVVTVTRIRNALCVIWVTCVMSSLPAF
VDDKFRGILAYCKQNQSEYSFQALDYFTGVLHYLFPFWLVVVSYVYIARVSLRQRKQVCT
RHMISHARRQARDLKAAKTMAIIIGLFLLSFLPLVVILSLQLFRMRLSSRTYEKLTNIGY
FLANLCALWNPVVYAYRNQAFKGAIRRLLHIRRLAIRRDVGSHRSRNHLER
>jgi_Nemve1_206573
MSNNSTNSQELDFKPYSTGIVDVAFAVPFAVNMVFGVTGNVLVLLVVRRNRTMHTVTNFL
LVNLALGDMLVLICNPRWHSFVVTPVHPHGALGNALCVFYTGNAIITIPCAATIFTLVVL
AVERYNALVNALRRWRLTPETCPYVLIAIWVLALAISIPDFLNNYFSEKYNKCLYLLSLE
LATELSFEIIATVTTVGFLPLIFILFCYFHILKGLYVTNTICSEQSAIDDNLAKKKIAKM
CLSVTAVFFLCYIPYGIYFVFIAASSREVLIANQYKFEVIKRALEFCFTLSSSLNPIIYA
FQSSSYREGFRKVVKWKREISPLNVSAASDPKNRTNSRSGQNAG
>jgi_Nemve1_206575
MQKSLTQEDLVRLGVMSTAVTLIIAGNTLALRVFLRKSFRMKKSNYLLINLTFADLFVGI
MGIPHIAITSSQVFIEDRWKPVLPILTSFGFSASLAFLVSISLERTYAVFFPMKHRVATS
RQYCTFSVITWAMAAVVACLSVEQQDKDIARTLHDRTFLAITIITLIFLGLIVVSYFSIW
FKVTFFKPINKHQAWKANSKLAKTLFILTVASLVTWLPRFIYQFMNNAEKPGPTIASHYF
YLVILSNSFINIIVFTLRMPLFRSEIKSIARSLCGRQIKHGVRVEHCSRVNQSEPLKLLS
ARQLSPKI
>jgi_Nemve1_206578
MAEDNGSRAFNLTRGSIAGTAATTASVLVVTAFLGFVSLGGVFGNGLVVCVIKRLRWHGK
QSSVHTFLLHLALSDLMVCCVCIPLTITANFVALDSSNTLHSIVCKTMRFFQFLAPTVSI
SLLTVISIDRFLVIVKPLRKTFLRRSTWLIIFAWTYSIIQFLPTFYLARIDNISIDNSTV
GYCTPIPNNTSEGLGYLMFLAFCAFVLPLTTMCVMYTSICRVVWRRHEQLHDNSTAISGE
TLFRRSKRRILKMLLIVVAAFMFCWLPFVAYAGFVEPYLETFPNPGDLIRLASYCLGLTN
SLINPVIYFFSNVVLRKSCIDLLCCRKFNFPANLQYAWSPAISRRMITSRGSSLIPDISS
LRHSLHRR
>jgi_Nemve1_206595
MSIDASRYSKMFLDASDNCTSLPAGDVCSSTLNVVFQSILGPSALTANIFLGAAAYLRWT
RGRSPEKILIFNLVACSLVMVVVLPIHAFLVTKLGSFLLCDRSLWLLYRTREEIQLIANL
ATLATFVAIAYDRFEVLTKFPNQRRLTVRLACMHVVCAWCVSLLIILPLYNGPLRPHCVK
KCLQGSDLALSCNGLAINHTSATIRIAVVTVYITVCCIGTSVSLLRATWEMRAHRQQIEV
MYGIVRARTEVNFTKLVIAISLTYILTWTPTGVARIIVTLDLSLTRLCVDLWLVSWSFMS
ALLTPVIYIKMDKRILLVLRNRVCRYFRVAPLATRPSFSTDVK
>jgi_Nemve1_206604
MANTSSLSNTTFDENGTLNHNSSSGSINGTFTGFPTLFQEPYALRIIRLLFQTLLFLGGV
IGNFLVCLVTSKKRRQTSTGNLLILHLAISDLGILLVCFPFVVIRTEYPYAWPFGRLICK
TVYPLADIFYGVEIGCITAIAFHRYRMLVHCGKKQLNVDSAKKLVFVIWLIAFVFIVGPL
FFVMDLEETAWRKDCLTKWPNEVSKKLYSVTSMVLFYVIPLAVILMTYLKIRASLKKNNR
RHNRYRCSTNRDENRHKEVLARVVQNRRAIQILTPVVLIFAFSMFPFTLFRLFFVFDLFP
DGAEKFIRVIFNVCTVLLMANSSVNPIIYNVVNSEFRREFSALLRCDGETCCSNSSDILV
TVNRSSANSNGGSHNNNKSTSHCNNAISADVQVPLNRPERDELSAEASSSRLTRTERLKN
VLRKKKARVDRENRVEEIELETRPAVIINVMHETGGF
>jgi_Nemve1_206698
MGKLLNQVACWAIEQNVKKAMEEAIEALGVRFCFYDVQDDSGKTTTKWSSLDCDDLETII
RGLDIHAFLGDMENKSITSLDCLTKAQLVEECRKFHLRSTGTKDFLRATLKDHLDRNNIV
FEPSSTPTCEKTVLSISELTQVWKSLMVLTDALGANPGDEAYLRADAFQEKARQWGTKFR
KATFDEVILHPCGSERTSNMANLSDIDQSQLCYLAEFSEQAQYKYYKVTSIATVTLNALS
ALWILSGNASIIFAVLKIPQLQQPPTLLLLSLIVNDFLMGCVLQPLSITRSLKWLLADNF
CLKLTLDKARQFFIYLCRCNSLLSLLCLSVDRLIAVSVPNRYRLIVSKARAVMIIGVVWS
VSLILTAIVQFALDKQGQDTMKSVPFGMMGIAIVAFQVMVIVTLHRKRQIKPTELTEEEI
SQSRSRVKYERKAAITLIWILLAFLVSYLPVIVIFIIRAWNGRDYLRLTTQWLEFVLYMN
CAVNPVIYFHRHTNIRQEVYALLRSPRLQNNPEESA
>jgi_Nemve1_206732
MKCSPLMVKPAVVYFPIFIERKPNLTHKVKAMNLTINCSENPLSPGCRVTPGQYDTETFA
SNVFRLTLFSLVILASLIGNCAVVKAIRELPDMRKPLTYYLVTNMAVAELLGSLCLPFLQ
IYDELKTWIFGSFMCRLVNSLLLLSYFVIPWSLAIIAILRFRVMLTRRIANVHLSCRRLR
VMMAIVWLAGVSISLLTFILETQVKSVYDDVSYWCIELFPGETLDNHPSPRLRHFYLTRS
LLNFFIPGAIMVIAYGGVASKLKRHIKRNHSREEISMQTSSVLGVTGSGGNSNDTVLIVV
SPPPEDGNTGMKDLKKMEHDLLRMIYMIVVIYIGCYIPYQVFFMLEYFRATSWMTWSHFT
ITRKYAYLLTCFPSALHPICYGTMCKFYANMFSKLILCKK
>jgi_Nemve1_206787
MNDTSMKETFSSTQCISLVGDFTDGHFSYSHAVVTSWKTASVFNCITAVLTVYLNALVVW
AILENSRLRHSTYHLTLAIQSGADIFVGLVTQPLFVAATLCRLNNCLYNCRIILAYHGFM
VVGGGCSLVSLVMISVERNIAIKYPLRYKEMVTVKRLLWGFATSCGCVTAFLVTTILTIP
PKIAFLRASFQMLILLPSMIVICISYIKVHKTTCKHVRAITTLLDRLSNDGNTRQRKIRL
QELKRTFTPGMILVVLLLTYSPMLLLRLVLLIKGRDWNLDYNLVAYVVWTTLIHMQSLIN
PFIFSARLSDIRRGVLRRIPLLNRLPCCGSPRSTRQVLPIDNIVAGGDLTLAVLAINLEQ
MGEFHRG
>jgi_Nemve1_206860
MNVTVNASAIFALQLKGEKVIALLFYAVLMLTDVVGNGLIIAAFSYNPRLRCVTNILVIG
LSAADILVGAISIPCWMSITLRQFDHAPLDQYVYQFYITSDIFIGTASILHLTCIAMERC
HAVLQPFNHRLISRRVFYVIVTCVWVFSAGIALLQPFQKDTWEHVYTLMTTIICFFIPTT
IILVSYICIFKRSRGGRHLCRHRNTQAVMAQELRLSITVCLITVLFVLSWLPLFSFSMVA
TYNPRMLPGATACRRIIAFVKWMHYSSSALNPFLYSYRNAELGKTIKAMLSRIFLGTPSP
LVAKTRPGTSSSFSFRSRSLNFGRKTSTNSSHKSSQHSTKSQGSPKRHKEDQNNNNDGSY
PDRTFV
>jgi_Nemve1_206920
MNNSDGMVLEHPSFTRPLALTSAICLCILSAITITSNILLLVAIWKDPLKCFKSAATYYV
VGLSLADLCTGLITEPFFAAAYFITFLEGKVVYSGALGFVYRAGVAVSGVALKYSFLVIL
ALSWTQFVAITWPHSYKRFVTKRKVLFFMVAVFLYLVLFTSVQLLNIFKIMTFLIVDLTL
NTTFLCVNLLVISVLLIVAYRKRTVSRAATYSQSTTQGKANGGGARERAIDHQFTIVSIY
LAVILLLTALPHVILAYTYLFTHSTLTVKQNERIQIALRISDILLFIKVCLDPFVYAWRL
PAYRKTLATMFLSRNGRSEQERMEGMRLTGHDQLSSSPKQKAQATLQA
>jgi_Nemve1_206957
METTNTTSLNESTVLRSSSSMSAVSVGSAAQVAAYVVVFAVSVTGNALVIAIIARNYHGI
RRVVMNVSILHMAISDLIATTIGITAMVARIVLNNRWLIVGTPGLIICKMHAFLIEVSLA
VTALNIYMIAFERFLAVFYPTNKNLLSLRRARIVSILLWVLSTALYSPKLYVTTVLHYHG
NAYCLAPRAALSAIDPWKHIEGAFFILIFVITLVLYLAIMTRIKLRKVPGQAVSEAGQRV
RNRTNKRVLHQGLAVITVHYLCWLPFLSTYLTCLFSDRRLSVCKHSFYTGFMIFFLGYCN
GALNPLLYTAFNEKFRKGFKSILRRSVNSGMNPSSSQPDNSLTNSEIGGIPRMNRQMYRI
VEGTPKRTRQHLGNVSDVIGKSPICTRRRSLSNGELKEIKSTNKIVFIVAGSCFALLNMG
LLGKAACKNGKRRVDEDIKPKPEKLQVQMEIEKKELNLADFTSRSLFHRGLWTLQRDL
>jgi_Nemve1_206959
MDNSLTTTAIPFSNPSTASNASSVLTSKGESSQVAAFVVIFILSVAGNSLVIAVVKRNVN
GTLKTPTNVFIAHMAVADIVATLFGVPTMITRILLKGEWISGDKFGLVLCKIVPFLIETS
FAVSALTITLIALERFLVVFYPTRKIICNAKACGVGVGLWIFAAIFYAPKLAAFSLSEMR
GRAYCSTRKETIKPWGEIEAVLLVLILLLTLILYLAIICRVRCNRVTLLAASATKINRIS
KTKQSRERLNRRVLCQSLVIIFVHYLCWFPYLFVHLTCFYTNYTLAYCGNKILTSFLVMF
FGYCNASANPFIYAILSENFRAGLKGIWRQAGKAARKMLLPDVPVRQRSRVIQLARRDNC
KNGITKNGINNEPEKSKKASYQSPGEAKRQVATL
>jgi_Nemve1_206986
METPIEIAVPLGIFSFLVIIENSVVLYLVLANRHMRTYTNGFVVSLASSDILTGLVIFCQ
YLIGFQNAAVINVAYAVVLISGAANITSVTLDRYLAITKPFKYTDLMRKYFKYITFITWT
TSILLAVLPLGWYAGNITEVFHKVYVFITIGLGVITPYFFVLFANIRIYCIVRKSVKREK
RTLSSVSQEQSSRRRAPLKIIVSEAKVARVFACTALAFAISWFPVLYYTIAAVLGSFNSV
PNILVTLSPFFIVIGSLANPLIYSFMKPDFKIASRALLCKIRLVGLKRDMCVAYTPAKSL
NGKPLVTIVAGTKLETASILKTENTCMLKTEMVEV
>jgi_Nemve1_207006
METGNSSSNVTQGSCGHTESAAITAIKVTCYVTLMILSLIGNCLVLSIICRNRQMHTTTN
YFIANMACSDLIIPIFVAPTNIIDILSGTNRIWLVKGTTGLVLCKVMYFLLDVSTAVSIQ
SLVAMAIDRYYAVSHPLKANQSARARALVIPLTWVIAAAVHAPHLYTFRLYEINSQLFCY
SSWEPAFENVSTTKRYQMSLFTLLYVLPLLLITALYARTLHLLRNRIIPGDVLPEQRMRE
DATTRGILKMTVTVVAAFALSWLPVHVLILLLFYDWDWLIPCHMRGAWFAAFFLGYAYSV
LNPCVYFLFNKNYRAGFKALWESLCCRWPQRTVSMDVAAADHSLAVIKDTELSTIVPAGD
GLKFSDLAKVEQHV
>jgi_Nemve1_207009
MSTALETPGNHTLVNLSNSFYGNNSLENSCPNLEENFAVRVGVITLYVFMFLTSILGNCL
ILVTVYRTQRMRTAVNLFIANMAISDIIQPVFGVPRVVVEDVSLSVSIFSIVGITTERFY
AVMQPLKISFLKSHVQMLLPLTWVIAVIMHGVYFDVFRIRRDHVTQMIVCYQHWASPHSA
LVYYSVFLAGLFLWALLAIAIMYSIIIVKLRRSRGSGHAWVVRKSREVQERKILQVALVI
TVVFFACFMPQVILVIVAPLDVWPHCSIEVLRFVTKVMEHSYTAFNPLICLIFSQNYREG
FIRVFLSSCGFCTYPLEDDTGSPPGVGKAVKRSSDGGHVALTPLTLRESLRLGMTAPSMS
SPALMRAEGVVMNK
>jgi_Nemve1_207019
MTDAMAVVRNVWMSSIVVLSAIGNLLLVLVIVTKKRFHNVTNIYNLNLSASDLLKVLVYV
PVYLVYASKKTWPVGGQAGCRGMYLLFFTAYGASLLTLGALSFERYRLIVHPLRKQVTAR
QSIIHIIVVWGACVMLSGVSVLFINLVPGPNGGYLCIFQAKEELALVILALMLLLSQFIP
MVLFIIAYCLVIKKLRQDSSVEPRHRSIVTRNRAKRNARAVRILVVEVWAYVICVMPFLV
MNVVEVARNRMFLRPFTTQSVVMYCALVLHTTINPSVHFVLNLEFRQELRDMCLTGWRAL
RRMKNTVVPTTFSSGQTRGLPTVPEAKAVRLDQESHNQDKTTKECAMRVKVSSSVT
>jgi_Nemve1_207109
MVLLTSVNLSLASFAVLGNIVICILIRRNRAMQTPINYLLLNLAVVDITSETVTVISTVF
KTEVGDSPTFISSLSNSTSPMLADVICKSTFISSLFNSTSPMLADVICKSTFISSLSNST
SPILPDAICKSPQAVWFSADVSPTLLMVIAFERFFAVVYPLKQEWRISYSRLKWLVPICW
LVGIAIIAPDLYGDGFRDGMCMEKYPTNLKIVQTLWKKDEEVAAHISAAAIRLRKKRKRK
TVAAILAMKTIFYVIFGFNTLCNFLDHVPGRRVFENAYSVIYVALFIFNSAVNPVIYITS
IESFRQEFLRILRCGAAGGQVVPSVEQGESFQMVNLGFRRTVDSDTREWEWAKTSPESNA
RMP
>jgi_Nemve1_207168
MQGYRFFVVAPVHLCAASDFHSSVYNIIISQPKAGFVVVILFLDLFGNLLVCVAIYRYRR
LRSVTNYLIGSLAVSDLLVACLSMPFRIYHTLHLMCWDLGLSVCKFWIFVDALCSGASIC
NLSLIAIDRYLVLSCPFSYREKMRKPRGFIAILAVWLYAFVIASLSLTEPWSPDGFNASF
PACAKMDKYYYAFAITMSFFLPLVVLIIAYSMVFKVARKQACLVRRANDSQGHLEYRTET
SVVSSFRETQTRENTRKKRRRRKSIVRELKATKTLSIVIGTFIACWAPFFIIMFIVQFCH
DCVYNSWLTKEAQMTIGTVFVYVLPLLNSAANPIIYSKFNADFRLAFKDILMSMFRLHRI
>jgi_Nemve1_207190
MVEASMKDLNNWITKTRERSMTAVTLESLLFIIIDLCAVTGNVFVCMAVYRNQALRTVTH
MYILALAITDLSAAILSRPLSIGAAITGSWPYDHVLCTAQGTMELTLHAFSLVLMSFTAA
SRYFKVVKTASYTRLFTTKNTIGSLLVSFVTCAVFAGGFLQIFGVEFQFGPHFLCVPRLP
SRRMQAWIFIAESTLFLLIPIITIPICYWKVYRKVKHHVTAVMPTLSRLPLDNTSRRSKY
GVADINITKTVLVVLMVFFVLWIPLLIITILFSLGVYQPRWSHMLFDYLIFLTAASNPVV
YGLFNREFRSEFCRIARLIYYRKNAIMPDVVARNISL
>jgi_Nemve1_207254
MSLQGNFSLLNSSSTQNNTKVSNLTLGWRVQEHLAITITKYFILCSIMIVGIAGNILVIL
VSTKRKAFKSSLDLYLKNLAAADLGFLLLVIPAAVIRSEIPFGWPLGGFICRYVWPLVEI
FHGASVWIIVAVAAERYRNIVGMVHVQRRRYSGGKQVMITITLAWVISFVVFCIPELAMV
TYIETPRYKICTLDFPDPDGKQAAVQFYLWFMTAFSYIIPFIGIIWTYIAISRQLNRSNT
FLRSLKNLIQKKSSRKYYSGPAGRRTLTSEGLVTRSRSSVDEAQTKSLSDGRRLTQNKRA
KKILTPVAITFAITMLPLNMMRITVLYWRDFVNQTYYPILFFVTIIFTAAYASLNPALYS
IVSADFRSSLRSLFRKSVDRIRSITTSSFAREMGHSTTILAPMNGAALLGGADRRCSALS
ESTRC
>jgi_Nemve1_207414
MSSPPSTFNHSLISNGTNCSSTERSSASIHQEVWLVSLLLVVIIGLSLNLSVISLVMMKK
VPRRNMNLLVANMAFSDFLSLLLEPSSLLSQMTGNSPWIGVSYLADVTCKLYTFTMNTST
WVSLVTLLVISVERFRAVSSVVHVTEKRSVLIILLLVSWVLPGLLNSSTFAFCAANNIGG
TFQCLCVFTMQSAIYAVAANVIFVLLVIVILCLNFAIIRKLVRSQVAIHIPEAQQQKRAR
RFRSATRMVITSLFLFVLCATPLYIVLTIFRMQFLLGVPILSEWSGNMINAVTVLFFVNP
AASPIIYFVFLGDFRKVLRKFCCRKKVIGQPNAEPGLPLT
>jgi_Nemve1_207468
MFAPSPHARGGEFSTMDGQNAASNVTLTNHSQRGYVFSSIPTNQSERSFVYMGAPPYITH
ALSLAMILIVITSLLGNSLVMYATRPLKTPNNRAFTRNTTRTFVRSLASSDILGALTTTV
GIIEIYVPMTPNTWACHCVRYIMYFPAIITMMNIIVIGIERYFAIFRPFSLPSKKVVKRL
VVAAWTAGAFMSIIPNISMGRKSFDIEDDKYTLLCTFDNSTPLSRISNLVFVVSVYYIPC
IILSAICIKILRFLKRRKHTSPSGEMPSGMATVRRYKGSYMLVSLIFAFITPYFFYMVFN
TLMMILKPKMSYITNFTIGYVFGIATFANGAVNPIVYLTCMQEVRERVKLLFMRRERMVE
RNQKFLLATRMAGNSNSNIERASSTNQNTGPTFNLDSYHTIVDESSPSSLQNNPGSSGKD
THAKLSNQDPFTQLEVIQLAVKEPVVTQPAVTQLAGPQSSVNTGTCSFSYALVGIDTRL
>jgi_Nemve1_207495
MSLIGAYPCINISAPTELSFVSASICMLLSISAIAGNLLVVLAVVIDPNKNLQSPFNFLV
ANLALADFMVGIIVEPMSVDFYIREGFGIPESDVKRNTRRICYFISCTASLLSLAFMTAD
RYLAITHPMKYRAKLNPKRTALGSLCLWVFSFSFPILYIEVGYLKYQFVFANTAVISAFT
VLVFTYVKVFKSFKAQIKNWDDFHDTSKENQAKKRTITFEKKVTTAFLVMLWVFMASFLP
SLALIYIISFCGECSCYFIHWARDFNYYLAMANSSVTPYVFAWRLKTYRRAFYKIFKIMS
CRWPRAKARPRSFSVNLSCQLKEMRLENGSTLTIKTRI
>jgi_Nemve1_207526
MAGHGLGVIIPLSILAVAIVILNIAVCVFVCINKALRTHTNGFIVSLAISDVLVGGILFP
LYMCNPTAEATGYLVSVILLSGVANLLAVTYDRYIAIVTPLGYLYKISKYFKRIVFTSWA
LPIAYSLLPLIWRTNIYSKEHKVYLLILQLFGVVVPFLLIVFAYCRIFYTVRKSLKLRKR
LPLTTMNNTRGEQRRVSTDARVAKVFAVVSVTFLLSWLPVIYITTADLIGRPDLIPLVLA
DISFFTIALSSLLDPLVYSFLKPDFRRAILAIWRGRSEQQSERVGCHSEVVTMTPLRRL
>jgi_Nemve1_207537
MGIGVVMVTYGSLILRHGLFSDQPLATTFSAVGVLDMAMSTASFLGLVFVSLERMGATVY
PLRHRRLGNRAYYLGIAFQWFYPVLGVPPLFFLQNSIHNLIAAVAAPLGLAVIGVSYLTI
YISVKKQHVQHHQGIGATQANAQLKERELAKTLFIVTGLSFVTWVPDAVEVGLMKFYLNF
HMISNLLRCINSVINPVVYIFRMKDFRRVLKSIVCRCSRDQLQPIGLGPHLVIVREM
>jgi_Nemve1_207545
MYITITSIFVCVLSVVAIVTNSIVLLVVWTHQRMRTYTNGYVASLATSDVMMAMALILQY
VHILNSPPVINVIYSVVFLSSLTNLCAITLDRYFALTSPLHYRHSISQSFPLSLLSIWVI
PVFFATLPFCWDANIKLTIHKVYLGIVESCIIVIFVIIFAAYIRVTISVRKTRINKTSNS
KKRKCDLRRASTIEKLARLFVFHASVFLFSWGPIIFTTGAGMVGRLDLIPNALYHASPLS
ITLGLIANPVVYGLMKPDFQEVLQRLRKKKGSTSGKRLHLLTSSIGTRGTTNGQTFV
>jgi_Nemve1_207630
MVTGLAHVISLTILSGLSAVVGVLGNLAVLVIVVKNTDFQRGMNIFIASLSLVDLVVCSV
VQPVFIYLLYKDSESPLLQDFEDDVFGILVQCSFNLLFAIAVNRLVEITYPFRYNALATK
TRLLVIICLLCVISVIQGLVFNTDKYESTEAIIQYLTILAVLMIYVRVYRVAVRHKNAIQ
AQFTSVAYNKSIIGSRLMREHKASTTTAIITVTFVVCYVPFSATNLTDPANEKVKLWTVA
LVNFSSAINAYIYALRSEKFKVAVKKELKEICCSKA
>jgi_Nemve1_207741
MVTRLVFGFLALLGLLIVAANVTVFFLFWRRSSLRVKANYILASLAFSDCMSGLLAIPLL
IACSSMSVYDEVVCVGMRFLAISTILHLTTALRERYFKIVNSFRHRSVVTKCRVVIVVVL
IWLLALISALAQTTWSNHPRASEIYLTYDITVLVVLVVLPFISIMVAYTSMFLIIKRGKM
RRKKLSGHHAVCLPSSNKKYKQNERKAVTVYFVMALCFAVGWFPYFVLTILDDLKFEIDI
PFWLTVMFLYLKYATSLVDPLLFTFFKEDFQRALKSLRRR
>jgi_Nemve1_207742
MVTRLVFGSLALLGLLIVAANVTVFFLFWRRSSLRVKTNYILASLAFSDCMSGLLAIPLL
IACSSMSVYDEVVCVGMDVCQRFLVISTILHLTTAVLERYFKIVNSFRHRSVVTKCRVVI
VVVLIWLLTLITALAQTTWSNHPRASEIYLTYDITVLVVLVVLPFISIMVAYTSMFLIIK
RGKMRRKKLSGHHAVCLPSSNKKYKQNERKAVTVYFVMALCFAVGWFPYFVLTILDDLKF
EIDIPFWLTVMFLYLKYATSLVDPLLFTFFKEDFQRALKSLRRR
>jgi_Nemve1_207843
MTVMEEQLTSRSVEMVVTETAIAGGLALASFIGNALVLLSVLLNARLRKQQYLYIANYAF
IDLLVACAVLLLSIYALALGSWPVGATICTLQGHVVMVLPAITNITMAISAVDRAFATSK
PISHATFFTRRYTSILIMLCWLVVLALPASFFINNRKFVFHPGYALCKTDEGYMDTGTVE
FFYAVVPFIITGISYVNIKIGLRKNAHALVKMRHHAQWEFLSSWRAEDAVTALYAALAIA
VLLCALPGYAFNAALGSRIFFDPVTLPRSLYLAGTYAFALGSAVKPMIIVSKDKDFAAAL
RRILRCSKRSSAKVGDIPRIYGGAESVLQSDCGAGVRQFLSAYGGTERAEPCGRSTRASS
GRKNGWAEHEEGNEEENEGGNKEVNEEENEGE
>jgi_Nemve1_207844
MSHRTNHSQGSCFFAPPFITNVTPPVYITNIASVVLNLIFSVLAVTENAVVIFVISKSRH
LRSSPSNILLCSLAISDLVIGSVCQTFYVVYKVSELYEWPGVYCVARLVAVSFGWVCAGV
SLMTISSIIVDRYLALLLHMRYNALITTSKVYRLVLVYWIACAGIVSLRFMPEVEKSWIL
LPLVLLAGFLLATLVAYFRMFRMVRRIHSDVLDARSSRRDLPNSTSLSRYKCLAATMFYV
LLLFLGCYVPFLVIMATEAVLGYTVEVMVAYDYAVTIVFVSSSINPMVYCFRIREIRQAV
INTLPKRFRPGRAVDKDMAWITTFSKQPINISVIRN
>jgi_Nemve1_207873
MMEGNISEVWNWTDEGYKDEEGMKDMAPPGFSTAVDTLPIILSVLIVIANLLVMVLVALN
RRLRTLTNAFLVSLAVSDLVTGAVVIPLNLVCSCTYDAMVCTITPITWRFTSISSVLHLM
VVTADRYAAIVYAIRYTTIITKSFALISTALIWACSLFMALIQFAWWPKNIESMTEEQKA
AAEDRSAQAQAIYHLVTLALFFAIPFVLLIFSYIRIFMIVRYHEQQIKKVNRPAGLLIPE
EKKSKSFNIQAQWKSAIIFLVMVIVFAVCWLPYYMHGLNEIIQLYNLPHWAEYVFFYYPR
FFTSLANPVLYILGKHDFKKALFPPKPESRTQTTSLEHRASNAKSSLM
>jgi_Nemve1_207906
MNGLWNGTNLTYVSLPLTARVRETLATISSIIAVLCILSNGTVLYFQRTQRSPSTKGLQV
FRRPLNGYFVQSMALSDITASLKGIILHVCQLLANIFLNDWICRAVRFSQFAFPSITICN
LVAVSVERYLGIFYPFRVPSDQAVRRSIIGAWMVEFAVTFFPSATYHLMPVKTSEQYYHI
LCRYNNNHPVFRAMLFCYAGIVFFIPCIGLFVVAIRITRHMQKRTFCNFDSLRFKGYRMF
VSLVFAFVFPYMNFFLYTIVTMTVKPNFSFDVDFFLRYTGTTVAFANGLINPIIYFYYNT
AYRTRLKRALCLYSRQKSRRIGPKYNQQYNQQYNQQYNQQYNQQYNQQYKQQYNQQYNQQ
YNQQYNQQYNQQYNQQYNQQYNQQYNQQYNQQYNQQYNQQYNQQYNQQYNQQYNQQYNQQ
YNQQYKQQYNQQYNQQYNQQYNQQYNQQYNQQYNQQYNQQYNQQYNQQYNQQYNQQYNQQ
YNQQYNQQYNQQYKQQYNQQYNQQYNQQYNQQYNQQYNQQYNQQYNQQYNQQYNQQYNQQ
YNQQYNQQYNQQYNPQYNQQYNQQYNHELSCST
>jgi_Nemve1_207938
MDGNISSMTRHCFFLVYDSKRILLARDAYIAAAVINCITLLPAIILNVLLMMAMYRSPAF
RKPSTLLLYSLSSSDLLIGLIVQPAYIAKKVGELTDNFNLYCQNAFLIYNFGKVLTGVSF
LTLTLISVDRYLLVTSGIDYPTKVTNYRVGFVIALSWLFMIAIIITQHFIPNRATVFILI
ALLIGSCVAITTICYVMALHKIRRQKNAIRLASGPRSQLQANTARYKKFIITMIWVFVVF
LLCYTPYMVATTLAAVIGETASIWSAESLCGVIAYSHSCLNPAILFWRMAEIRNAGKNIL
MPKSKIKLKDQSQISIPDKTVETIPKFG
>jgi_Nemve1_207994
MLHSWVTVYITLFFALLIVLIGTTCNAFLVFIIFKSPRLKGENHKLIATLGISDFLQSCN
MVFMIVSLVNGGAWTLDEVVCKVNAFLITELLLASMLTICVISVNRYLKIVKPRVYCSVF
NSKTISVIILLIWVLPLLFSVPPLLGWSDYAFKPSKCICLVESDDFNSYGIVLGCATLGI
NVPLIIFCYFNVFRAVGVHSTRMDCHRHQRCINVEEIRITQTLLIVIAAFLVCFLPITIV
TLAQSFMSPGRIPAWIELITVMLAFTNQAIDPVIYGFCNTQYRRAMYRLTYKVFLNKLPS
LTLSRGAATMNFGTTRTVQCRYSVGAALLVLFLTTEDELAGRRDFVRRNTIN
>jgi_Nemve1_208057
MCNKTLAYASQDILSAVMVSEGVMILFANMLTLATFACNSHMIKRTTYCLLSVAAADGLV
GFSAILTHTAQITCTFNGPYKIFCQFLWQVFQSASLFGLVLVAVERMYATVWAIRHRNAG
RRWYLVGIAFEWVLSTVMGILYVASSKEISRWTKTVLTIAALVVLSIAYVAIFIKVKKQS
QQQSCQKTGQERIKREWELARTLSIVTAFSLLTWIPDSIYHFVPGYASFSAIHQSFQVVR
LLNSIVNPLIYFLILHNFRRALRSTVKRCFFCKGDQIAPTNDLMNL
>jgi_Nemve1_208078
MEMNDTRLGQENRGIFHSIYLTESIITIVFNFLALAVFHQKTFRLKKSNYFLTSLTIADL
LTGLTLMSKSINFYAAFTTPGILLFIEFANDVAISGSLFSLTLIALERVYAVVFPLKHRL
LRAKHYSVCIAITWLFAFLFDIPVLLNSWQVQLFASNSRNYNVLVTVKMVAGIVALMSIM
ISYLVIWIKLTFPDNLHIGRVHQTTAKMTQTLFIVTLVSYFCFSPILIGIICKLWFDASI
VVFYPYLVALTYVNSFINFIVYALRIPEFRKTLCKILTRYGIRITKAHPIDNFLSALPST
LDGGQPVLINMKQVKEGGITKPH
>jgi_Nemve1_208149
MWNNSSSAVSVNSPLFTTHDSIYILVMLVLSAILFVTGIVLNVLVCFVMIRSKRHKKTLS
NLFITHLAITDIIFRLSTPGLVYNMIRPLDTISKWDHVICVLSSLVFQICCTATFASLSI
IALDRYLHIIYPLKALKRKPKPWLVVLFLWMYSLIASAMYIVTLKILKNQVDGMGETSCD
IENDVLGSITIIVYVTLTFIVPVVTMTFAYTSIFVTLSRRCRSGFAANATKAKIRSARML
VLVVSNMIICWGPLMFHSLLVKIGVSGYDKRVSLLVFIATITLQFMASVINPILYSLYNK
AFKDDLQAVCCC
>jgi_Nemve1_208176
MPYYNFSCYHFTKWVEEDQITQTEFAIIAVLNGVTILPAIILNALVLVSIWRTPALHTPA
MVLLGNLALSDFAVGIIAQPVLAAWTALELRASERPHTYCDVATLYGITSTGLGAVSLFS
ITAVAVDRFLALHLHLRYKAIVTIKKAIVVCAVNWLFAVLSGVWWIIFGVNSFNVILCCV
MGICAIIIMASYVNICNVVHQHRNQIQVVPAETSCIESCVPNVSSNIKYRKSVRTSLYIY
FAFVLCYIPCFAAFLYYGITADNSRSGFFVKVTTTIVLMNSGINPAIYCWKMKELRCAVR
SSAHLLGIFFLGSTLLIMKQKGWM
>jgi_Nemve1_208235
MVGTYTVDELSLHYKAILIVEGCIVALVNILAIVVLLRKSFRVKKATYFVLSMTVADLQA
GVSCLLSAAGIAMRYAEMWLLIVLTASLFSLVAISIERTYAVFLPFKHRSSQGCSYIIWI
VLINILSVCRMIYPLLARLSPQYDPLTDFIIWCAVSLTSLTIMIICYISIWVKMRFGRTF
DPEQSSRNNAKLGKTLCIVNITTLVCFLPQFIILGMIDLNWWQNPHYFFFLFFLENSNSF
WNVLVYSIRMPEFRRELREIFKLASGTGCRKVGPRQHDRSRDQSNAVNADPLSRDEPVLV
LGNLQMSPCDQ
>jgi_Nemve1_208268
MANPTNYASVTDTEKLVKLILYIIALIVGVTGNSLVLVILARKSRRVVNDFFIINLAVAD
LTLLIFSVPITVLFYEESRFTAFVCKTVWPMMTIANNVSIFTLTIMAVCRCHVILNAFRP
DIQQTTVVRSIALAWTLAAFLLLPLIIVAEENPKGAGCEENWTNLESRRAYTASLVILQY
VLPLVAIAIAYVWIGVDLWKPERYMATSWATQDRKGREKRRKENVQIVKTLATIVVLFAI
CMLPGHIAWMLADFGGKSENNVAMIILRFFDLLVYVHSCMNPIVYGTLTKYFRREYTRYF
KFVFCCNAELKALHHSKSHHRSHEHIHGVTL
>jgi_Nemve1_208358
MLAYNYSCYHFTEWVQYGQITNTQFIIVAILNGVTILPAIVLNALILISIWRTPALHKPS
TVFLFNLALSDFVVGLVVQPVLMAWFVLELNAVEIQATYCYMALTMIVSSTFFSCLSFYM
VTVVAVDRFLALYLHLRYPTIVTMKRAILVAVSIWLTALSVVVIWFFFGTKYKRVFSILS
KSNTAILCSIVFISYFKIYRIVKKHQRQIQAADMSLTRTFSVTGACSLEGSASDSPNTQP
QSIRRYKKSLISSFYVYFAFVICYLPILCSVSYDALTNDHRVSAYFTKIALCVLAINSAL
NPAIYFWKMRELRNAVWGTVNWLREMVGVRRNEVNPSRTAQVAWVVK
>jgi_Nemve1_208454
MTGSVFAGFVAVVFVFRIVSQIVTILIFQRNENRHFRLAPYFINTAISNLILILSSYPLA
FVASLSHNLHEGTFICDFTGYLVSVGSAGAFVTMAVLTFEIYQHVSSEANIGQAIEEEKQ
WKTFKILGAIWIYSCLCLTPPLVGWSSMTLQSDKTNCAPNWVTQDVKGLSYLVFLTTSVF
IIPMAVTGVYFYKLYRYFHNTDINVTSNPSFAYKLEHYKVTQKMVFAAITVNAICWSPYA
IYSLASSIKGEELSQGAGSLIPSYFGKVSAIFNPIVYWIFNTRFRNTSWKIACCCLHNRI
ANSPAGNEASRTAHASRPAPTRETARETSPVQLA
>jgi_Nemve1_208482
MNKTKELYSGEIESRTKGEVVLETLATSVICIMGSLGNFVTLLIIYKNPRLRTPTNLLIA
SLAFSDFSLATFLGIPLYIATVASFRFPFPASVCQFEGFAIIVMIVASIQTVAWTAVNRF
YRVVRPTNYSRIFTIQRTSAIVVFVWTLSLLTPIPYLCTGELFVFNPGKGICFVKPDLDP
MSTTIVFIVTGFPITVTLYCYFRVFLKVRQHNSQVSQSAVSADEIRVTKLLFVIVFVFMS
CWTPIVAVEVIDYYHARWVLPRWVYIAYSFLGLISSAVNPLIYVTLNKQFRGEYLTVLRP
CFCKMNVVSVL
>jgi_Nemve1_208509
MLLQNQSLPSLDANLTSTEPASATTEYEESDEMRYLRFTLFGVISLASVVGNAIIIKSVI
SIPYKKPLTYTLTTNLAIAELVSTIFLLMLVIYEEIKTWPFGDFMCHLTSPIQILSGLVV
TWSMALISIHRFVVITSPGSQYIKKQELLMVLLWLAATAITFPLFMYSKMVMSPFDPDTY
WCFVLFPGDSLSSFPSYRTYHMVRFMLNYILPIVIMIAAYGALGFRLKYHIAFIRTVHSE
LTVPNSGTHSTGAVTVNGNTDIEASEPNNDNNNDVILAGTKDPSRQFHASFSQTSSDVVY
ENLLIDLESDLLRMIYAIILIFVVCYIPYQVFYFLEYFDVVSYQKWRYFTVCRRYIFLIT
CLPSALHPLCYGTMSKFYAKAFARIVLCKWRRRSARPRRKMLSAPNSAPKAPH
>jgi_Nemve1_208522
MCDYEFIEERSQEDILNLTQLNCTNIETFESFETRWIDYVIVFLSALVVVVGVPGNVLVI
TVVRTNRVMRTTTNYLLVNLACSDLLSLAFGPCFFNLHIVHPKTKLTADYLCKFITGSAT
TVVAMTVSAITLTVIAVERFKALVLPFREKLKLTEARIPYVVIFVWIFGLGFSLSSYINI
EFDSKRELCFDFSGKFHIIRTVMVSILPAVIIAFCYLGIVRGLYWTRTIYTERQGIQSDI
ISKRKLCKLLVTVTVVFFLCHLPRALFEIYLSVITKYTDAQKKRLDIAVEIGDFLLFTNA
ALNPLIYAFNSSNYRRSFSRLCRCGRNRITIEPRRVNIEQGVSERNVVRSFES
>jgi_Nemve1_208532
MNSTNASVITLANGCPPSLPTTLSRTLKSLAYIVIMLTSIFGNLLIVTIIYKIKRMRIPF
NFFILNMAVADLLITVIFMPRMLTRILYGFDWQIPGMIGLVLCKLLPFLHEVFICVVVAS
MICIALERVFSLRFPTRRIITQRLSYFMILGSWLLALALRSPMLYALRLQEENGVAICFL
LFETEALQRAYPAIVLAVFYVSPLTIIIVLYSVFLASFKRQVSPGRGARNCFAPGSTTRA
RACSIKALRATDFRRELERHRSRSILRVLLSVVVGFACCWVVYFVNPVLYHSYPVQACKL
SFLQYLLAHVNSALTPCLYFAFNENFQSGLKLVISQSIRGRGSIRKTMVVTEADGSQRNN
KLSVVDDSEFASDHKHPKRHRQYIDSDVYTNGFCPQPS
>jgi_Nemve1_208724
MSLLGVNPCINVSAPIALSFASATICTLLSLIAILGNTLVVLAVVLDPNKNLKSPFNLLV
ANLAIADLIVGAVVEPMSIDFYIREGLELSPVTSLKPQVRRICYFISCTASVLSMAAITV
DRFIAIAHPMKYRAELSRKKVLVASIALWVISILCPFLYLSVGYIQYQFVFANTAVLATM
GVLLLTYVKVYKEMRHQVKEWDKYHDGSAENRAKKNAIKWERKVTKTFLIVIAIFVACFL
PALILIYIINFCENCHCLFIHVARDVNYLLILCNSSINPYLFGWKLQTYRSAFFKIMCGQ
RFGNRVNSISDSLSNAANLRTAESTGPGKARTSIIGKRRAITTRGYHNNTFFRLIAYEES
VFVSLSEEFYKV
>jgi_Nemve1_208740
METNDSTRILVNGNSTSSHISSMSPFLVHLFTLLYISASVIGSFANIGILLAFFTMRKLR
TRINYFLASLAVSDLVMLTIYLPFEIEWHVRTFFKHSATVCDFVYTLFFITISSSCLNLM
AVSGYRFFTIAYPFWSKKITKTHVFYCIAIIWFYSCMTALLPVMGWRDRPSQVINKMCWF
QYKPEFIVFLMGINWMLPALVVFVCYAMILRIARIQAQKIAKSQVLGALSDRERKRNRHQ
LRGAISLAKIVAVYLVCWLPYIIIGFVGQLNQTFSIPREGNYLIIFLVYSNATINPFLYA
GLCEDFKEAFRKQARNAVAFLGDIPRNTRVFFRKGICRFCPTFELRRRDTSVIGSFANIG
ILLAFFTMRKLRTRINYFLASLAVSDLVMLTIYLPFEIEWHVRTFFKHSATVCDFVYTLF
FITISSSCLNLMAVSGYRFFTIAYPFWSKKITKTHVFYCIAIIWFYSCMTALLPVMGWRD
RPSQVINKMCWFQYKPEFIVFLMGINWMLPALVVFVCYAMILRIARIQAQKIAKSQVLGA
LSDRERKRNRHQLRGAISLAKIVAVYLVCWLPYIIIGFVGQLNQTFSIPREGNYLIIFLV
YSNATINPFLYAGLCEDFKEAFRKQARNAVAFLGDIPRNTRVFFRKGICRFCPTFELRRR
DSSCRRQRNCTGGSSSSIYHQAVTVLSSAA
>jgi_Nemve1_208768
MPGVSSSWNEANSTTPWGSEGPVAYGVVMSLILTTGLAGNILTIIVLMRREHRSKVITPF
MINVAVLDLIIIALGYPVAIIANFTGIRMKEGDSRCQWTAFINGATGIAAIITLTAMSIV
MRNTITHPIVKKRLSCKYLFGSLCAIWTYGILTMLPPLVGWSKFVPGAAKVSCGPDWETQ
NASTLSYNIVLLIVGFVIPVGIISACYLNIFRSLRPQPVPPAFICIVFSTLVIMFPRFLR
SQPVPPAFICIVFSTLVIMFPRFLRSQPVPPAFICIVFSTLVIILPRFLRSQPVPPAFIS
ITSQRRRAHLRIARMILVSIISFVISWSPYCVVSVIAMVQRAPALSQGFAEIPELMAKAS
VVYNPLVFTVMNRGFRRSLCRIVRCLGCSVGHGISRRDGLYIWLGMKDLTDRSSVISNVA
VKKR
>jgi_Nemve1_208871
MTFMVNSSVYLPTHSNDTILQQSTCLVKSNMWFIDYLRTLYIVNCVIQPIFAIVAVSTNT
LVLYAIIKTPALHKPSTVLLCNLAITDLAVGIFVQPFYVVYKIAELHKLANISCNLGVAT
NMFANLFSGVSFITVTLISLDRYLALHLHLRYPAVVTTERILKVLIVSWALVAFLVSFYP
WKIDIAIYGGMGIVLICLIVTSYTYVKIHSVVRKHRARVHDTIPAIPSNQSQGVQGSKTI
RGLNISKYWKSVITMGYVYLFLVLCYLPYMLTLGVRVLIGLTKEYKLVLNITTSVIYISS
SINPFLYCYRLKEVRNAVMKVLRKNFVEEEVSATFNVVTTKSTLDLSSSNRARNPSESKC
SQNQLNISDFHAV
>jgi_Nemve1_209028
MANNTTFYGNVSLASPVPWFIWYKTPEDHRLGLLSAYIGIVTLSLLGDIALIAVICKYRH
LRTKGNYFVLNMAASDIAALLVLTRSVYILHSESNAWDIQGWPGDILCKLAAFTRDITIS
VSIQSMVFLALNRYVAVVYPARPPPVILRPQVAIPFIWVAGFATFGVYFRVYRIEVMYGE
IYCFNRWEPPFDPSTGQRNFYIMFMITQFFIPLPLMTVIYIAIALNLKRQVIPGEQLPEN
ERRQRKRNKNAVLMAAAIVGSFAVCWAPQHTFELLQWRGALSDLKFEEYVYIHNTVVVMT
YASFVINPLICFMFTEGLRKALKQMLTCGCFLNSTWIEPSKTMETSLNLRTRQRHDETVN
EDG
>jgi_Nemve1_209044
MADNATSPRGQQCPTLVEEFIEGHLYSQTVVTAWYVASAINSVSAVLTVLLNALVIWAIL
ENHRLRTSTYHLTLAVQSGADLFVGHVTQPLFVASTLCRLNNCFNNCSLFVTYYVVLCIG
ACCSVISLVMLSLERYIALQYPLRYQDIITVKRLLLGYFTCCTLIGSVLVSMILTIKSES
QFLRSSVQTALIVPCIVFIFISYIKVYRTTCKHMKAITSLLDRFAGNGEMSHRRSRLQEL
KRTFTTGIVLAVFVLTYSPILLLRLVVLIKGRDWSLDYNLVTYVIWTTLFHLQSLINPFI
FSVRQCEIRRAIRRRIPLLNRLPCTPCCGSHRNIRRVLPVENIVAGG
>jgi_Nemve1_209052
MNGTQSSNVSEIVQGIIRPFSVIEKAKLGAYSVLFISGLVLNLAVILLVLTKRVPRKTMH
LFVVNMAFADLLSLFTTLAFMIMHFSLRDSWGTFMIIIYYIRFMELTSLMASPVTLVIIS
MERLRAVSSSVQLSPLSRRTLLALIVFSWVVSGGVMSGELVPDKGDFERRLMFFIIYLTF
LMIPVPIIVAINIVIIRRLVRSQANLNLPEAQQMRRRRVFRSAVGMILSSILLYFVCAAP
RYATEAALLTFLYESLVTGRMEFDPDLSSSLHATSEITTVFSYVNAAFGPVIYFVFLDDF
RAVLSKFVCHINFVRTGEGIEMHRRNEDDPGH
>jgi_Nemve1_209053
MNGTQSSNASEIVQEINSPLSVSEKAELGAYSVLFFSGLILNLAVILLVLMKRVPRKNMH
LFVANMAFADTLSLFTIPAFMVISLSHRASGKTFNLAINLRVFNFIAYTSLMASPVTLVI
ISMERLRAVSSSVQLSPLSRRTLLALIVFSWVVSGGVMSVSLVPSTDNPHGLVYIIISYT
FLVIPVPIIVAINIVIIRRLVRSQANLNIPEAQQIRRRRVFRSAVGMILSSTLLYLVCAL
PRYATETALWTFVYGLVTGRAEFDIDVFSSLFVTVKITRVFNYANAAFGPLIYFVFLDDF
RAVLRKLVCCINSVRAEEGIEMHRRNGDNPGP
>jgi_Nemve1_209131
MEIDDESFVVGKTVILVLILLVSITGNFLVCYCGVHSQRMSAMNHIIVNLAVSEIVIAVV
AIPIKIERGLDGDLVSGSPFCKLFEYVQSVALGAAVMSLLMLSVDRYCSVFHPLSKITRR
QAKHMIVFSWCYPLLFSSPVLYYVLGATHQPAALLLQCEQDFNQDFTQLDKMYSLIQLWL
NTILPVLAVTIAYVIITSRLLRTGKPHPVRVAKVGVSPKKTPGYPGPIHRSYTTAMDSNI
VPVAKRRAVVMNLIVMSTYLFCWTPLVSLYITRTFYDFRFDVTLQTLHDLSSFLALAKLC
INPAIYSFFDSAIRDQLCRCRKRNVEQVAHASERCTRGKLSELNVSKIGLYQMSVDSSTE
IKEPLLCSGGLDQRLYKTPSFNTDKLVEMIANTRRYRSMGMFTSRSSNI
>jgi_Nemve1_209217
MDNTTDTVPPKSSIFHVCYLCFLILAIIIGNSLVLVLIRLNRRLHSPTFYFLGNLSFAEL
LIGVGFVPLYTAAVLEGRWRFGKTMCRAHAFVVTSSVNASLITLCVVSVDRFLDIRDPLR
YFGRMTKRRSAMIIFCIWAHSLFWAAMPLVDWGEISFDNNTKTCRPDFAASGISNRVYAA
LLVVFGFAIPSLVTGYCHIKIYQMAKEQTRKIAKISVRKDFTSGHVQEDIVLTFHPRKER
KAHKTILIIIGAFVVCWLPYSIGTSWKLATGHALELYWFANVGLTLALTNSSLNPLIYTL
RDRRVRMGFMKLVCGERYRKKLSGKFLAVEL
>jgi_Nemve1_209220
MYTINWSNATNVSFSISNATDVSRSLSVKSTVVLVTYFILVIFGVALNMTVILLVWTRKV
PRKNMHLFVTNMAMADLLSLTTFPIYTIVQILQYAAGKSPPLNDDSVWKIILCKLLFFIS
NSALTVSPITLLVISVERLRAVSATVQLTPLSRRTLVALIAFSWIASGGLMAGSAIESTM
RQTASHQYYCGADLTDKSFIIYSLSICFVPVLLVLAITSTNIGIIQKLTRPQAEVSLPEA
VKQRRTKTFRSIVRMVLSSTLLYAICVAPGYIAYAVHYYYFLEIHFVKGTSVTLEDWISS
SKVTSIIFPISYVNAAFGPILYFVFLEDFRTALRKLLCRRTTVEAELKIFRKNIVWGINF
RIKINSRSKSPGKPAIVELKPPA
>jgi_Nemve1_209222
MELFAPYNTIVYASNAIIFALSSVGNAWIVVALVRKRSLRTTTLSFVGNLALAYLITLLW
AYFVPLRYDMNEGLFADALCKVFIGPGVTGTALLASIFTLTVLAVERYQAVVHPMSARFK
LRDDTVRYAVAAIWLLTFALVLPVFIFLGYSAKGQKCTFDIPGEHTSFVPVCLVTILKSR
MPRDVYNAAKLTRVIPFLKAAANPLIQVRMCSSLGKELGEMLSYIKNELGKTHP
>jgi_Nemve1_209463
MNGSLESLAKLQSVLSSRSNAQVAFEAGLFVIIFITTVVGNSLTIFIVIRNKSLRTIPNM
FVISLAVADLGMGCLSMHLLVTVLITSEWIFGELICQYQGFISILMAASSTQTLAWTAVN
RFFSVCKSQKYRKIFSWRNTTLIMASIWGLSLLAPLPYVVSGNRFVFNAGKFFCYLDVKA
GWFTGFLVAVYVGISTNVIFYCYFRVFKSVREHKKKLLQSRETTLSVEEIKITRTLFVIV
VVFMLCWGPVLIMDFIDTFSGDYTIPREGYTAYTFLASLSSAVNAVIYGIMNPKFKKEYL
RIMLCKTLRGVPVETTVQAVRITAASVA
>jgi_Nemve1_209464
MVPNSSFILQQMQRELASRGTAKVVAESGTFFLFMVIVLFGNSLTLYIVLSNRRLRTVPN
LFVVSLALSDLGMGVLSMPMCITVLSVSGWPFGDSACQYNGFIAVTMGVSSTQTLALTSV
NRYFKVVKPSLYRKYFTMRATIICILSSWFLATLATIPYLASGSRMIFHPGKYVCYLHIN
AGWYVAFVATIYVGLPSSVIMFCYFHVFKAVKAHQKRFQNTNNNSNVSVEEIKITRTLFV
VVVCFMFCWSPILIIDLVDTFRGFWSMNRETYTMWSFLAIVSSAVNPIIYGFFNPSFRRE
YLKILLCKRGRSEEGVARITVKSANSTAPSNATTATRLR
>jgi_Nemve1_209465
MAPNTSFLLAEMKAEVSSRETAIFVAEFVVFLLLLILILFGNSLTLYVVLSNRRLRTVTN
LFVVSLAVSDLGMGVFVLALGMVALYVSRWPFGDAVCQYKGFFAITLAAASIQTLALTSV
NRYFKVVKPSLYRKYFTMRATIICILSSWFVATLAAIPYLATGFRMIYHPGKFVCYYNDT
SWWLGTVIIIYVGLPNSVIVFCYYQVFKTVKIHQKRLQSTQNNRSNVSVEDIKITRTLFV
VVVFFMFCWAPYMIVDLVDVFRGYWSMSREVYTMSTFLGTLSSAVNPVIYCFLNPSFRRE
YSRSLGLRRRRTEDRCPTRTETERNAIRGGDNKIRVGWTEYP
>jgi_Nemve1_209497
MTRNRSALGAQGNLTSVVGMETYMQVELASAAILIFLCPVTIAANSLLLTAIYRDPLRTF
RTPTTFFIIGLACSDLVTAVAVEPFFAMNYIAHYIECGPVIDCEPSKVFLVLHRVGGIIS
TIAISTSFLVVLALSVSQYIAVTYPHKYKDLITRSRVVWCVAFSYIYFIAFSLLQFTGLD
TYTYLQIDLVLHPTLISIVLAVVHSLLYMSFRRHLNRRNTLKRRSTPHKREKSDRRLNRE
KTRQSDRQFTIVTFYLAGILLASASLHTIILYVYFYHKERSHQANVDIHICLRISDLLLF
LKVMLDPFIYAWRLPAYRKALKITLISTQQRLRPHKYKTDGLSTVHESKKIMDSALN
>jgi_Nemve1_209522
MSTADLAIRIPLATIGTIITVENLFVCYIVYRFRNLRTFTNGFVVSLAFSDALVGGILLP
LELARYTSPPGVATAEGYFISIILQANVFNLLAVTFDRYLAVMKPLTYIQFMDKHFVKLP
LLAWIVPVVISLIPLTWKTDISSTTHRVYLICILILGIVLPYCLILFAYVRIFREVARLV
KSLAAMQHGLIDGRMAEERGRVSSEARVTRIFAVIFAIFFVAWMPVIYMTIAEAINKLEI
IPSSLMTISWFTLVIGSSMNAPIYAYFKADFRRTIIRMIRGRKKSRATWKPEDCSSMR
>jgi_Nemve1_209532
MCSSNTLLRYSSEDSLSAVMVSEGVIILIANALTLATFACNRRMVRRSAYCLLCVATADG
LVGLSAILLYTANLACIIDGPYIVFCKFLWQVFQSASLSGLVLVAVERMYATLWAIRHRN
TRKRWYLNGIALTWLLSIIMGILYVTCNDNDEVSRWTKTIFTLIGLIVLSIAYVAIFIKV
KKQHHQHSQQQKGRESFKRERELARTLSIVTVLSLLTWIPDSIYHLLPGYKSNSSLHQSL
QVLRLLNSFVNPAVYFLFLKDFRKALERAVKRCFCCRANDIAP
>jgi_Nemve1_209538
MNQSLSIERQLREQYKIMASRSDSLRIAQVLIWCVLCLGSLLGNLATIIIILRNRRLRTS
TNMFVASLAVSDFGITALNALPFGTPSLWLGSWPFADIACQYMGYSVLCATAASVQTLAW
TAVNRFYRVVKPSKYNSVFSKRRTAKYIVSVWMLASVSSVPYFAGGDKFIFQPAKFLCFF
TLKRPLPNVVSLVGAICVPGAIVCYCYSRVFIAVRKHKASITRSRTSISAEDIKITKTLV
AIVCAYVCCWFPVLVIDVTDLLSGKWGKAALVYYVYGILAISSSAASPAIYAIFNPVFRR
GYLRLFNGFYSSNSVLDISINRKPRYRALKPFVGNARHTHFNRELELAYPTDSEVVIIGA
SHADPTVVM
>jgi_Nemve1_209601
MSQPNLTTRLNQSTVICGGDPTLYSTEAWYWILRGLIAFITIFGNGLVIYLVSFRKPLRD
QPSPNWFVMSLALADFCVGAFNFPTMFVYAFTFNCFSQPSSWTWPILGFCMNVFLDASIT
NLTLLTLDRYLAVVHPFTYESFMTSSRAAGMIVSAWGITVILEIPYLVLDIQRAGDEAYT
IHLWLYMVIFTFLPCVFMLYAYTRILIVARRHRKEISARLKRMASFSESTDVALAQRGNK
NGAMYTVGIIVGIFLLCNSFVQYRLSCFLSPSCSMSAAESYLFLLLRYANSAPNFIVYAF
MKSDFRREIYALYKKKGRLAAVRRYAK
>jgi_Nemve1_209644
MLTEDVSIAILGIILSAIAILGNLLVIFIITRHKSMQTAMNYLLANLAVMDAMTGLFTIP
NVIMERTFSGDRTLLAVIVNSTSKSTGDILCKVKEYQPDLEKCYESPSSAIDARYYSLVC
FSLLFIIPSIVMLFLYTSVIRTIKKRQRLHSRDISCFTTARIKANRDVLRVVFVITILFI
VCWGFIYNIYFIGHFFDDITLWNSFYECSILAACLNSAANPVLYCYFIKGFRDNFLDFFR
CWCCETKPSSVSVNLNDNAASCDAITVTLVNIRPQCQT
>jgi_Nemve1_209645
MNTSEITNIISDDCRPFEAIWNARNGISDTIFYSNIVINGILAIPTFVSNLILIIAIWSC
NSMRTPSNIIICSLACSDIGVGLLAQPLAVAKTVIEAKASSSFDSFCSIHKRSRVSSVYF
CVVSFVCFTAVSLDKYLMVLLHLRYHELVTTRRVIMFLLIVWALAALCILFELCCSSVIT
MVLFIGAIVCFIVTLTSYVWVYRTVRRHQKAIHDQLHAVATESRDKSLYMTRVRKNTMSM
ILVYVWFVICYLPFVVVTVVGAVWSGNESAIQSALLCTGTVIFLNSFVNPFLFYWRIKDF
RVSMHIIDEEVKFVSVKTAPYVPVIPRPSSSDDKNITVFHRALQANSIC
>jgi_Nemve1_209646
MNTSEITNIISDDCRPFEAIWNARNGISDTIFYSNIVINGILAIPTFVSNLILIIAIWSC
NSMRTPSNIIICSLACSDIGVGLLAQPLAVAKTVIEAKASSSFDSFCSIHKSSRVSSVYF
CVVSFVCFTAVSLDKYLMVLLHLRYHELVTTRRVIVFLLIVWALAALCILFELCCSSVIT
MVLFIGAIVCFIVTFTSYVWVYRTVRRHQKAIHDQLHAVATESRDKSLYMTRVRKNTMSM
ILVYVWFVICYLPFVVVTVVGAVWSGNESAIQSALLCTGTVIFLNSFLNPFLFYWRIKDF
RVSMHIIDEEVKFVSVITAPYVPVIPRPSSSDDKNITVFHRALQANSIC
>jgi_Nemve1_209698
MTPIGTATEQYNSRGSFCEHSCGHTAITTLGRSQFDQRFCEATIAGGLFVQPSLVVYKIA
EILGNSRVSCLWFIISFLAGNVVSVVTLLTLTGIAIDRFLAVYLHLKYQDVISVYCVLKV
FALFWVIALAPVAVRMVSTAKAYSVIVLFLLVSCFLLCFLSYFRLLKVTRRHQRQIRNLS
HAAAAASNSTRDSFHGNHGNHGNSYDSQENANATKVRRTSITMLLIAGTFYISYLPILGF
MVAISIYSYTSPIKAWANIAKTIVFAGSSVNPVLYCLRIKEIRRAMLASMCKILRRPVNP
IILSPATNRRQVSLAQVSNTFRTNSGAMIDIDA
>jgi_Nemve1_209719
MNSSSGMNMRRLCTEYLLSKNVDMNFDYASEIAIIAINSVLTLPTIALNLFVITTIIKTP
SLRKPSNILLCMLAFTDLGVGVIIQPLYIVRKIAVLMEDLTLYCRLLQCGDILAHLICVP
SFFIVTATSVDRYLAITTGVRYRQIVTTFRVICAGIGSFMLAVLVTMTRILANKEKFMSL
AALVMFACLCVIIYSYTKSVTALKNLQNKVAIGSPDSSGRKQARCVIDVDKYKHALGTLV
MVTTVLFFCYIPFVSVVIGIAINGRSRSMNTAREATFSLLYLNSCLTPMVYSCRSKELRE
AGLRLLRLKRRGSDPTVSTTHFDQTAIEM
>jgi_Nemve1_209734
MNVSNQLNTNFSDFSGNPACENSPAPFMLLLRHSSAVYLAFVAIAVTSTAAAILAILLNG
AIIAAVLRTRQLRELNQTVGLVSLAFADLAVGILVQPVFIAMRIKNLRGFTACDILEAMD
YINTLCSGLRIASLTVINVERFLAIYFPYRYKRYMSNTVFILSLGLTCIAVGTPRLLVKF
QTDLPSRITATLALDFSLRVLMWSCSIAVCVTARRHRIRLVVAPTTEDATTIEVRKAKLR
DAKHGLVLCSVTLLNFVSVISLFILHGIGTGKIQSPSEEFRAIASPLGIVLGNMLSVVNP
IVYGWTLKRLREAMRRLFTSAQN
>jgi_Nemve1_209780
MSSGNASRQTGFDPKTMPSAVIVSLSLFNALNSVLGTLVNFAVCVVIYQNEELQNGLDLL
IGNLCLADLAVCALAEPMYIGFLHSKLNDQSSKAFETISVITLHAVAINLVVIAINRMNA
IANPFKNTFIFSKAKVLMLISCVWIGAILMAVFLLETQEGKAFSPYSHLLLILTFLLAYV
RIFWIANKQQRKIDIQREAISHNFQQVRLQRANRAARTTALIVLSFMICFFPDTVYDFIE
DVDVMIERKKWLFSLLYFSCLLNPCIYMFRTDSFKAALKRTLGISN
>jgi_Nemve1_209782
MGEAALVSLQNTSTSSNNTLGVLPGPSPFNFSCEHGPIPSDEQLQGMFQSVCGCQIVSST
LLVTPMVENFFNKFFLSISVIGNLLVILILHRMRRGFFNSAMKVLLQNLSVADTAVCVLY
NINEAIGRNSHFTLDSTCKLFTGLLWASLCCSSCSVCCVSIERYLAVVHPLEFNLTKRKA
FLMAIFSWYYSLLFTFPDFYFVERVDLNACTRGTVHLCLYSHWQGTDVIMMNLLNVTATF
VVPLAVVLFTNISIMKILLFPNENTKQVQKSGDRRNRHSNVVIIVLLLTAIYVACSIPFA
VYYVLTVIPQKVELPKKFPQVAYYLMLANSSCNPFVYSFFSADFRRECVRFLLTPYRWFK
EHFLK
>jgi_Nemve1_209900
MASTNESGSIFANTTFKGDPKPLLEAFDYIKIFITVGIIVGNSLVIYVIMAVRSLREHAS
PNWYILSLGIADLLVGLVNNPGYYICLRVSCSPLVKKVWLHCANFTFLASSYNLCALTLD
RYMAVIHPFRHHAFMTPARCISVIVTAWVASLLLQLIGFIVSLDNDPLANYIDTIIYVIL
ANTIPSVFVIFSYVRILIQVRRHKKQIETHEMQLAANSHEIIQREKSTKRIGNRVRTSWA
TVGIVVLVFVTSNAFVQYWFICTLSGSCSTSPAFIKFLVAGRYINSCVNFFVYVIMKEDF
RCGIRKMMSCKREN
>jgi_Nemve1_209920
MAAYNSSSVFEDNRPPMSPIQIMRLVLYAVIFVCGLIGNVLVIVVVKCRGKKRTFHDYFL
LNLAIADLLFILCLPADIYIEVAVFPFTEFYCKILYPLTTFAFSLSIFTLSSMAVGRCYV
MKNTSKPPLKGRAAMLWILLLWIASFACVLPLTIVARSSSRSCREDWPDPIYRKAFTASL
LLLQYIGPLVIIALAYVNIGILLAKNKVPQTNSNSSKSHSLLHRIRHRNLQITRTLAVIV
VLFALLMLPHEIAWMLLDFGPDPNSKLADTLIKFSPILTYLHSCSNPLVYGLMTTQFRND
VRKYVYCCRRYQGSYESETEHKASSGKLLKHKKRRKKCDKGRLGEHVIADAISTSHAVGY
GGKVNVIVYLAPSDKRVKLNNNGPLKQNGSLQVYNESHQGICSETSCAEKPKIVIKVSEN
GDEAGNNKGKTFKDEENSGTSIGSSKLSKEDQTVDTSSIKLEFDESR
>jgi_Nemve1_210002
MVNALSVVRDSWMSTMMALSAIGNLLLVSVIVTKKRFHNVTNIYNLNLSASDLLKVLVYV
PVYLVYASKMTWPLGGQVGCRVMYLLFFTAYGASVLTLGALSFERYRLIVHPLQKQVRKV
TIRQSIIHIIIIWCACTVLSGVSVLFIFLIPGPNGSDLCIFQAKEELALAILALMLLLSQ
FIPMVFFVISYCLVIKKLRQDSSVEPRDRSIATRNRARRNRRAVRILVVEVWAYVICVMP
FLIMNITEVARNKVFLGPFTTQSLVMYCALVLHTTINPSVHFVLNLEFRQELRDMCLTGW
RALRRMKKTVVPMPLSSSSQPRILPRLTARMDQGPRKNRDKQKQNGDVDELTADVFEEAM
AEIQLFQGGKGSAWEKSESRLEAEQRERSSNALWE
>jgi_Nemve1_210058
MDQANATNNSLPSNATLPFFCREDTVLETAIKLIAYTAVLIVSLVGNIRVILLILRSPCL
RRRTINLMVVNMALSDLFLSLFAIPRTMSEIVTEIGRWHVDGPAGTALCKFVFFIHDVST
AVSIECLVLIAVDRFCAVIYPIRTATRTRYRAFLIPLTWIIACAIHSPTLVIYFLEYDQG
FIYCEYRWSPIPEEHARIVRDHYIVMFCLHMVLPFFLLTFLYSGILVKLHQRGYLLRSAL
THRMSARKRREHNILKMAITILIAFAVCWAPFNTFVVLDVFVLDGPNCSLRVFFFFAMFL
AYMNSAVNPGIYHFFSRNFRKVSKRNGTRPRGVIAPNINHMAACCQIRLTLPRPRKTKSA
GNTPKLELITAL
>jgi_Nemve1_210067
MHESKGSPHNISSHDYRPSFGPSTDIPSILLAIAIVLLNTTVLHLVRARVTLRTVTNIFL
ASLATSDLLTGLYVIPAYLACKATANNGICQASVPLLTFTSFSTVTHISLVTAERHVAIM
FALRHTVLVTKFRAKLVIVSVWVVSLILSLIQLAWTPPGDLDVTEEGTENFRKSEIAFSL
FNFVTVLIQFPFLAYSYYKIFSEVRRHNEMIKKDQSHGCITPGNQHSHESRTVIMFVLML
VTYTFCWMPNALIRYQYSSTAFHLPEWAEHVIIHLRFVTSLVNPCFCLFWKRDFREAFSH
GRRMRSDEFQVVDSPHLCSTRLTAGHYIELQVVP
>jgi_Nemve1_210193
MAIPGVLLPFTVTFCFLVLIDILGNILVCIVILTNHAFRTPMYYLLVNLAVADIVVAIFQ
AWRYILVYTFEHPTGQDGKIMCTFLTGGTLTWVGGLTSAYTLVDMYITCVYTLVDMYITC
VYTLVGRHVHHFRLHPGLAVHSGLHLRAPYRPGRQNVHFFDGRNLVGDVDITSVYTLVDM
YITSVYTLVDMYITSVYTLVDMYITSVYTLVVIAVERYTSVTRPSSCLRLNMRKLKFIVA
SLWVFATLFALPLLLTRLYSSTRNFCIESWPDTTIPKVYAFCWLFMAGLIPVGVMGGLYF
RIVVKVWFTKSEEVESAQNARVLSRKRFTKILILVTAIYAVCWLPVLIVYTVAQYGPTYI
GSTIHNAGIILLTLNSTVNPLLYTFNSKKFRMHLKKALLCDAPLCLRLRESRVTPATPNT
QPQILFRGKYYAYDRRLINNFVINNRIKDIIASSVAEDKNDFKVIPEFLSVAK
>jgi_Nemve1_210358
MGFGEDHCKDVWAPFGLSIFTSVVTSLLTIITLPGNLFICIAILKDPNKELKTSFNYLLF
NMAISDLIVGVITQPIFVLFHVREALGYSVITWYALPHMSFFITCTASLLSIAALAIERT
ITVNAQHRQRITAKRAIKCSMLIWVISLTLPCSYFKLGYFKFAFIFAIFTVLVTLAIIIV
AFLKIYGNVSKASRNLKINASGKTAQQSSRVVQKRTEFEQKVTRGFLGILAFYALCNLPA
CIFIFIVNLCDECSCLLIHWSRDLLLLLVLMNCSGNQFLYAWRMKTFTRAFSRLTNHSVS
EGSLAAAMRLPDGTSRVRPQNAQGTNPHSAHVTPTADQ
>jgi_Nemve1_210432
MGFRDEFREFGFLMPFLIVLILLSVIGNLVALVVILRSRELRTNPSNFYLVNGTVSNLLF
CLLVQVVLLVFSSIGAGDQQLQCNFTIFVFYTCSFVTVMTLTAIALDKYFAIIRPFWFRR
RNKRLQTLRAIVVFWILGVFFSLPKVVVMVRQSGVRYCSRGIRHTRSSEELISEILILIL
VFLLPNIIIFTVYVRLIHKLWFSSDAKSSTNIGLLRSRRAVTKLFVTMTTLFVICWTPYT
VDAILWFLDSQVSKLSEVLSLCFVFLYCAASALVYAVCNPTVRRAVQKACARGFACCHGK
PEQRQVEPKKARAKTAQTTIALLGVAQQGGDRRPVDVIDME
>jgi_Nemve1_210444
MYHLQVKNSSIQGGSRKECSFQFANGVAVISVNALFAFLGIIGNALALVTLWKTPRFRAS
VSAMCVGAVAATDLMTSLFVQPSLAIFIGIQVNGKCGDNLWPVLKFSGFYSCCASVVILC
AMSVERCLAICCPIWHKRKITVKVVKVVMIIIFIAALFPAAPQTLELPPSHFTSGMVISG
ICLVFIVIISSYLAIFFRVLKQSRTFSHLSDNQRRSFSKNKRLARTVALIIGAYFLCWCP
LGYSVQVSKTDFFTISKIWPVTIGLFSSTLNPVIYFFRGSEFRKELKLHLAVCVGHCTKN
NVAPQNITPYNQEHSNQNSSAFNIDS
>jgi_Nemve1_210479
MTSFGANVNGTFANASYEGRYYNDMDSTKDKRSTFVICFETRLLCAIIVTAIIGNSLILT
AIYRFRSLQTKTNVFVVNLAIADISLAVLAMPFTMTSSITYEWIFGDTFCKVQGIFNSLF
CEASILTLTFVSLERFIAILHPLKYQQWMTPRTIKIMVVYIWLQSLICATSTFLFSKFEF
LKFEHICTVDWSYSIGYTFFFVVTFFFLPFAAMAVCYFVILRKALEQRRKIASITVGEIR
GQSNEEQRKTKQEHKATIMIAIVVGTFSACWFPHAVGIFCLVSGNCEWPDSYFIATTWLA
MLNSALNSGIYGLMNSSFKRAFKSILLRDRFVTDANIVTVIGKRTQGVSRAFGNE
>jgi_Nemve1_210501
MVLVAILVSIATLSVITVERYLATTQVLKRPLTLTSVKRLIAAIWIISGLAAVNEAVKHH
VTFTRGAWRCMPIITKDWQRQFMIEFIIKFMVTYAVPLLTMAILYSIIVCLLWKRKTLGE
QIDENDRRVQIQRRSVIQKLVIIVSLFAVCWLPVHVNHFLGTFDRKAYICLPQWVVLGFY
WLAHANTAINPLIYLMLTKHSRALFKSSITGKRNGSMDKNRNHTRKTTLFGSWKRGSRKS
RSLTKAGM
>jgi_Nemve1_210510
MELNKTDRNFWNSSSSSDFAHLQLVNNVYLILLGTFAVVTVLGNGLVILVILSRKRLRVQ
ESPNWFVLSLAIADFLVGFFTFTNAIICRYSTVLYEVCHLPDFYYAQNCLMSFFFTASVM
NLCALTLDIYLGVLHPYRYQSFKKASTVGGFIALAWVLSAAQNIPLVVYQLTDSHPEAAH
VADSVIQVSFMTGLPSIFMLYAYVRIFRVARKHRKDIEKVQREVESIEPFTEKPRKRKRG
RSGTVKSVGVVVGIFLFCNAFYQYYVMCDIWPDTIHMHYLVRVVTLLLRQFNSAPNVFVY
AFLRKDFRREMWAMIRCVKRKRKASTEKGLKARDESDGSVRETKEESFNRDVPKKGLQAR
DVSDGSVRETKEESFNRGSCKLEHILTINLQGPSSVIIVADEENRWGWPRVRWSFSYIPI
VEYSHKRWFQGD
>jgi_Nemve1_210535
MPCNSSSDTPCMPPTQGSLWYWSIRAVIALVGAIGNGIVIYVIVSTRRLQVPPNWFVMSL
AVADLSVTVVVAIPEFMCSRYYDCDWWDVKVLYDVCLYASVLNLCAMTFDRYLSVVHPLK
YQRCLSTSNLIGILAAAWITALLVPFPYYIALRLEYYTAFSVLQMLVRCLLEMVPCVLLL
ATYLRMFVIARRQTRRVEQQRNQLRFNYNLHAKCMTSRTNSSVRAVGIVVGIFISCYAVA
AYKGWMNYVSFVEVDQVVVDIARMLYHVNSAANCIVYALCRKDVRKEVKIALCGKMTRVQ
AFELRAMTHSSIIA
>jgi_Nemve1_210664
MANILALIVFLRKSFRVKKSTYFILSMTVADLQVGVACILIFANNMQHSAQIWINFALLA
SLFSLVGIAVERTYAVFFPFKHRLSKTSSYLLWITLVETLAFCRGIYPLYLFFNGKTVKY
YTMYMICSDVSGYTVSLAIIVTCYISIWIKMRFGKTFDNEQASRKSASLAKTLSIVTITS
VGCFLIPMVIYINLEPYEYWHYNILADVLLLSNSFWNVLVYSIRMPEFGKELRGILRGFA
FCIPYKVEVCPYHPRQQIQPCPPVIGGSLSRDEHAVDSPMSRETVHHISRDQSCVIHSSV
ENDKCFDRVL
>jgi_Nemve1_210665
MGVIHEWHTSRLKPLYWVLITEGFIIFFFNSLSLVTFAANPNLRRRSAYFLISVAIADAM
VGFAAIFCYGFILMDEYAAGWRFTGEFLWIASSSASINGLVLIAVERLHATFRPLHHRRV
LQRFYHCGVCVQWIVAIPLGICFAATANAILVIWLRNFVAFLSLGILCISYLIIFVNVSR
QRLHHGSPNSTRRDRVLAKTLFIVTALSLVTWLPDLLFHLVPGYTEHLLVHEVLMGVRLL
NSIVNPIVYVLRMPDFRKTLAKIVYHPLWPCKKDEVVAISTAGDHAMAQITWTIFDYGDL
HLECTINITCLDHVNNFTMVMVSVHHKSTTNLMHLSIIEISKKTSKYKLIDR
>jgi_Nemve1_210928
MNTTRETTLPGSSIKLPSDGFLISMFSLIIMGGFGIITANILVLLVFIFNSHLRKPSSYF
VTNLALADFLTGAVLAPIFGNFIWKMITRETDVPIVLFIRTTDEGIGLGLKQVFEIISTA
FMSTNMISFAFIAIERMHATVWPLRHRNTKPRMYIVFIVVTWVSGLGSGGLTYVDTIKSA
RVVYCFVLISFVALVVSYATIFIKIKKQNQLRNQSHLQRTIQKERELAKTLLLVTMTSLV
TWLPQIGVGLRMVITGRIDYMTQTLAFTACGGNSLCNPVIYMFRIKEYRRAVKHLVCKCS
RDRGVQPAVAHG
>jgi_Nemve1_211188
MSLVMFYNGYWFSSSLASSVIYIIISVFTVSGNVLVCVTFALDPYGQLHKPQNVFLVNLA
VSDLIMGALTDTLLASTYWISPAEGLFFAHYVCAIISGASSLLNLTALSVIRYYAVREPV
DYQAKITRHRVFVAIVFIWALSLHLALLPVFGWRSPSYQLYLYGVGFGIPCVIIFVAYYG
FHGAIRQHTRTIRDMEMTDRNLPAGSNTDLSYHSRVKRVIERERHVTKTIVLILSLFVAS
WLPFLMVDIIMVQCVTCRDSPRLHLARDVTLSITYFSAGINPLLYTWRVIQFRRAVAKVL
HLSS
>jgi_Nemve1_211234
MTTSSIILVSYLCIVIITALFGNALIALVIVKKRLLQNVHYYFILNLLVANFLNALLKIP
TSILLRIDRNWYPHYGVCYFTTPLGVLFGSASVLTLSAVAINRYLVISSPFSYTDKMPPA
FAKTILAGIWAGSLALAIPPTTWRSKDYICSSGAVSKEHELTEILYFVLALWMFVIIIPS
IIMFVTYFKIYLIARNHAQRMHQQHSNTYTPTDQQTRRRRRDLKAAIVLAVIGGIFIVCW
LPFFVVQSIHKFSTHRIDPIYFSIFMCFMYTNAALDPIVLILFNSEIRMAFIRVFCKRFY
RVDPHSNSAVSTFQGLNNNNHS
>jgi_Nemve1_211276
MFPLLACRVEIPIMFNSTFNFTSANATLISNATSHATFNATTVPGQPFYHKEPEALETFR
KFVFGVVIFAALLGNTIVIQAIRTGPSRKPFTYYLVTSLSVAELISSFCLIFLFDYEERL
TWVFGEFMCLTTLPIITITFTVVTHNLAAIALYRYRVVVTPHKRPPSRKVAFGCILATWV
FPIIISIPNNIQHIHEEKDGDEVWCYEQDPLINYSLARFFLCFAIPMMIMVVAYGLSALQ
IRQHMNILQTKHRERLNSNIGSMNGENNRLSITATTTQGSINNLHRQIPQNQTKGSYNNL
QLGAGQAHEIGEPVQYIAGDKPQIVIHSPQGVSVLVIHLPQEISRVESSMMESERDVIRM
FYAIVLIFLLCYIPYQIFYLISYFEVL
>jgi_Nemve1_211303
MNSSSNLTVYLGSVLSGALRTTVIVFYITVESLAIILNLLLIIAILRHRHTRRSINLLIA
NSAAGDLMIAIWNIPFQLATLSGSSWSVQGASGRVVCKLIHFMGGMVLLVSPLNLLFITV
ERFRGVTSISMVELGRRGIYGLVVLAWVIPTALYSPLFYFIDLRDEMCEITVPWAYYRDY
MMALFALFVVLYFNIVVLGVMILRRLQVIDVIVQLPEAQRIARKRRLGNAIKMVLCSLGS
FILFTTPYHSLALHTIVSRSVTPLISKLIIAMLFFVCLNSALNPGICYVFIEDIRHAVKQ
VLSTGQVTQG
>jgi_Nemve1_211310
MTCGVKGVQDSSISNDTCFFLVPGLYQYACQIPAAYIISSILNALLSVTASIGNSIVVYT
IYTTPRLYSPANLLLLNLALSDLGVGLLVQPLSVVYKASEYKLNIKFLTYCVTGVITEVL
GFIFCVFSFLIITAITIERYIAIKLHLRFPGIVTASRVKCLVLIIWALVILSAIVRLHCT
TCKILIVILIALFLFNLSVIIFCYISIWRVVRRHSVQIHVQSASFKTQREKTMRILHIWK
SVVTIIYVVSAYFICYAPYTVALMLTVKHGWNSFTLAAVNITYPVMFLSSTIDPVLYCWR
AKEIRDAAKKIFLTREHGLAPGDTRELGHAVNPYSPFLDEEKLLSVKLIIHNNNELYDPM
LVDGDKHSITKLREVNAQAKSVTEKYWADQLNMVCHEKDNIIAEKEEEIYLKEKELEDKE
SAIHTLEEEIKENKDYINDFVDGKDEENSEKTPASVKELAKGTTPCEEDVKKQMEIAEKI
KHYLTVLPCLLVDMIIDYFQENLPFTVHHISLVGPAVDGTSLNGAKQAQLAVFIQG
>jgi_Nemve1_211315
MNNSTDEGTLLGGSGSNASLVGMVVAISFLAVAIFSGNLLVIVSVAVNRRLQNKTSVFIT
SLAVGDLLISLAVVPLIVLSNVVAPMMEYSRGIRYCHAAISVTISLMFNSVSNLSAISLD
RYLAIETPLHYRAFTTKRRVSAIVAFVWVFSTTVGFIPYMGWRKVRRPEPGGLFCQVPFN
LDKNYIIAICIAATIPGFFMLVAYYKILQTAKDHSSRIACAMNNIMQNYSRRSKATIDFL
KEAKAAKMVVLVLGSFLICWTPLFCIMIFDVIKENYINSFVYAGAVMFATVNSAFNPAIY
AAMNSEFRNTFKSILQCKRPTRIVVPH
>jgi_Nemve1_211327
MQRLQMCPPYLQGNVTEVLQSLHDPNIVLATLNSILSVPTAFINALVIAAILTTPRLRTP
SFYLLTNLAVSDCLVGLIAQPALVAFRVAEVNENRELSCKLSNLSIALIACLSVTSLITI
TAISLDRYFALKSNIKYRTTVTVKRVLISITFIWIFSIIFGVYFTLFGNVKSFSIATGSF
GSICLFLISVSYFRTYRMLQHHTNNQIQSHESETASNKAYRREIRRYRKTLNLMVWIVSL
LFICCTPYIVMSAVVMVFGYDVSHVVTAAFIASVTAVLFNSFINPLLYLLKIRQIRKACY
RLIGLK
>jgi_Nemve1_211346
MDANVTIIKNRLSTREGSDSLGISIRITIVIVLFIAAVLGNGIVLILLKRFKSLRTAPNI
LIANLAFIDLLNVTINLPTVLTMTNNPEKSVIKGRVVSVLVHSLQYAFVLLNLFDMTLMM
LDRYFVIKLGLQYKVWSTTDNAFKAVLGIWLLTLFIMIPWSLALSKIDLGDEPALVYRLV
YYSVIGDFNMVARMLFNVEFLIMAFVTWYSLRSQNKVYERNLSMGKDVQGQRQVNTRRRA
EVHAAITVCMTVSAYVISCAPLFVLGIMYKGRAVDFLTNEYLRWFCAIGIYISSMCNPFI
YMTRCHRFNLALRLFLRDPLGASEPGEKEAANTRKNVRVAPTSEATPNTVSTTVEEQTRS
NGVQANLETMGEEISMNTGSRVAKEEAPERNYDWALASPRPDI
>jgi_Nemve1_211420
MAALFGENAQLLNISIEEVYAQIENVIYSLHFGEIIGIITITTLPFTVLANALILISFCW
DHFKEIRRRPSNLFVASLALTDVLVGLAGPLRSLFVLPGFKPYRRTGGAVVHVLGNMLLT
TSAMHVLFLSLDRCVAITWPLSYNTRVTRRRVAVSIAVIWMYCISLAVLQLTLCEHLFIL
NSIFIANINLVAFGITLLFLVAVYSLKKHHNVVLGGNQKPCDNHLLVIRKRERNFTRTFT
ALQVVFKVCYLPMVFVWTLLFICSTCSPTILVGFLAVSIVLVNINSCLNPWLYAYRMPKF
KKMIRLVRTRIFHACRLKNSVQTQKDITANKLSSQIETKL
>jgi_Nemve1_211467
MTGVMVESVANSTLRVYYSKEASIVQATSLAVIMMVAVIGNTLNIIIVYRNYSMQTPRYL
FIINMACGDLGVALLSMPFSLIASISRDWVLGSSFCQLHGFLGSFFFCVSIFTLTIMSIE
QYYALVRPLSRAITIRRAWGMMFAVWALSAVISIEPIFGWGHFDYNSSTLSCGVAFPRRL
SERLYLFLLVMIAFVTPLFIMGYAYIRIFVAVQKHTTRIAKYTSGGLEVIRLQRRITFTL
LLVLFVFLFCWSPFVTLIALANQTPNVSHLPYGLGVAAYWCGFFNSSINPIIFVIRNERF
REGYVEMLGAVWESLRCCLCKAPVWLKPKRFRRTWYLRQSIRHSGPPVALGSVNEPHELI
NEEP
>jgi_Nemve1_211484
MRRGWGTCHEEGDGVLAMRRGLGYLPSGGVGVLAMRRGLWYLPSGGGWGTCHEEGVWYLS
SGEGCGTCHQEGGGVLVIRRGVGYLSSGGGGVLAMRRGCGTCHQEGGVVLALRGDEELHE
AKQPHGPHGIHQITIESIHLLLENSIGAILFAFCNLGTKGLWIILQGVTLANSNASRAIE
FNRVMVAMNNSNATEPSRDVAVFELWYWVLRAIITLLTIVGNAVVILLILCCPRLRITPN
VFICTLAIADILVGIVITPSEFACAFVYPGACEGPKQHLTYDILIHLSVTNLCALTFDRY
TAIVNPLRYQSHLIRKGHSRRVAVILFIAWISAAIFPVLGFLFRHRVSVASIFRILDMAF
LLVLPPILLLLSYLRMVYIARRHERKIKLQEFQLSFNYSNENLSKARDNKVESRERATVK
MIGAVIVVFLVCYGLAVFRSLYGYIMRRSIPMEVQYLSRLLLLANSAFNFVVYAFLKKDF
KDALRRMCRRASRDVRKSYRALKYRQKRKKNKKSVTTQTEDPV
>jgi_Nemve1_211528
MSNRSTNSSELDFKPYSVGIVDVAFAVPFAVNMIFGVTGNVLVVLVVGRNRAMHTVTNFL
LVNLALGDMLVLICNPRWHSFVVTPVHPHGALGNALCVFYTGNAIVTIPCAATIFTLIVL
AVERYNALVNALRRWRLTPETCPYVLIAIWVLALAISIPDFLNNYFSEKYNKCQYLLSLE
LATELSFEIIATVTTVGFLPLTIISFCYFHILKGLYVTNTIFSEQSAIDDNLAKKKLAKM
CLSVTAVFFLCYISYGIYFVFIAASSREVLIANQYKFEVIKRALEFCFTLSSSLNPMIYA
FQSSSYREGFRKVVKWKREIAPLNVISRFRS
>jgi_Nemve1_211693
MYIEQIQTWLGSSETNFLCDPLVTMSAPPTNSTNATECFLSLVKDLPSIVAIKILAYCIV
WVVSLVGNTLVILVVLRNDNMHTTINYFIVNMACSDLAVPLFAIPIRVTEKLRGTGEWLV
GGEAGNALCKISYFLTDVSPVVSVLSLIIITVDRFAAVVFPMRATLFSSTVRGTLIALTW
IIGMAVFAPYFYTFRVQGKDCISSWEPAFEQLPTQIAFVSVICVMFIIVPFITLTVLYTV
MSAQLWKTSNRVASMQTSDIARNQRRKNIRVFYMSLTIVVIFGLCYGPYNCFMLALNFYW
RWDTEECSTMVPRVFYIAQFLTFCNSAANPFVYFVFVTRYRQGLKKLCSRPCPSLPAATR
HTFETNSFSRREDLVASSVAEFDPIHVTAYCSKQASSSRDQGDCFVENCQSEKMARESAS
KKATSSL
>jgi_Nemve1_211719
MARTKCYLKSYSTAFLDKYLLASHAIVSPINSLAFLVSTILNSLILITVMRRSRLRTPST
LLMMVIVVKDLLIVSILQPVTVYRSSLFILYNNFCYKFAVDDIRPFLIFLYRCVSLTAWV
FISGDRWLAIRRPNSYRRLLTKKRVFTCALVIWVFSIVLSYLASWIMNTTERYLLVFAQF
GLTCIIIAVLQICVYRSIKAHGNNISNMSSTQVTQEAIEHRVAATVAYSLVALAICYIPI
IVVSILRSLGNNYFLLTAIWMEMLLLCNAAVNPVILLKTNLSLRREAKNLFICCWHQNAT
VPQPLSNAGGTSAFNITIGHA
>jgi_Nemve1_211853
MNNTTDGFLPSYPSSENIATSLFYIAVFIFGSTGNLLVLLVVKRRRARTFNDIFIFNLAV
SDLCLILVCIPAFTYKKLSGFRGSQFYCKAIWPMMTISLCSSVFTITLMAVYRCKVILHP
FEPIIEKRSILPPITAVWLLAIVFALPLFILAKFEDGMAGCIEDWPSDLHRKVYTTILMI
VQYFLPLFIIAVAYVLIAIDLTRSRKRKSSYNSPKVMGRARREENLRVIKILATIVITFA
LFLLPGHIAWMILDFGREQDKKVAEAIFKFSDALVIFHSALNPVIYGTLTKQFRQGYKKY
LSYVFCCKFVKDGRMESDYFDESRSRNGFKAKKELSLQKKEEQNILAAPGGEM
>jgi_Nemve1_211856
MNNSTGATPEIDFLTHSQIALNVIYSILVIIGTIFNSLVLSVVCTTRRQRTANDVFLISL
ATADLSYIYIVVAFFFYNTYFVGPKHLIVCKTVLPLISVPYTAGIFTIVSMAIQRCHVIL
NPWRPKAKPRVIIVWVIGIWVAAIAIIFVPLSLLAYSGKAYCDIGWTSVLMFKAYLLTLS
AIQYFIPVLIIAFAYIRMGLYLCKPRIPRDSVISRGNRCLHPREESKSESIQIAKSLGAI
VVLFIVMFLPQQVSLYEYLFGTNTKWVLYYQRFREWLKSLCVCFRQGFPSRRTSPVMSST
EWTYNLRDTWWTQNLRDTGSPTICMIRDETVTTPL
>jgi_Nemve1_211896
MNTTIIVKGPCPKLYKDSLQLLYGNTERLYPAYTILLVLAFISSLQALLGNSLVFCTIMT
SKILRSPSYLFLASLSLNDFIIGAVIPFFARGRILEAQDRFDEGCRWHNGLNPLIYAICG
GSLFNLVVIATDRRLAIVLRSEYRTMVTTRKARVIIATVWTGVFLYGVLSYSTSHSPAIV
NTISWVATLILVAIISASYRSAFKHLRTVSASNNATNTVDIESVKYRRTLTTMVTVVACL
QSAMFGFIRQHPVITGLAVAGISAAAAYYFRKSLVSPFYGEEESGEDEDTEGGEKGGEAS
KTTPDTPVSASGPQMEAPPAVPVEAAAAPRPRRSGPQQDNFGGFRKGFLDGKRF
>jgi_Nemve1_211963
MNATEIDRLQSELRSRSEYVVVLESVFLSAVLFISLSGNLLVFSSVYRKPRLRTISNMFV
VALAVSDALMATLCMPYSLATLVHGEWIFSESFCRAHGFFVLTLGLASLHTMALVSVNRF
FCIVKTALYPSKFTPRRTLVYILAVWCNALIGSIPPLFFSFRGYALQPGKAMCLYRFEAY
IPYTTFIEVAYIGLPLTLITACYIAVLREVNRSNKVFSTQGNLNTEELRAHVKESKITKT
LVVVFMCFAACWIPVSVVDYLDSAFGEPTFNRRVYLMYGFLVYISSMVNPIVYGLASRSF
RREYIAIIRAIFCCQNCNSNISHLSSTRSNNTNCLCGHS
>jgi_Nemve1_211994
MEEAQTTPMSYTLPHFRDGNSSKGNTSMRGNNTDSSALWESFLTVCYVSAIYLCVLSFLT
ILANGLLLFGLFKQRTLRPRHPATVFIIGLAIADFVTGATVMPLFAYFYFRVSKDEITAY
DYNTVLRAGGIISGVTMNVSFLVILFLSWSQLLAIVYPHRNNNYVTKERAVICVVSIWVY
SCVFAFSNLMGVPNDVYQKLDVYVNLTGVHILVLVTHVCLNIAYKRQLVHLAPLNESSQN
NSRAERTKRSQKHLVVINLLLTTCLLIFVLPVTIMWYINLYRKSSNEEERIRTTIASVLI
DTILYLKFFIDPFIYAMRLRKFRVAVVDAIRGRTSSMLSTTVQPPRSRLNTMR
>jgi_Nemve1_212102
MNNTTNSSYPVGMSCSGSEVGRAMKILFFVIITVGGIVGNALTICIVYRDKKLRNTVNAL
IVNMAISDLLIPLGLVKQIVNVAQGSFEWHVPGTGGVALCKLFSFMVDLSMPVSILSMVF
ITLDRFCAIVFPLRMNSGPKITAIFIFTSWAIPVAFFAPYLYGFKMNDRGYGLECYLQWD
QGYVRHLRSHTIFTMFICVIYIIIPFIILVFCYTTILCVLRRQDQGVMARSQPRRERRIR
YQKTKKVVLMALAIVVVFGLCYGPYICLLIMWTFVYHWRYKTTCGFEKFYFAAQFLANTN
PALNPIIYFIFIERFGAGLRSMLRMKKAGCTSASSGRERGGSGNAGSAGTSTTRAATKIV
SLRMSPLLASNS
>jgi_Nemve1_212111
MALSSLSSNESQAVLSETLNPAERWFLHLGKVVIATLAMTSISGDLLMFATFLSNSSLQT
RPNCLFASLILADFLLAVFVMPLEAVHLSVLPAWPFSIALCNIWNSAVVVLATSLLLSIM
AMSLDKLYAVHRPLHYSYHISGKVLIAMALVWSYAGTSGITTYFLWTRSEVGCRVLSLPF
EYSAPFLLLNVLLPYTVCVVTNLVILKVSRKQSLRVYCSHDQNQRATLAKRRKGIRTITL
LIGVFSVFCLPFFTFHVVDAVTEEALENRFYALNIVQWLLFLNSSLNWALYGLLNREFRL
ACLRLITKTKDKLFTSCKPNSTSVLHLR
>jgi_Nemve1_212119
MQSRVDLLTAGEEAAFTTLLILILIFGFFGNIAVCVAICKDHHLRQQIPNALIFNLALTD
LLTVTLVVPFCVSAIQREDWVFGHFWCQTTAFLYYTFAIVSLESLAFISLDRFYAICRPL
QYRSAVTTKRLIPVIMLSWVWAIVFTTPCIFMGWFRFGQYESLCTYTFDGTGEKWKTAVI
TYSIITIITCIVVPFLLLLYSYVRIFAAVRHQNKRVATQQQLQHQQQLQHQQSNNRPRRR
TLWNVNTAYKGYRTIVLIVILFLLSWAPFSVTRLIKIFLWNHEAVPAGADTFATVFSFLS
AAANPLAYGLFRKDFRRAFAKLFCQAVQYVTCGRVNVEEQQREHSMNRATSGVQNRD
>jgi_Nemve1_212185
MSFNGCHPYSTWAKHGQINLTEFAIIAVLNGFAILPTIALNALVLVSIWRTPELHTPSMV
LMGNLALSDFGVGAITQPALIIWAYVELYIEDSPRTLCYSSQAFGSIATVFAGVSLLSVS
AVGFDRFLALHLHLRYSTIVTAKRTFAVCLSFWAFSLLVVLLWFTLGVSIYNFTVNGCII
ALFGITIVRYLYIYKVIKRHQTQIHAEQSNLFSTDIKQYKKSVINSIVVYFVFAICSTPF
VCALTYYEITKDNILSPKAFRLTVSLLLANSLVNPVIFCWKIKELRLAVWQIVMKLKISL
IGNDK
>jgi_Nemve1_212186
MSAYNFSCYYFTKWVQYGQLQYNEFIVFAFVYVVIMVPAIFLNALILVSIYRTPALQTPK
MTLVSNLAFFDFGVGLVAQPVTIAWMAVELRATELQETYCYMSVWFMIVSIAFPAVSFFS
VIAIAVDRFLALYLHLRYHTVVTMKKAFTVCAFTWVSSIILVTIWLTVGRKDMVLFGLLS
NPLIFLFEMIVLGSYFQIFKILQKHKRQIQSVQVTFSRSRSRSSSLDEPVSQNTHPQNLR
QYKKSLMSSFYIYLTFILCYLPLFITMTFSAAVTTEYRISAYMWKSSCTILVMNSAINPA
IYCWKMRELRNAVRQTVMWLREMTGLARNEGLSHRHHPAQLAWSPN
>jgi_Nemve1_212191
MTPTNELDGTFRDFLVIFVAITSPFIVVFNLLALTTFLINRHLRKNSVYFVINLAITDFL
FGAVLAPILCTELMDFKPVQSNLLWRTTWRTYILLTIIHFASLALISLDRMCATVWPLRY
RIRSPRLYFTCCFVTWLVGAVFASVELSGTVLVCLRVVGLTVLLVITVSHLVIFIKMRIQ
NNQIASGQQRSIQKDRHLAKTLLLVTQISIIVWVPVMVILILKTFIQVKAEVSLTVVSLG
ILNPILNPIRIYMYRVKQHKRALKKLVCKCSRDRPVFVQLSA
>jgi_Nemve1_212192
MDPANGQELEETFQVYLIIFTAFTSPLIVVFNLLAITTLLINRHLRKKSVYFVINLAITD
FLFGAVLAPVMCTELMDFNPVHSNLLWIIRGRIFLLLSIIHFASLALISLDRMCATVWPL
RYRIRSPRLYFTCCFVTWLVGAVFASVELSGTVLVCLRVVGLTVLLVITVSYLAIFIKMR
IQNNQIASGQQRSIQKDRHLVKTLLLVTLTSIIVWVPVMVVLILKTFIQVKDGVYLTVGY
IGGLNPLLDPIIYIYRVKEYKRALKKLVCKCSRDRPVFVQPA
>jgi_Nemve1_212193
MDPANGQELEETFQVYLIIFTAFTSPLIVVFNLLAITTLLINRHLRKKSVYFVINLAITD
FLFGAVLAPVMCTELMDFNPVHSNLLWIIRGRIFLLLSIIHFASLALISLDRMCATVWPL
RYRIRSPRLYFTCCFVTWLVGAVFASVELSGTVLVCLRVVGLTVLLVITVSYLAIFIKMR
IQNNQIASGQQRSIQKDRHLVKTLLLVTLTSIIVWVPVMVVLILKTFIQVKDGVYLTVGY
IGGLNPLLDPIIYIYRVKEYKRALKKLVCKCSRDRPVFVQPA
>jgi_Nemve1_212204
MAVTGLLNISLLVNYTNSSDYTPNAALSPELEPKVLEIFRLCLSALICSTGIVGNILVVI
ITTCNRKTRTAVNYYILNLAISDLGILAICFPFILVKTEDPLHWPLGGFVCKVIYPLSDI
FYGVSIGSIVAIAIDRYKAIVRSMRAQKTLQAAKWVILFIWVFAFVGFVLPLYFVMDFLV
DANGPGTVDCTPTWPMPEVTMRLYVFSLTFFWYVLPLAVIVWVYRKIAQKIRASRALHKT
MRSQVGRKYSEIGKEKSKAARRKHDDSNAKALKILIPVVCVFSLTMFPFHLFRCTQMIVD
MSSFEYMWAIYNVCTVCLLANSSANPIIYSMVSDEFRRRFRQLLCLQWNKFNDSLSRYQL
ELVTHDRRKRLFIVNARDLVDSSNLRQDHKPKTAMLSSQIAAQKNDIPMSEKAEGATVNL
RALAKLRRRRPRRPGQSATEKEKPAPVLGPSDVYRENPCEVGDHSPPMQMDVGNFWDFAS
RAPWQGRLRVCDGVLMRKLIDTYENLAQNKIINKVVTTRNFSTADLRKQRNTLFAMSRGT
NEAMVDGSKKPEVVVKATFTYYGGIPLRKHRKVSFAPAPNTVFTPRIRHSLPIIKYSTTD
ARRNSKVEALMKLNFQSASLFPRMDWDEGSTESHDEWFISPIPADFAARCLKAAQHHVIV
KEQFTDNDTWRTVTSITFSRKETRFRTYLAFQSMGPLYTSEEFPMFTYALEKRARIPKSY
ALPDLR
>jgi_Nemve1_212205
MQGADSGNDSCFPFTEYISYSTELLPSTNILSMLLLLTVVPGAILNSLILATIWRVKPLQ
TPSNLFLCNLAISDLAVCVIAQPLALAWRWSEMNNSSYDIVCPLAVITSLASSQFAGVSL
VTVTVASVDRYLALYLHLMYTSSVTTRRVGIVCAFTWFASTFVVFMAFAGRSTYNALCSA
LLPICILTVAFSFFKIVKVLMRHHTQIAAQSMSSNSSQSDMVSNLTRYRKSIAGLSTILL
LLFVCYFPFIVVMIVWEILGTTTTTL
>jgi_Nemve1_212256
MNNTTFGQGWIPFDMFKAIKISEGCVVTAANAIAIIVLLRKSFRTKTSTFFVLSMTLADL
QVGIAGILYYLDIVNSFWLDVTLPASLLSLTGVAVERAYAVFFPFKHRSSRTRTYVIWIA
LLWTWSLASLFLRVLKSFNFYRIPVFTVCSAVIIICYVSIWIKMKFGKTFDNERASRNNA
KLAKTLSIVASTTFVCYLPYVISLAIDVSGISSCVLPLIINVFQMLLLSNSFWNVLVYSI
RMPEFRKELRDIVRQCAICRRIRLYQHDRSRDTPTQRDNMSRDNPVNVLGDLASRDKSTE
RSNMSRDNPVNVLDDLASRDTSAEIGNMSRENPACVLGDLASRDHSTKRGNVSRDSPACV
LGDLASRDHSAERGNKSRDNPVIVSSQLASRDTVICDQESRDQPNAQTTEQVSGCGSICV
GNQLPQMTMTLLTDN
>jgi_Nemve1_212348
MFAYNYSCYYFTEWVQYGQLTYSQFAVVAFLNGITILPAIILNGLILVSIWRTPALHTPA
MALVFNLAISDFFVGFLAQPVMMAWFAVELKATEMQSTYCYMSITMIVSSTFFSCSSFFV
VTAIAVDRFLALYYHLRYPTIMTMRKAVAVSLVTWFASLFVIALRLTVGTKYRAVFSVFN
SSLVATCELVVLFSYFKIYRILRKHQKQIHSANIGLELTLASPDSTEESISQTSLTQPQK
SIRQYRKSIISSFYIYFAFILCYFPAICVLIYYSATDDHRVSAYFTKIAFCILVINSAIN
PGIYCWKMRELRNAVRQTLIRLRGITGLKTQRKFFPKRAVKAAWTMS
>jgi_Nemve1_212367
MDHAINTTINKTFPTTDNQSERRYVFGPVPSHIKIIVSTLVILFASLSVVGNSLVMYAIR
PPKTPNNRAFSRTTAKMFVRSLVLSDLLCAIITAPLFVTEIHIPITPNAWICHLVRYFAY
LFPIITIMNMIVIGIERYCVIFCPLAPPSKRVSRRLVIAAWAVGMLMTFIPNINMKRRRY
DIDDDKYTLFCSYDNSTPSSRIANTAFSILIYYLPSIVLTVICIKILRFLKRQKQGARGQ
GSPFVNSMWRYKGSYMLVSLIFAFILPYLLYFIYFTAMTILKPKVSYVIDFTVRYAAAII
GYANGFLNPLIYLICMQDVRARVKALFTRRRRPPHDVYALSEGENRHPNKSIEKGTGQHM
LSYTNPSIEQTHHPRTAPAGNYKAPSSEESSGKATVLFFDLGSFSSTADTAIDSSTEVVT
KF
>jgi_Nemve1_212429
MANTSIQSLNFDRLLSALQSRSDAEKWIECAVWIALEITIFTGNILTLKIILTNKDLRTI
PNYLIVSLACSDLGLGIFGGIPTLGVLVEAKWPFNEALCQLQGVSALTMASASVLNLTLM
AINRYFKVVKTRRYQAYFTKRRTLAYIALVWLMAFLVAASYLLIGNRYSFNPGKVFCFIQ
PQHHIFQIFISIVYITFPSAVIVYCYQKVYMVIKTHNKALSGWGARRIDPKVGRAEHWAD
HKARPEPGTHARGISVQEINITRTLFSIVVAFLVCWTPAFVIDIIDVYQLRWSLGRRAYV
SYTFLVATSSTVNPILYGIMNPAFRKEYLKCLVYLRIQNNSVVTTNTSPSNRDSKI
>jgi_Nemve1_212437
MNQTQCFDILSRSSATELFFLCLCVVVGVTGAVGNGLLLVAVYKTPRLQSIAVLYLCSLS
VADFIASVLVAPLLINRARAPHCDYDWKETVFEKIFDFCLFQTVGASSLNLCAVNIDRYI
NIKYPLHYWNIMNSKTCLWSLAVLWVTSFLVASPSLFTTGKSIEWYWILYALAALVLPMI
VIIFCSSEILKITREQLRRISPSLRNRHQGFAIRVRKNRKAIMTFVIITIVYLVSFTPNL
ICCFIYFFTPFPKRGISMPGYFLWSELFLLTSSSLNPIIYASRNRDFTAAFQHLYGIKAH
REHRVSNQSITPAL
>jgi_Nemve1_212466
MPATLDILLTSVQILLSLMAMAGNSVIFRIIHRVKALQKPMNYLLLNIAILDIVSSVFFF
FSIVILTQFMEAPSVLNIIRNNTNVAVADGVCKSVQIMWLTATVSPGLLTLIAFERYVAV
VFPFKRNWHITRKRLRWLVPLCWIFGVALNVPEMVDYELRENICLTLFDNDAVSAVVVFL
VTFVLPGTSISYMYTKTIQRLCKKDEISQNFPYQLYKIARKRKRKLSAFFWQ
>jgi_Nemve1_212467
MAGNSVIFRIIHQVKALQTPMNYLLLNIAILDIVSSVFFFFSNVILTQFMEAPSVLNIIR
NNTNVAVADGVCKSVQIMWLTATVSPGLLTLIAFERYVAVVFPFKRNWHITRKRLRWLVP
LCWIFGVARNVPEMVDYEFQGNACIKSFSHINNEVYSVVFLLFTFVLPVIAISFMYTKTI
HKIWKKDEATANLPDGLLRNRKIEKKRIVTVLLTVTIIFFVVFGNGAIMFVLYAFDKMSR
RLGYYFYYIYQTLFIFNSVVNPVVYLTCVKRFRDEFLKIVRVFISCCTEAKRYDMQKARE
NRRGTMTSSIATFPEYNGLPKSMELGATFVFIHDDHFDFALKKNILKSIFFIVKRKSVER
IIHQMKALQTVIFWKKAILDIVSSVFFFFSVVILTQFMEGPSVLSIIRNNTNVAVADGVC
KSVQIMWLSATVSPGLLTLIAFERGRVSIQEKLAHHQEKAEVVGFSLLAFGYSAYNP
>jgi_Nemve1_212468
MAGNSVIFRIIHQVKALQTPMNYLLLNIAILDIVSSVFFFFSIVILTQFMEAPSVLNIIR
NNTNVAVADGVCKSVQIMWLSATVSPGLLTLIAFERYVAVVFPFKRNWHITRKRLRWLVS
SCWLLGIALTIPEIVDAELREDGCAKTFNNINNYAYSVLILICTFVFPAIAIFFMYTKTI
QKIWKKDQPGLNIPVAITHRRWKEKKRTVAALFTITSIFFVVFGIGGITFILETFQEKIG
ITMPNFAEINMTLFIFNSAVNPAIYFTCVKCFRDKFVEMIGGRAGCCAKTRRYDMRKARE
NKREMMTSSMATVTECSGHTIEMELTRYRCSKITSRI
>jgi_Nemve1_212478
MSEVLVTNSSLLNTTTGSDQGQFSGVGIRLQDLPFLVFCLLLALVIICGNSLVMVAYRAN
SRLRTKANLFLVSLAVSDCLVGVAALPLWILINVLRIPSSSAFHILFISFDIFSALTSVF
HLTAISVERFVAVSRPLHYASLSFRYYKLTIIIAWLSSALIAALYRIAQISNYMSHYVPF
LLCMGFLGPLFIIASMYCKIFNIARMLILKDPGEEIALARAQCRQSAKSVLRRERKVAVT
VSIITGLFFCAWLPFWTVLMISFYCGPGCFYSNAAMMGTIAFSKWMHYGNSAVNAFVYAF
RDREMRRTFARILGKRCGNRCFQENVDEIPSTYL
>jgi_Nemve1_212517
MQAVSPDNSSALPTTQAPFFPPDTPLYYWVLSGLTCVITLICNLLVIIIICRRRRLYKNR
SNWLLLSLATADLTVGLIMIPSIFICFFCPWLRCHSDWTVNKIIYDLLLHISVTNLCIIT
LDRYTYVICPLRYSDHMSKRVINRLIVTSWCGPLLFHIIPIVIEYGLTGKRRVKAHKISL
GLQISIFEILPCLLMLIAYAHIFHIACRHSRNIGEFYPKLSSVNNANNNYKARTRHVGST
VKVFCVVIPLFVVCWGIAAYREVCGAFVSCSVPEHVVYISRLLLKGHSMTDPIVYALQKK
DFRKEIDRILAGRSSLRTPGSVASLTQDGQCTPRLRRFHFAKSSRDSCGDLRTSDKRKVD
KRL
>jgi_Nemve1_212533
MANVSSQGNLSCFSNFTKHENRTDTKGSKVNPYAAVFLNFPEWLWIVQCILAIVTLIGNG
FVIWILSTRKSLLQQPCPNGRVILSLAVADLCIGLRLEALCVFAARCDEMTWRVLVFIIK
ALANASVTNLCLLALDQYVAVVHPFYHSCFSAPSKIITLIIVAWLIPFIMELPFLVLSLN
AAVVYRLIYLIVTNLLPIAFIVYSYARIISVIRRHRRQIREQELSTHSREPSSHATTEGA
PGHKSRRVRFNRVISSDVIAIAIVVAIFLVCNCFYLIWNACAFVVPGCKPSLKLTIVSSL
FRPPHLVFCLLFISFFLFLTLGYLAHVGYTHTSGVYLAHPGYTRDIRDIPETSGIYLTHP
GNTWHIRDIPNTSGIYLTRPGYTWHIRDIHITSGIYLTHPGYTWHIRDHSKRH
>jgi_Nemve1_212589
MNGIDGSNTTLSYNAHSLPLSILTFILSTGGAINNGLLLLAIFFDPCHNLRTPSSVLVTN
LAITDLLNSLIAGYGTFVFDVYKYKHWEFNQAALLAIIVSSALATVCGTCCIMLMMAERY
MAVIHPFFYKVKVKRERVKFVVALTWIYSLAFNLLPIAGVNRQLYGFILCHLHVTIPALI
IGIVYPRLIVIYRKRLVLGNGIPVASRHEQTGRERKFTSAILAIVICFYLSFLPYYVALN
IIYFHPNRHDVVIQVFIEVCFVVLLSSNMINPIVYALRVPKYRKAIQAILGTKDAAVGSS
TLTKTRTGQ
>jgi_Nemve1_212594
MLNSSKFSSSQQPSFLCFTLRHQALTFGSAYQASPTSGIIWTAVIVNTVSIPFTVFANAL
VILALLRYPHMRSTSNTLVGWLAVADGLCGLVAQPLFVCVTLMYGMTSVTRCVMEELTFS
VIRTFYGTSLLHVMLINIERYIAITRPLRYPSIVTKERVTLSVTTSWVVATITSTIFYVE
SWTSVYINVLSALYLACVCVSVFCCFVVTRKSRQHQRQIAIEHRRLGWSETTCSNFKNVR
LWFVGVTFMWVATHALSGLIARKVFSESPYDSTAFIWTCIFTNCWLNPLVIFWKSAKFRA
AFREILRCRKETPQQRAVLGRPFFLS
>jgi_Nemve1_212660
MADVKSLEETDNSTAILPPINVVLQQFILKLSHQVEEIRVRALKNILFKLEHKLICMSDL
VQERELLIRLLEWFNSPSAPLKKEVLELLEKLSKHVSAAQILLSIGTIEFLSQLRQDISP
DLYQDVDNVIHQLLRLPQDVDDKHDEWCLYKGQGVQPGNNDAVVDTGTSENGRGQLKSSS
CPILSKEGLPHGLASSQSIPQFGKPQGYFAEDLVPIPSQSNMPQGSLSTSRSHDTAQLES
TALTFFRWMSLSVSDRHVLTATDSRLQSRSPTLVAQSCEFLSDVLFKDFPAEIFLQRPSV
FRTLLDILDTSRNTTDDTLLLSTLNCLTSLCQHVQRRLMATSDPALFCPDNDCWKRTSSK
PTAGVPSQEMKVSAEEQEQIQERESGDGGQSSNTPSPLTTETDGASLSAGEEEEEDLVVE
ALQYDQLSVEEVCIAVLSKAIPATTGVLCDNARVVIACLELLFHVGDLLRMVTPVDLWDE
DSQTYKVMTYKVMVSKSIPPMDLFVEYFQTYKVMWIVRHKIIVSPPLDLGKEDSQTDKVT
GPSLISSFRSLGDAIALHMRKSGYHGDVAMVTPSLSNHRMAVVNLTAFTVQLIQALVPLE
QAPRVMSSDLVTVLSLVSIDGVLARTHRHLHAAVLEYLNVLDRTSYQVYTYLSDICQSIV
DTCKLLKFATEKAQGGSISDSLALLDKSLPSLAYHKHMGVVREGVRICSRACSSANADPS
VVKTSRKVILNILAHYDSEIRLEGYRSCLGVVTEALKVSHVTYPVSTVCQGMVVLLADDV
VTQICRYGLYDPDTKKWQLKEIDTIKATLRETNCIVRLICEAQLLSTVTVCSLEKRQLKM
SYNTSGTEESVQLTYLVQLPEAVIIIAANSVALAVFLRKTFRLKKSVYLLINLTLADLLV
GVSLALMALHNLGELTRDALYSVASMVNWMSILVSLYSFTAIAAERAYAILAPIKHRMLG
AKQYILWISLTWGFAVIGEFHTIMAHFRPQLFHHGYIFLALKITLALLSLVIILGCYTAI
LVRVRYSTPVNPRRGGNLKLTLTLFIATLLSFLCFLPAATLALHVTWFDRTAGSYYSYLT
PVLHLNSFINFVLYSSRMPEFRRELCAIFARCCPRSCALSTQISSLNFESSRQTSVIVMN
NLRMSGGTRIAAMRITQTTSYSNTSP
>jgi_Nemve1_212671
MPSLTEPFLAVLLVLVSCASLLCDCLVIHVIRVAPRMRSTVNRLVQNMAGADVVMVLVIL
PKFINVIFNNGMWAVEYWIAKVCCILSNMVVTQAKFVSMTTLLAMATDRYFAVRRPLRYR
VLSHIFIKCSLIGSWVYSLLSLYCIFGYDIISDGRGNQRCSVHPDRRTLKASFNFFTFWS
NLFAMATLYFLTGYHLWTRKPPGEHDRRRVEAVVRSAVHVTKMSLAILAIFLCSWGGTVV
SAIALLDNSQVMDREKTRVLVVSVYILIQSNGFFNFLVYLRYLKGFRSHVVRLLTIRRRI
QVHPMSRAL
>jgi_Nemve1_212680
MPNSTGPPMPRPPPPKHIQCSMDTLPENYGHVAFEIIILLVTLYGNFMVVLAVVMFRRMR
TITNYFVVSLAVSDLLVATLSLPFRIHQTTHNTAWCLSLEACVAWIVVDIMCAGASIWNL
VIISIDRFIAIVLPFRYHALMTPISGFGLIASVWGLSFVMAVLSFINWTDYGKPHFNIFI
SCANFDPIYYTVLSVVLFFLPLFIVFVMYGHVFTVALTQARAVAALQTDRQATTDGGRRG
YINFLKEVKAAKVLAIVVGCFVVCWFPYFVLVLVSLWDPILLSRDTISPEQAKGINQTFV
SALPVLNSTLNPIIYALFNKDFRRSFAKIFAQFCRRRVGSDDGNNLPTL
>jgi_Nemve1_212697
MNNSTADIASGSASTALRAMRLTLYPLTFVVGLVGNVLVCVLVFTWRKTKNFNNSRYFIL
NLSISDLLVLIMFIPFDLAYLENDMVWKYGLFMCKFINTLSFLSVIVSGTTLAAISVDRY
RAVVHPLSPPFTFRTVSLIILVIWVYSVSTLLPFAESLTILPRGSCQNDYAWWPNYTTVQ
LTFVLCAFTPGFVIPITCIVVFYLLIARHLRKERENHDLLLRGDIARLRVRQNSKMIRIL
SCLTVAFTICILPSYTIILMVMFYKGTSSLPYIDEVHEFTRLLMTANSCLNPVLYSVVSR
EFRAELRGLLKRRRVKRARTTFSTTKNTSFMVSKNETPC
>jgi_Nemve1_212702
MNATNTTGGSVDITLRAMRLALYPTVLLLGIVGNILVCSVILHQRSRNGRPTTRYFVLNL
AISDLLVLIMFIPFDLAYLEYEVWTFGLAMCKIINTISYAFVTISGTTLAAISMDRHRAI
VYPMRQPFSARAVTLIIVFMWVYAVLTLVPFAGSLRIFPDGQCLNDPAWWGSTQAFQLTY
LFCGFFPGAVIPVCCISVSYLSIAHHLYCEHRRQLHEGIIGSRTASQRMRQNLKTTRVLT
ALVAVYAVCVLPHYIILALVFFDRANTEKLAFIVVSHEFTRLLMTANSCLNPIMYSVVSK
EFRQRLKALFASRKKAVSVNPVLHSPAVIRMELLSPALLMKQTRLRTSSFL
>jgi_Nemve1_212817
MNSTEAELWPNLYIELRSRGLTTIVFESTLIILINISALVGNFFTCWVIYKDERLHTITY
GYIGALAMSDLLYACLVNPLIDASLVTGEWNLGKTACQVQAVLCIAFAWNSLHLMTLISV
NRYFRVIRSEVYRRRFSWKLTAFLIGASLFCAVFSSSFPYFPGWCEYVFQPGKAVCFMHI
YDRYSSENRFFTLIMTVVYVIIPIIVISFCYARVFRVVKVQQKNLIRNLNRIHITSTLDN
TRNVTTNEHASSITEGSVGSNTNACALAQLCRNPEEIRLNRVLLVLVLGCAICWLPVIII
EIIDTLIGSLPRAAHVLYTYLGSLSGAVNPLVYGIMNRKFRKEMLRLLRMCRPNKRTIVG
PYGN
>jgi_Nemve1_212818
MEATNTTYFLAIAATALRSRSKSTIIAESVFLFVINISALVGNSLILWLILRSRTLRRAV
TNTYLIALAFSDLLMSILVMPMTLSILITGKWVLGPYCCKLQGFSILVLAWASLHIMALT
ALNRYFRVVRSVSYKKRFTRRFAALSIIIVLIIAVILALLPTVLRWSEFTFRPDKVSCFI
TFYPGLPTIKSSYTSFLLLVYTVIPMVTIIFCYFKVFRNVRRHVNSVQPSLGTRSAMNGE
ELQVTNTLFAIVLGFLTCWLPVVVIELLNAFLGTASLPRWVYLVYIYLVYVSNVINALVY
GIMNRTFRRQARSLIGDRSVLNGAVGNTVATGVNVVLPVKTDMNTATRM
>jgi_Nemve1_213005
MKSWVWVWSRGCGYGVVGVGMESWVWVWSRGCGYQVVGVGMESWRWVWSRGGGYGVVGVD
MESWVWVWSRGCGYGVVGVGMESWVWVWSRGCGYGVMGVGMESWLWVCQETSDMRLVPYE
KWIVFNSYNPSGSFILTNYRKAIVILENPLLLLLLCIHCIKLAPIWERLAEDFKDNADIT
ISKIDCTAHGSKCSQHGVNGFPTLKLFKNGREVNGTVVTHLNHIEVVNLIKCVFLVLTPN
YIIPMKSFPVMSGGNGRAFCRAIFSTYCLFVCGKASNTTIMCLAIERWCAVVRPTKYKAN
FNRKRVSLYIALIWLAATATEVFELFIADLMPDGRCEWITPFYGEELNKAFLVFHITITF
YIPMTITWISFAHIWYRMSHNQVSTQQGDSAKKSVVRMCMLAALLLTLCWFPTESFWILK
QYKVVVLPNVWYWVFNFFAFFNSCCNPPLYCLTNKTYRREVLGLLGCGKCGAEVAPGSTM
ASATTGLSMQGQSGTYEMTKRTTERSVVDVEESVLDKSKEQDASKGGAQWVRQDDEAKCE
HS
>jgi_Nemve1_213006
MALPRNERAAIKPNITDLSLESILIRYWFVLLLFDFSGVFLVLTPNYIIPMKSFPVMSGG
SGRAFCRAIFSTYCLFVCGKASNTTIMCLAIERWCAVVRPTKYKANFNRKRVSLYIVLIW
LVAAATEVFELFIADLMPDGRCEWITPFYGEKLEKGFLVFHITITFYIPMTITWITFAHI
WYRMSHNQVSTQHGDAAKKNVVRMCMLAALLLTLCWFPTETFWILLQHKVATLPRAWYFW
FNFLAFFNSCCNPPLYCLTNKTYRREFLKLFGCGMCGAQVAPDSTVAATASGQAANPQAQ
SVRYKMPKTTKHSVVEESVTTDKNSTCDAARSECQSDKEPYHGHNLTRKYPGYELKGQHP
ENELTGQRPGYKLSGVHGAHQSDKIPEGHHGSKVTRKYPGYQLTEHHLGYVMTGPGPGYD
VTGQHAGKGLTGPRPGYGLTRSRPGYKLTGQHPGYEMTGPRPRYNMNGPRPGYEFTGQYP
GYEFTGEDHAHAAHQNAKISARHCGNNVIRPLPRYKLPGQNHGYDSTGQGHQNDKILLGM
HGLACCIFWGNLCSALATPKQAEHFTAVGLVGQAVQRRVAAGIEEGKEVKYPVPNIG
>jgi_Nemve1_213010
MFVCWVNYKKANSPYSSFSAATFPEDPGFHQCSAALSVLGNAILCVVIARRRSMLKKTYN
VLILNLAICDALMGVFLVLTPNYIIPMKSFPVMSGGNGRAFCRAIFSTYCLFVCGKASNT
TIMCLAIERWCAVVRPTKYKANFNRKRVSLYIALIWLAAAATEVFELFIADLMPDGRCEW
ITPFYGEELNKAFLVFHITITFYIPMTITWISFAHIWYRMSHNQVSTQQGDAGKKSVVRM
CMLAALLLTLCWFPTETFWILKQYKVVVLPNVWYWVFNFFAFFNSCCNPPLYCLTNKTYR
REVLGLLGCGKCGAEVAPGSTMASATAGLSMQGQSGTYEMTKRTTEQSVVDVEESVLDKS
KEQDASKGGAQWVRQDDEAKCEHS
>jgi_Nemve1_213050
MELSSAQFVGIGVFYFVLALLAITGNAVTIIAYLKDPFKQLRNSASNLLITALASVDLLN
ALLSLLPSSVFYILCAYHVNFRDFLAKTNPCMEVMKSTLELASLLLLVAMTTDRHRAVTA
PLTYKYHVTITRMRRALIVITCYSVVFGLAIAMTCHVTHYVIHGGHLVLSLVVLMVMNTR
MVLAVRRSRSLVCSCAESNACRLAYQRERNITIAVCIILAVFLLTFFPAVLLSTVTVICT
AVECSLNPSVFSVSMFISMTSYHTSSVTNPIVYSWRLEKYRHAFRYLLIKCACARVDDMK
NTDQATASSLIRKSTKTTTEV
>jgi_Nemve1_213126
MAGLIEMENLKVKDLKALAKERGIPRYYWMRRDELVGALTSTAANLIKSELDKFADWILS
YVPEPIKKTVKEAADKRVERLKERIKRLHEEVEDRFTPKEQQTALKGYLKTHGIAGQRGY
DPKTFIARIKPKVLELISQQKKPIKVKFIFTCGFIKEDPATAQIEEELGYFHTEKPEIVT
ESTDLSDLFDTMTNYLLGLVELFQKQGSGWQFDQIVDICPVKELLLCTQIVDICQVKVQL
PCTQIVDICQVKRWKQQGYKSSLKMLVYNFSCYHFTKWVQEGQITQGEFVIVAVLNGITI
FPAIVLNALVLVSIWRTPALHTPSMVLLGSLALSDFGVGILAQPLIVVSAAMELKASEWP
KMYCDIATVYCFFSSHFCGVSLLSITAVVVDRFMALHLHLRYRAIITAKKVSIVCCGIWL
AAVEFGLSFILYGIQKYNITLCCVTGICAVVIIVSYFSIYKIIRKHRNQIQVVGPVNTSC
EEDSSIFNVTSSLKYRKSIRNSLYIYFAFVLCYIPCFVAFAYYDITGDNNRSATFVKISV
TIVFMNSGINPVIYCWKMKELRCAVRKTLPFSKEQ
>jgi_Nemve1_213128
MARAPVCRKEDCSPYDIGLVFDKIASYSPQDKLKFIENVWKPEELFDFPVSIENGKSRKF
VLNWLKKYPWQAYSKYFNGVFCLACVCFGVQCGRNATTLEDILMNRHKHENTNWNPTSRQ
DAQSLLNAINFSFIVAIVIVRHILALTKALTVKLQSKAMDILKAKEELALLISVLTEMSN
DIDATHHELYQDAVTIARQVDVQPDMPRVAQRQTHRPNAPASNPEDYYKINLTRVFLDHV
LEQLDSRFKDDVFICYKDQTELWYLITRGIIFFISLVGNGTVIFLITSRPKLQRTTNWLI
LSLAIADISLTIIITPIEAVCTLHQPSKCDLWILWLFYTMAINTSTFNLCLLTVDRYIAV
SYPLRYQRLKLQLRLACRIALTWALAMISPLPCFIAIRYDAMKAFKDLEFAYLVLCECVP
SITLLLIYIQMVRVVTRRKRDMKQQRKAIQFNYSSSSVQNISKQSSLHIVGALVFIFDLC
FLVSVYEGISHYVLAEPAHKYVVSAARVLYHVNAAANGPVYAVMKGDFRQELRRLVRGSP
SREIEEMEMRNISRDNT
>jgi_Nemve1_213135
MSPLNNSSEESSGDSYFHEASIISAFAFLVVLAVLIIFTNGSVIYFVIKKQYLKTPTNII
LASLAASDVLAGALAIPLIIACNFKYSVCLAMDLTSRFIAYSTVLHLLIGTLDRYVMIVH
AMKYRCWVTKKRARRALAFIWVFSASITLIQLSWINILSPNNPSPSTLTKDLIYGLVCFA
VIVVLSLALMAFALCRIFVVLRRQILKIRKQKRSVERSCRTREKRIQWKAVVIFATMLLA
FMICWFVYFLDGIRNDLQIDFPQKPLWAEIVLLFLRFTSALVNPLLYTYIKKDFKRAMNL
PFLRFDQDDRIQSSGCAQNNITAGSCL
>jgi_Nemve1_213144
MVRNSSNYNTSERICYPFTQVWPNRGELGPAYTTATIIEALLVIPTSVENFLVVAGIWKT
RSLHSPANFLICVLAISDMGVGIAVLPFHIAANMYALYTDFSPWCDATRIAYGIGVFFAC
VSLVTITAISIERVAALYWALTYESFASNNKVALFVIITWPGSALLSLLQYFDISTYKIL
AAAISFLCFVASTIGCFKIYQVVHHHRTQIRHQESVTKTSCNRVAEATRDRAAIAKRRKS
SLAMLLLYGLFVLCYTPYVCVQLVMLFGLDNGFIQAWEITTVSIVFVNSVLNPLLYCWRM
RDIRRAMMSLMEFFILSD
>jgi_Nemve1_213211
MSQAISLNGSFQRPSTSNTSVPPPPRELSTNEKLQAGGLAIIVVFGVAMNMTVILLVVLK
KIQKSSIILLVVNMAFADLLSLLLEPSLLMKIIITGSDEWFGDSPGSCVLCKVFGLLVNS
LTWVSLLTLLVISFERLKAVSSTVQLFTFAGRNLASLIAVTWAVSFALNVIYLVDCDVLY
VEGFLICTCTQGSILIVVSHGLYLVTVVCTVTINLVIIRRLVHSQAAIHLPAAQQERRSK
RFRSAIRMVLSSLLVYAVCVTPLYVYLSIVTLSELNLVRYLTKREGLNIYRLNRTFMVFV
GIFIILPEAQQRDKCSFPSSQKEEAEQKDLETAEDVEEVAHLHPQKVDDLGRLSGAPSDA
SSVICSMDGDEDSVWGGEELGYIDINEVEARLAFIGSQRALDQIRLGYHLFMNLHKPYIE
ALAKSITKTKQATPKDASDVTTPAEPPRRSSRTSVSIEEGTEEEAGEVSEKGETEEEESE
CNLM
>jgi_Nemve1_213261
MEALDPTSAYFTNNSTELQPNELTSVTQLREPFGLKVFRGMIFAFVVIASLLGNSVVIKT
VFENSLRKPMTYYLVSNMAVAELIGTVLVPFSYSYQEIFHWPFGELLCHIIAPLQVLSVL
VTTTSLAAIALHRYKVFTSPRRVRVSGKTITCTIISLWAIAFFITLPSFLYHSHVISPTQ
KGKYWCLELVPGDQLKDFPSPELRKYYMIRFFCNFVIPACVMMFSYGVVSLQLRFHRNRA
VRDVEMETGSDRTRETSASTQPQQQGTVSMELHEVVRSPPHAQQPQHNASNSTREQATRE
RAQRKRQAISGLETDLLKMIYLIILIFLVCYFPYQIFFLLEYFGVMNYKNWQYFDITRIY
VFLLTCFPSAIHPICYGTMSKFFARTFSRLVLCRWSYGDYP
>jgi_Nemve1_213293
MQLFPAFLIFTHRIGGGLPPGRVNWCFGTADLTGASLTSVPDKVLRNYTNLVTLILSNNE
IIAIDENAFQGLTSLRNLSLSHNDFESWDSTAIPKHLKFLESLDMSGNDWIPSSEVLRMR
SLSTIRGVSWGQCSDCELTRNVNQTQLDRLLTLEDLEWVPGYACRARIHTYSAQVKRFAK
EGFYPSCLVEGSECFAAEVKVRADSPCRDVNTKVLTLEYVFGPVALVLNLVVVVTTACSR
RLRRNIAMVLVSNLAFGDLLNGIHAIAVAVVHHIYDYAGTRKFADTKCDYIGPLWMLGQA
ISVSCSLVLTYERYRSVVNSVKVKVKSKMKMKTARISIFVCWVWSFAAAFLPLAGIGMYS
IGTFCIPIYPVRSIPHQFWYSVVVTLIAATMYIVTFPLYIRLYLYVKRSSNRIGSKTDVA
LAKRIFVLVMSNMFFFLLPIMISLAWSVLSRHQVMSRVVAEVLTSSFCLICLTVNSCLNP
VLYALRNRTFIKELRRMLYHMVGWYCGWCSDNGRGSNERTSRSNSASRGSTHQLQKYAL
>jgi_Nemve1_213359
MACQQSNSTPESPERPELNHAHTCSDTEDGVFLAIIGVTGFAVFFGNIFTCGVFLSKRQL
RENHMNTFLISLAVSDILVSVLVIPGHTTLCTGCSSAYGNLASQAICSVLDGVKDYVLLG
SIFNLMAVTFDRYQAVLRPLRYKDLITSMSVTLILLTVWLLPLPLSFVKQVTYSVNPRAL
SGNAHHLFDVVLVSVFILIPMCVVLIVNILLTNAIRVQAVRIRSHDNRDWSNSQLQSVKQ
TEPRPSVKCELRIQEISSSIERETEATVYPMTPPVANACGKLLTCTICSSAEKNSDSGIE
IKEGGGDNENIHPVPITEKSDSSRVLVSTQTNEASDIARLDANGGGMHVANERNSEVPYE
ERANTDSTHVNQTKESNFYKTKSRDYKGPRKFEVKKMSLNEYTSALSQGGKRGTARRRKD
SKARRERNGTVSCLIVALVFILCWTPRVLYNFLKLFNDEIGHNSLVGKLSMLLLFVQSVV
NPLVYSTYRSDFRHAAKDLLRSALRLLRHG
>jgi_Nemve1_213360
MEGKRPLNFTNLIPPSIGQQTSNLSVPGNLLLGGDLLLLTDTTSSDAHSYCDYSLDLVFL
VVDAFLGVLILAGNLFTCAVFIFGGNLRRSSSYMNVFLLSLSVSDILLALIVIPSYGSHC
TGCRHSLSSFCWMFEGGKDYTFLASVFNLSAISYDRYLAVFKPLLYSIQMSPRRVLALLL
LVWVLPGMLAALRNTWQHMSDHALVARININYTYILLFVFVIIPITLVSVVNFRIIQAIK
KQSRRVKGAATPNGTLAGITLMLRDTHEARRVKGTVACVLVVALFVTCWLPRACYFFLRL
SGRPEVEIRLLMKMSVSFLLFQSSLNPVVYSFYRTDFRQAAKRVLRCDGR
>jgi_Nemve1_213362
MDERTQDVIFWCISGMIGIVIVTANFVTLLVFLWDSQLRRRFMNIFLASLSIADLLMGVL
IIPGYATFCKVENTSLHTCWFLTGTKDYVFSTTSLNMLAICYDRYYAVLKPLYYAATINR
RRVTCILIFVWVIPAIMTSVRCAWRYWELNYSKQFLDTVYDNVLLCVVFIIPLVIIITTN
ALIIHAIKKQKKMISSLGNSPAKIHKQHSTKACDKNNVATKLTSIPKIPSARVGANGTRT
CISVSAVDPFIYTYYRRDFSDAVKKLVRCAICQ
>jgi_Nemve1_213363
MEPSLCNGTLDVVFWALDGLAGTAILAGNLFTCIVLISSPALRKNYMNVFLLSLAISDTL
MAILVAPGLAAFCDRCCENTMTKHCWVLTSVAEISFLAVILNLLAICYDRYMAVFKPLHY
NLRMNKQHVLKVLLLVWGIPPLVALGRLTFGPSSNAHDNLHMNLVITIVFVFIPILILVL
VNGMITRAIRKHRQRIHSFKSEIFSETLTAEAAREVQRNTWRKRRSGTMSCVLVAMVFVC
CWLPRAFYNINFTMNIPPASRPLFAKLSMLLVLTQSFLNPCIYTVYRVEFRRAAKRVVEQ
VIARIQSALWSLS
>jgi_Nemve1_213365
MEPSLCNGTLDVVFWALDGLAGTAILAGNLFTCIVLISSPALRKNYMNVFLLSLAISDTL
MAILVAPGLAAFCDRCCENTMTKHCWVLTSVAEISFLAVILNLLAICYDRYMAVFKPLHY
NLRMNKQHVLKVLLLVWGIPPLVALGRLTFGPSSNAHDNLHMNLVITIVFVFIPILILVL
VNGMITRAIRKHRQRIHSFKSEIFSETLTAEAAREVQRNTWRKRRSGTMSCVLVSMVFVC
CWLPRAFYNINFTMNIPPASRPLFAKLSMLLVLTQSFLNPCIYTVYRVEFRRAAKRVVEQ
VIARIQSALWSLS
>jgi_Nemve1_213371
MANASNTNHSRIYKHNPLPVPTKATFAAVVLLCGAIGFIGNTLVLVFERKKRKAADTPSK
RRAFERSLTLYLLKSLALTDLLCSLMGPPLYLNMLYENHTENWHCVVNSILIFCFPIITI
LNLVVISLDRYMAVFHPFRTFTRAFAKKLVMAAWIVGAILAVVLALPVKNMYTELDESVY
TFLCIGSSKEVWEKVVIGVITILVYLVPNAIMFYAAVTVSRFLRKRSREIQDSANIHSNN
SQGRRFKHTKMFINVIFAFCIPYSFFFVYNLVKRFAGLELSYELDFTIRMSGGVLATSNS
CINPIIYLFSYKDFRRELRNIICPWQVVNDESRQRQDLYMAGRSEGRKRAGPNLPNILEQ
ESNTIETRP
>jgi_Nemve1_213372
MSEGQIFSMASQMKTAHRTIKSSPDWLSSIQKLAILELEANSLGRTSSAPILCEGVNTIA
TSKQKLRKELRISYLKKRFYASVNNYNRDITAKATKRTPHLVSKIKHDLSHFCTIYRGRT
CVGLTKRYHTKVMANASNTNHSRIYKHSPLPVHTKATFAAVVLLCGAIGFIGNTLVLVFE
RKKRKAADTPSKRRAFERSLTLYLLKSLALTDLLCSVINPPLFLYLMNGNHTANWHCVVN
NIPVFCFPAMTILNLVVISLDRYMAVFHPLRALTRAFAKKLVIAAWIVGAILAVILALPV
RNMYIELDGNVYTFSCIGSSKEVWEKVDFGVITLLVYLVPNAIMFYTAATVSRFLRKRSR
DIQDSANIHSNNSQGRRFKDTKMFINVIFAFCIPYSTYFVYNLVKRFAGLELSYELEFTI
RMSGCVLATFNSCINPIIYLFSYKDFRRELRNRICPRQVVNDESRQRQDLYMAGRSEGRN
RTGPSLPNIPEQERNTIETRL
>jgi_Nemve1_213542
MEEARMNSTNFTFPWNHTFEEIASCWVYSPASKQANTIYLSVLLVFGIPANLLVVFVVCA
KRVPRRSVNTLIANMAISDILTLIIRADARFHAMRASGNLLLWFTGDGIASVVLCKVYFW
ILHSIPFVSLFTLLVISLERYRAVSSIRRVLAIPRCVMVSLIAASWVVPGFLHAYELEAL
NVFTHMGISFCVFNSEKGTFALSIARFVVVAISSAIIIFLNVTIVKKLRTSQVSSNLPAA
QLEKRLQLFNSVIKIIITSLVLFLMSILPKFIFTFYVFIYVFIFKIPHHQNECLVHIFLS
VCNLLVILNSVISPLIYFLFLNDFSNSLKFIKCGKSAVMAPKFSLEARDNEAFEKCSQFA
TNTTATGAERQ
>jgi_Nemve1_213617
MNESATFEPSLALPSRVWRIAWYTAFIMEAILIVTANLLTILTLTANANLRKRSVYFVVN
LAISDFLAGAILMPMFAETLRDGLAYNDFIPKHIRAVEVKTISGVLKVEFTGEKFYLGMM
AVFFMYANVLSFVFISVERMYATVWPLRHRNTRHRTYMVFIGVTWCAGAVFALMSYVHLM
ITFRIIIVSGFVAFIVMTACYATIFIKVKRQNALHNQSELQRTVQKQRELAKTLLLVTVM
SLVTWSPLIGVGVLSATSTINPSGFLTRMAVYWICGLNSLCNPVVYFFRVKEYRRAFKRL
VCKYARNRSVQPIALNVVCDVSLPAITLGTRQEP
>jgi_Nemve1_213627
MAIGSSDGSDARPPAPPSLRVDVRPVRTIMVFVAVCSVCGNTLVLYLDKPKPIITTRLQR
HLTIKYFVRNLAMSDLMSALVAILLLLAELTTDFLSSDLVCRVHRYFQIVPIFITITNMV
LLGVERYLIIYYPYKAPSKIACKRTVVVAWFVGATLAIIHPGCTIMLKTYPIGTDQYTRL
CKVAEDPLCKALNLAITIVVIFIPALTLVVMSIRILMFLHRKRLQSCPGQSSCSIISTLR
HYKLSYMAASVILAFFCSYLFAFVYTSVIAGNFTDTTIADEYTTRIVGMVISLATCMVNS
LIYLVCLSEMRKKAEDLFLHIHHMITREGNSNEVGFAANPQALAVIMLEPREP
>jgi_Nemve1_213628
MAIGSSDGSDARPPAPPSLRVDVRPVRTIMVFVAVCSVCGNTLVLYLDRPKPIITTRLQG
RLTTKYFVRSLAMSDLMSALVAIPLLLAELTTDFLSSDLVCRVHRYLQIVTILITITNMV
LLGVERYLIIYYPYKAPSRIACKRMVVVAWFVEATLAIIHPGCTIMLKTYPIGTDQYTRL
CTVAEDPLSKALNLAITIVVIFIPALTLVVMSIRILMHYKLSYMAASVILAFFCPYLFAF
VYTSVIAGNFIDTTIADEYTTRIVGMVISLATCMVYPLIYLVCLSKMRQKAKEAFQDLFS
HIHHMITRDGNSNEVGFAANPPAPALIKIEPHEP
>jgi_Nemve1_213654
MGVIHDWETPRLGLLYWLLIAEGFVIFLSNILTLITFATNRALRKRSTYFLIAVAAADAM
VGLAAIFCYSFVLIDKYISGWRFAGDVLWIACSTASINGLVLIAIERLHATVRPLRHRQV
QPRAYFYGIVAQWAIALPLGLSYAATDEAIITIWSRNVLAFSSLAVICCSYFIILVNVRK
QRIKLSHPSTRRDRELAETLFIVTALSLVTWLPDLIFHEIPRYTRFLLAHELVMAWRLLN
SVVNPVVYALRMPDFRKAMVKIVCS
>jgi_Nemve1_21366
VFRLVLYAVIFSLTVLGNIFVIVLVIKTRELHSVTGYLICNLSIADLCVGLLCIPFTLTY
AELKYWPFGRVMCKTILPAQAMAVMASVATLSAISFDRFRSIAYPYEARISVSKVKFIIA
SVWVMAGVMGLPLVAVLDVRLFPGFGKPICDEYGWPSPLYRRIYSTATFIVTYAVPLPLM
ATWYAIVVYKLEQAAHKGDDSEGFRVAQAKGKVVRMLIVVVAAYFVCFLPYHVSMMWLEF
GDVSQSRFFWILLSYSHVLVYANSCINPILYCIFSEQFRRGF
>jgi_Nemve1_213681
MNLTTVTPSTTTPTVTPSDRQYFLSKVISYAAVSVLIIAGNLLCLVVFLRTPQMRRKRAY
YLLISLSIADALVGISLVEKIALEVQTPSYNINTNQLGSLLYYLASPCSLYNLAAISVER
FIVTVFPIYHRTTGMGMYLALVGVPWLMGVTVLLLFILAYKVAVIPHEVVTYSRITIVIS
LLIIIIAYTALALKLKYAELKINSSNPQAQVLRDRKLAFTLIIVTLFSLITWAPYGVYIT
VLAYCRDCKSRPYARELYLALNLLRYLNSGINVIIYMVRMPEFKRDVVRILPASSSASRS
RQAVLGTGDTSM
>jgi_Nemve1_213727
MQENNRKFLLYEKVIFHMLSGVLLIIGVMLAITTLVGVLSNLAVCLAVWWNKKLRSQLSL
FLVCLAVSDIGMSTSCMPFAVAIVVFRTQNIDAIFCYFNGFINSLFSLASILTICSISIF
QYVSVVLPLEKQLTNFRCLVMVISVWIISGFLAMGPMMHWGRYDFTSNIFNCEFYNSSQK
AQISYNITLSFAGFVFPLGLIAFSYISIYRTLRTHKSSIERTSAISSPPTQGASISVTTK
IATTIGLIIATFLVCRTPFFVYLLLTVKASDYSFDFLGQLSFWAVYLHSACNPFIFAFKQ
AEYQETLTEIYQGCCLVLREGCCGNTKDKKKVKSTT
>jgi_Nemve1_213750
MSNCSDEVLSATATFIVAAYNTVFCVFSVGGNTIVLLAIFKYSSLRTTSNMFIASLALAD
WIVGALANPFYVSLSLMKSIRDIREIKNTETFVWLLTVAATQYNLCAVSIDRFIAVSKPM
HYRQVVTVPRCLVVIALTWFFAALLGSSAFLVPYDQISGVWIAGSVITGFIPAVVISFCY
SQIVIAAKTQTNKINEAQPRNSQQQTIEETRNRLKNRKAAWTFGIVIVLFVVLYLPSLVT
NFITLGASTQCDFFDINRLWFWTSMICYSSSAINPWVYAIRMREFRTSVKRLLTC
>jgi_Nemve1_213820
MNTSSVTNSTSGIPATNALSPSEQIGKVFALAVIFVVSLVGNALIIITISKYKALQKSIN
YFILNMAVSDLILTLVTIPMLISKQIVGNRWLIKGMAGLVLCKTSLFLSDISPVVSILSL
VFMSFDRFVAVVFPLWKLTSKTRVILNMTTWIIACAFYSPYFHGFKIVDEQCILFWGVNH
ITFNTVYWMVNAVTFIILPFAIITIFYVAIFIELRRQLKKSKGMMANSHTLRQKQNRKIA
KLAFCIVFAFGICYGPLNLVIVMMQNFVFKWKRNPGHEFQQWYFVSQLFSFLNAAINPII
CIYFNRNLYQSLRSWVCGKSNQESNQEALRLSNAQQSKMKNLPTTHR
>jgi_Nemve1_213892
MSLEIRVFGCIFLVFIFFVGLIGNLLVCSVVRSRTVRSSATNHILLNLAIADILGCLVNL
PIMFVTFYVDFQNNFLESLSDAHFVLTVTTGFPVCLCHLLLSVDRYDAIVNPFHRRVTVP
RMKRVSIVLWGVSLGAGLIAAVLVVIIPTHWLILHDDSPHFIAGEVLNGVGTAVILSILT
VMLYSFVKVRTSFRVHNTHMVQALGQAKVDKEMRLTKVAVLLIASFTVTCLPWVFMRLVY
SITGHQDKAAYILSYCLLYLSHAINPLLYTSLMRQFKRVMYHKIHCCFRRLSCREPDLHD
SPLSENSREPTEGVVSRGRQRLSLAVVHPFCPQKGVKKDSEISLEKVGTNTENIEIES
>jgi_Nemve1_213947
MLNSSLNHTGTRLTRGGGRGVLLEYSHLITWSVVYILIALFAVIGNVLIIVVFSKKRRLR
TRTNYFVVGLAAADVIVGTVTIPLWVTFVNLLYNGSFLEAARVKEVFSPMDIFSGMLSIL
HLMIISLERVYAIAFPLRHRISNPKWNFLILAVTWILGASVSALNFFLPQGGQWKGTFLV
YSALGFFIPFSIISISYMSIIIVVKRRTSMTRRRAMVVKRESRTAVTIFALILLFLATWL
PFFSLNLVLYTCRACASVVTFNMVLFFKALHYLGSALNPVVYSARSPEFRRPITLLLKER
RFQESFYRGSTTRRSYLERGSRRDRELSDVSESGKTGLVSRENSARLSR
>jgi_Nemve1_213954
MQSTFNGTHDNTCFFLRLDTRAVHEVYASFIVAIAMNIIGSIPTVLLNALVVLAIWRSAH
LHSPSQMLLCNLAVTDLGVGMVSQPFYVAYKFSEINHDFVSYCWTGVTALVSSYIFAGGS
FMTLTAISLDRYLALHMGLRYKTIVTSSRVTRLILLLWVLSILLGLSQLVLSTKAFIRLI
AAVMTICLVTSISAYIMAFKELKRHQARVTTSHRDPTSLDPMDLNKYRKSLITMVQILVL
ILLSYVPYLCVSVAIAITGLNSQTRAARNITSPILFLNSGVNPVFYIWKIREIGNACRIV
IRNALHLNVVLPETHSEEESNMSRFDSRMIKSRALPVVS
>jgi_Nemve1_214079
MATSSNLTFRVIFSILITSDVIGNTLGVLTVMRSKTLRTTPTYLLLTNLCCANILVGVFF
IPTAYVINDASTYPNSSIAAGFLCKFVTQSTLSWTGLQAAVFTLVVIAFERYFVVVHPRS
EYGRFTRRKLNIVIAGSWLYAIVFVLPDFVTQTYDVTQGKCTNEWTITFKTFYATLWLLS
CGVLPLIIMGVLFSKIHRKISQSWKTETAISQRALLTARRRLSHSALVVMVIYAVSWLPN
LVMYLIDNISSTFSEQDVLYLTSHTLLILYSTVIPFVYLGLDEQFQASFKALFSRGNGVM
PSAELEGRDDGVAKGVTMATSFVLTARADTEAPSSYDIPIWGADMDEKSDAENS
>jgi_Nemve1_214085
MVIFLHALQTLATSEKRQPNQTLATSEKKQLNQTLATSEKRQPNQTLATSEKRQPNQTLA
TSEKRQPNQTLATSEKRQPNQTLATSEKRQPNQTLATSEKRQPNQTLATSEKRQLILLPM
TMQDSPFYYHSTFYVLLYAPPYGTRPLAVEDRPDYSVMYNSTNTSREYVFTPAGLPVKMS
LTVIQVLFGGFAVVANGTYIYLRRKMKRKSRHVFSRSMTSYFTQSLAWSNVLCCVISLPL
VLVQYFVDVFQNDFGCRAVRFFQFVFPVVTMFNLVVIGVERYMATFHPFLVPTERITRRR
VIAAWGVGVVVTLIPIPTFGGVPFDIDEGTYTIICKYNNAVAVYRVMFLTFNLVVYFIPS
IALTIISYRIRRYMTSNRFVAHNRQCTIRTNSWRFQGTRMFSTLILAFILPYMLYMVYSA
VNMILRPVLSFTTDYIIRYTSGVLAYGNAALSPIIVFTNMRDVRQMLMDSLRKFTRNRRN
AVHTSPETRTEERSLSRHREPNYLVHDRVPNVHFVRPNTVSLNVTEVYDLD
>jgi_Nemve1_214108
MGGNSTIAYPGWWWTSNAIRIAVIAIYAIVGLSAILFNLFVIYAVMNRRSMRKNINLFIG
NMAFSDMMIAVWNISFELVNITTRSWHWRVEGTGGRILCKLYYFSGSMGYLVSPLTLLFI
TVERFRGVKSLAAKGVTRKGLLCYVALTWLIPALLYSPFLYFMDLMNYPDGTLMCERIIP
TTYYKVYITPLYGVFVVLYFAIAALGFMILWRLRDMETFVNLPEVQRRARKLRVRNAVRM
VLCSLGTFILLTTPYHAQIFVFFFLGGDLQLYFKVYYGMLFLVCLNCAVSPCIYYVFIED
FRQAMRRVWSIERRTTTATQMQTRNAETVML
>jgi_Nemve1_214156
MNGTGTLELSPKPEIIVFSIINMIFSAAGTIGNTVVCIVIFANVDLHTVTNYFIFSLSIA
DLLVCTVAQPMYVASLLGFVDGRFVSIRRMFAFVSVLASVSNLWAVTVDRFLAISSPLKY
PRRLSVARTKLVLFFIWTTAWTFGGAAAFLRIMRQVVQYYTIIMIACIIPIYVRIFYIAR
RHAKLITQQVSYFNRPQYAAVKIRKERENIAAKTVGTVLIVFAFCWMPLEILPFFYRINP
KNVQKIFVYVNTLALCQSALNPLIYSWKMESFRRKVRRVLRLSLTGDNQHSSQTRNNSLR
TTANEETTNV
>jgi_Nemve1_214208
MASFFGVNFTGSNVSEKNGESSEESQQDIALATIVPLAVILFCGIVSNATVIVLVLAKMV
PKKTTNLFVLNMSAADLVTLVLNIPWALMVYLTRNTHWAGGVIGDATCRMVIWLYNSTDW
VSLITLLIISIERFKAVSSIAQRSNRSLLVKVSLISLSWSLPGLLNVPMLLICGVEKGTN
LCDCSFTKSTAAYYVATNGLYVCLVISIISINLVIIRKLVRTQVAMNLPEAQREKRLRSF
RSAVRMVLCSLLLFVFCTSPIYTLNTLLRLVFIGEIPLTNKMTTMQVYDALNIVFYVNAA
FGPVIYFIFLDDFRKALGEVLRDIVRCQKTRANEEVQSEQPLEPRQSTLRTHGSYTNKIS
AEENYEAAHSDSRL
>jgi_Nemve1_214252
MSSLPSTFNHSLISNGTNCSSTERSSASIHQEVWLVSLLLVVIIGLSLNLSVISLVMVKK
VPRRNMNLLVANMAFSDFLSLLLEPSSLLSQMTVNSPWIGVSYLADVTCKFYTFVMNTST
WVSLVTLLVISVERFRAVSSVVHFTEKRSVLIILLLVSWVLPGLLNSSTFAFCAANNIGG
TFQCLCVFTMQSAIYAVAANVIFVLLVIVILCLNFAIIRKLVRSQVAIHIPEAQQQKRAR
RFRSATRMVLSSLLLFVLCATPLYIVLTIFRMQFLLGVPILSEWSGNMINAVTVLFFVNP
AASPIIYFVFLGDFRKVLRKFFCRKKVIGQPNAEPGLPLT
>jgi_Nemve1_214347
MALFGNLLVLSAFWVFRRLRTVTNFFIISLAVADILVAVVSMPVWAAYLIGGPSVILSSW
LNKVWNFMDILCGVASIVHLCFISLERCICISSPLTYHDTVTTEKAKIAISCIWIFAAIM
AGLKIVLWNTPPPVYELAVTISCFIIPLIIMTGSYMKMFTTARHQIKKMILTVQGKPKRF
LLSKEIKAAKTVAVVIGGFVICWCPFFVLNLMYGLCEACRPLPTESILVAKWMHYVNSVL
NPIIYACMNKDFRKAFKKHLMYACACMLGKSYSGLLRESRSLHSETGWSFRGTSFRSRNG
SVRSYADSYTLRSNYNSIEMGYPIRV
>jgi_Nemve1_214360
MDNLTLANSTEITPTRSIGERVIQAIVLSIICLTSVLGNALVAATIHFDYRLHKPTFYFI
ASLSVADIIVGAVYVPFFAVAVLDGWGFGTIWCDVLAVTVSLSFNASLVTLALVSWDRYL
AITKPLRYQAFMTSERAAALIAGAWVHSLFWAASPSVGWGEIAFDLDTNICRIEWSSKVE
SSKVYSLFLAFFAFFIPTAIMIYCYCKIFKVARHHVKQIKQNSVSSQQSVTVNDTRALKT
ILIVIGAFAVAWLPYTMFSLTKLFAPGVVKVEATGSNAVLTVTLLNGCINPVIYSLRDKR
FRNGIRKRLCPCCVKTEASQEFSCVTGVHSASRYTNPTVIVTSF
>jgi_Nemve1_214487
MNESNVSRLPPLHHVTSSSVKGTVWACAFGAESFLIVVSNLLTVAVFLTGRQLRKRSTYC
LLNLSAADLLVGAIPMPMFVYLIGVHHSLWELTWDMSSWRNVYMPVDMMCAFSSIFCLVL
LALERIYATLMPFRHRQLADRGYLFAIIAVWSAACTISLASYFSLAIFHSQPMSTYIPMT
SLCIAVLIMVISYFLIWFKVKCHNNTHGEGCHVGRKMTYERKLAKTLFIVTTASLLAWLP
FVVTSTAASFYKITLDFEIVLAVKLLHYSNSLINPVIYTFRIREFRRALSGMVRGRTSSF
ALQSGHVPLEVIRSFENLRIASLRS
>jgi_Nemve1_214489
MQMYHGVPMVALNIISCIFGSIGNVLVCATIYTTTGLQTISNFFLVSMSIADLTVTLVTQ
PLFAWFLGARIDDKCSPMVEFLFRLFSNVSCAVSVIHLCLISVDRCLMVTKPHSFDRIMT
KCKFRSLLVFAWTLPIVYAVLRLTVSKSATSLFTVAVMALCYVIIIVCYTLIICQVYKQR
RLMRSRQGSAKRRKSRTDVERRVAMTIAIVIVVFTICWFPIIYLRSKKADRNSGVAYNWA
RTFALCNSAMNPWIYCFRIPEFRAGYKRLCIKCSWGTVAGRGGADFDVTHTSDSEATQYA
NIPKYSKVSLANCKPRENADEMTKEARI
>jgi_Nemve1_214493
MGLTWEHSLLQIHWVRKVSETTNYIATNKVVQDSKTTLGVSMHENNSTRPCLFLVYKPQS
IRLARDAYIAAAAINCITMFPAIILNVLLMRAMSRSPALRKPPTLLLYSVSASDLLLGLI
VQPGYLAKKVGELTDNFHIYCKSAMLTYVVGNSLTAVSLLNLTAIAIDRYLVVTSGIHYP
SKVTKCRLFVIIAFIWTFAISIALGQIVIKRFLVLLSTAIIILICVITSTLCYTKAMYTI
KRQQTLMNAATRNNARTERYRKSIVTMVTVFIIFILSYTPFCVSVVMVAAMGESAKSWSA
EALCSVIAFTNACVNPLILFWRIREIRNAGRQLLAGLSLHTGRAEESHSESMGGMSRVCM
PAKTSTGV
>jgi_Nemve1_214495
MGLTWEHSLLQIHWVRKVSETTNYIATNKVVQDSKTTLGVSMHENNSTRPCLFLVYKPQS
IRLARDAYIAAAAINCITMFPAIILNVLLMRAMSRSPALRKPPTLLLYSVSASDLLLGLI
VQPGYLAKKVGELTDNFHIYCKSAMLTYVVGNSLTAVSLLNLTAIAIDRYLVVTSGIHYP
SKVTKCRLFVIIAFIWTFAISIALGQIVIKRFLVLLSTAIIILICVITSTLCYTKAMYTI
KRQQTLMNAATRNNARTERYRKSIVTMVTVFIIFILSYTPFCVSVVMVAAMGESAKSWSA
EALCSVIAFTNACVNPLILFWRIREIRNAGRQLLAGLSLHTGRAEESHSESMGGMSRVRM
LAKTSTGV
>jgi_Nemve1_214501
MNRAKSSNFVEDDDFRQTSVILLVVASCVIACGNGLVLIAISRFTYKTYTLNPFIASLSL
GDILHLGPAAVALYVYVTHENQGFNDLITLCNVQAWLMVFLRMVASFSVLLIGVDRTLSL
STPKFYHFRWRGRLLYSLVLAIWIIAAFLASWPLFAGNGAITEFKDAPRIYCLFNPYGEF
ALFFALFNTVLVLISAVFIWSILSSSRRTLFSARFSNSSGRVLIEKRCNLAHEQCSRMMS
GMAAAVIGLYCLCLAPLTVAIFLNLFNIFYPHLLGLISLQAPLVSGLLNPLLYGIMWPPF
RRTYIRVLQLPMACCRSCRGSQNYTSHNFQDVNLSQNPSFWSASGLPDDDGENPFNILFG
PSFYNKPLGFQADELQMFENQGAENIAELDVNNSNTNHNYNQPSTEGVVMENSAQFQSIL
DLIEKMTDGRTKTNWTLERNTKKRERTKSIDSKSSSAYWSADKSSTHASKMADTEDVRFS
FEGGVAGVSGQEGWDRVESGTPGCACVSNKSKCYVVHDGKRYLDYLVDKEVLGLGDGAVF
GDI
>jgi_Nemve1_214502
MSVNSGNTLNHTSPPPKVGSSSGLLVTLPLLSAFILIGNLTILLSINTFNIRRVPDSLIS
ALATVDLLNNILPVWTTLAVLNLDKRGFKGLDNKPFCQFYNWSATWLRLSASFIASLMAL
DRFLAIAYPFFYRTTASTSLAIKFVCGATMSAAFLAAWPVMGCGEVKPFRGVCSFEFTGP
FQDSEKRRGQMSPGSYAYVVAIIGYFQLVLVLLCFVSVARKIKQHVSQLHAMRLGHAFTL
HGGNLTLDQSSASNQEISQSQGSDRNINHDNKNAHVIRLGHASTQRSGLTLDQSSAKIQS
NSLSNSGGEKSQNGGKNIRQSQSKGCTRPQAPRHAGEGVHEKSSRQFVKVLAVVVFLFYL
SWMPIIFSITVALQTRREDENLHTLSAMMSLIGSILNPVVYGVMCKPYRIGYRRVFMRIF
CCKKTLTQPGTRRIQVT
>jgi_Nemve1_214531
MGITSCVFACEGLLKMNSSDDSSSERCLFLEIPLHQTSLSSHLITATCVLNSLTIIPSVL
GSAIILITMWGNPNLEFPSHVYLFCLALADFVTGLIVQPCYVIHKTAWLLGHRKLDCIAR
LLTETVAWISAAASCVMISTISLDRFLAVRLHMRYSIYMTRSRAIKYVVYILVSLTLISC
SRYWASDNRPFVIIGVCGILSSVVTVVAAYLYIFAVLRRHKRKISAQNVCTSVSNGSENN
ASDIQSKVTRRSAVSLAYVVGLFVVTYVPFVGALIVGLVQGSVHNPSIAYDVTRTIVFTS
SVLDPVIYCWKIPDVYVEVKKTWRNLRANVCPGSTDRNDNQATGVENFSVSTQRTAGNS
>jgi_Nemve1_214601
MAALSNNFSLWDESSTHGAVIARVTFNKHYPSLNFVTGILIIVIAPFNIVGNTFVIAAAV
RDPLRHLRHLPSTPLICSMAASDLLIGLVYSPVSAAGHFFGNNVVHNLEHAYNGLCFWLV
TSSVLHILGLCVDRLMAVARPNKYSTIMTPRRAKLAAVGIWLYSVAFALMVGFLSARYAL
GLAFTIQIMLVILIIQVFYSFILFFVHRQAKRVQRFESSATTVRLVLERERKVTRAILTM
LTVFKTCFVPWTLTQVVFYACAPCRSQFHILVLCYYVMGMLINLNAAVNPFLYAWRLRKY
RNTIENLIDGCPVCMVSSPKTYQVEDVVMGQVHQSPQASNQEME
>jgi_Nemve1_214631
MALYSDSPTAQILVLFVLSLFVVADLVGNILVCLVVHKNPRMRTPMNIILFNLAICDITV
AMGMTSKYIITKFFQHPTGDCGRYLCTFITSGNLTWVGGLASVFCLVSLAYERYSAIVNP
INIHKRTSKTSAKILCIIAWITSIMICIPEFFGHQYSKEREVCYQRWPADEWLPQAYSMF
WLFIVGFIPSTLLVFYYSRIVRSLWFAEHPSQEAHAQMAALRYRKSVTKMLIGISVIYMI
GWMPTLFVFVLVYWHTGYQVGQVIGAVTAILVVFNSAVNPYVYALQSKSFRKQLKRYLVC
CCQCQYEVQPISSLAAVKSGRQLFPNMAYGAHSNAAVEVVELQNVRKRSEEGNLSKAA
>jgi_Nemve1_214772
MATEGDRMIYGSVMFLILTIGLVGNILTIVILLRKDYRSKLIVPYMLNMAVLDALLILLG
YPVSINAILTGRRLKPEDRTCKFNAFMNGSIGISAIITLTYISFVMYRTITNTTTMPRQK
SAVYLFGSLCAIWTYGVLTMLPPLVGWSKFVPGAAGFSCAPDWGSASASILSYNIVLMVL
GFVFPVGVISVCYYKIFSWSPYCVVSVMAMVHRAPSLPRGLAEIPELMAKASVIYNPLVF
TVMNIEFRRSLFQVMSNFRCQRDTPGLAELTRLPIGNLYD
>jgi_Nemve1_214773
MATEGDQMIYGSVMFLILTIGLVGNILTIVILLRKDYRSKLIVPYMLNMAVLDALLILFG
YPVSINAILTGRRLKPEDRTCKFNAFVNGSIGISAIITLTYISFLMYRTITNTTTMPRQI
SAVYLFGSLCAIWTYGVLTMLPPLVGWSKFVPGAAGFSCAPDWGSASASTLSYNIVLMVL
GFVIPVGVISVCYYKIFSWSPYCVVSVMAMVHRAPSLPRGLAEIPELMAKASVIYNPLVF
TVMNIEFRRSLFQVMSNFRCKGDTGFSRKNVKYENVPELVKISSTMLKM
>jgi_Nemve1_214774
MPGVSSSWNEANSTTPWGSEGLVAYGVVMSLILTTGLTANILTIIVLMRREHRSKVITPF
MINVAVLDLIIIALGYPVAIIANFTGIRMKEGDSQCQWTAFINGATGIAAIITLTAMSIV
MRNTITHPIVKKRLSCKYLFGSLCAIWTYGILTMLPPLVGWSKFVPGAAKVSCGPDWETQ
NASTLSYNIVLLIVGFVIPVGIISACYLNIFRFLRSQPVPPAFICIVFSTLVIMFPRFLS
SQPVPPAFICIVFSTLVIMFPRFLRSQPVPPAFICIVFSTLVIMFPRFLRSQPVPPAFIC
IVFSTLVIMFPRFLRSLPVPPAFICIVFSTLVIMFPRFLRSQPVPPAFICIVFSTLVIMF
ARVLRSQPVPPAFICIVFSTLVIMFPRFLRSQPVPPAFISITSRRRRAHLRIARMILVSI
ISFVISWSPYCVVSVIAMVQRAPALSQGFAEIPELMAKASVVYNPLVFTVMNRGFRRSLC
LIVPCLGCSVGHGISGRDGLYIWLGMKDLTDRSSVISNVAVKKR
>jgi_Nemve1_214775
MSTANSPWGSEGLVAYGVVMSLILTTGLTGNILTIIVLMRREHRSKVITPFMINVAVLDL
IIIALGYPVAIIANFTGIRMKEGDSRCQWTAFLNGATGIAAIITLTAMSIVMRNTITHPI
VKKRLSCKYLFGSLCAIWTYGILTMLPPLVGWSKFVPGAASKAFISITSQRRRAHLRIAR
MILVSIISFVISWSPYCVVSVIAMVQRAPALSQGFAEIPELMAKASVVYNPLVFTVMNRG
FRRSLCRIVPCLGCSVGNGISRRYTWLGMKDLADRSSVISNVAVQADPTGRAMPSGVLHK
ALSIDGATP
>jgi_Nemve1_214796
MSQGTVDQLAQDLANRPLVAVTIETSLLLLIALTAFVGNLSVLYVLYKVPRLRSVTSYYL
VTLSLSDVFAATLVMPIAATNSALGRDVFGDAACQIIGFIGYTLVFGSLQTTTLIAVNRF
FCVVKPILYRKYFKSKPTILMIVGAWTFSIANVGVVVASGMARFKFFPGRYCCMLSFPNS
LSEKLFTAFAQLMFSVFPTTIVGLCYWKVFKVVKIHNENVSSTLNQGPGNRSLPRDETQI
TKSVLALVCGFVVCWFPCATVSQISAYMFVPRGVEMLFIFPAFLSSAVNPIVFNVFNKPF
RQEFLRVFRLDRKEVRVVTVNPMSSVGHPGSITNESTQQTALR
>jgi_Nemve1_214807
MKLLLVVVLACLFWITDIECLESTPSNTKSLDQNQLNLHKVYFELANEREFSPGTKVALM
TLTVTTFTASLVCNSLIIHTIRVVPGMRSTTNLFILNMALGDIITSILSSSHAIRTTLFG
EQWISGTLGEVTCRLDYYGLSVGTLLSVSSLLVMTVDRLFAVRSPLRYKSSTRWPKFAIL
FVWLFSLALPVDLTWNSFTTVTFSPAVTNTTDSGRLYCFFEKSTEGQIWALAVLVLGYGL
PLVLMLSFYGCIAWILWRRKVPGEAEQAQRNAHRTAKKVTWMVVAIMSVFEICWTPFFVM
CFINVKFPVLLLATPGELMPVSYSIVQLNGPLNMAIYAFFNENFRNGFKQTLKCFRRVAV
QDAKSVNQLTLGIL
>jgi_Nemve1_214864
MTLVDLILWCSAFGLIAIAITIGNSITIAVFTRKKLLRSRANYFLISLACADLMVGVVTL
PLYLCTLVFYWRNGEATPSHVFFTYMAVDIFSGFASIFALTVIAIERLFAVLWPLKHRVA
SDQLYYSLVGLTWALSATISLFYYLFAYQVLLIKVFFYLVIFFIFSSLTVICIAYALIWL
RLKVKMPHGGKHSRQSSVSRYGNEVEKEDVRRRVDQDILLTTLCIVTLVFVVTWVPFYIL
NIVVFFHDGKMEVAPNGFYFSKLLHYSNSYVNPIVYSIRIPKFSKTLSLFVHRKRQAFIE
SYRLLSSRYKSSSSSQSKSREIVERETSL
>jgi_Nemve1_214987
MDVYPLWSMTSLGVLSLLVITSNIAVCILVLCTRSLRTYTNGFVVSLAFADILIGLALFI
QYPLQVESPVALNVMYSVSLLSSVANLCAVTYDRYLAVLQPLRYTPTIAKYFFRILVGVW
VTGLVSAVIPLTWFPSTSGVIHQVYQFVMLVAGIIIPYTFIFICYWRIYKQVRICVAKER
KLSRLVCDRVELTKCRRISSEAKLAKVFIVISVMFVLSWLPVIYVTAVIAIGKPELMIKA
LNSSSPFTLALGSLVNPILYSFLKPDFKFAIRKLVQSLFRGDRYYKDVTRKKSSGDISRL
EVTMLSQRHSSIVTVSEM
>jgi_Nemve1_215114
MNETSTGLSACPDYYQEYFHRRKFEDPDGESERWVLSFFVVNVVSAFFSAFWNGFIIAAV
SGLSSRRNPSHLMLINMALTDFAVGLFAQPLFACLMYAVSMNYLGMFCDVLYPARFLTGT
LCPASFLTITVISVDRYLAIRLKIRYRMAVTSRRVFLSLALVWGIGLIGGVSFNTLSYGD
LVNVFTVGVLFCLIVISFSYVQAFKTLKLHCANLESKGKSQRVQGIDVKKYKKMLKTMAL
IVTLLVLFYSPIAVSMLLFKLDGITPKTLSFFYTSSTLALVNSSINPLIYIWKMQDVRQA
CLNLWRRITCRADRVIAINIEATRFSEATASVITQ
>jgi_Nemve1_215163
MNDTTFGQEWIPFDVPQAIFVSEGCVVTVANAVAIIVLLRKSFRTKKSTFFVLSMTVADL
QAGISGILNHSDIVILFWLNVTLTASLLSLTGVALERAYAVFLPFKHRVSRTRTYIIWIF
LLWTCSLNSLFLRRFEVLFHWYIMLGIIACLAVITICYVSIWIKMRFGKTFDNEQASRKN
AKLAKTLSIVTLTTLACYLPYTIYLAIYGMKTSTWATFVALGVFQMLLMSNSFWNVLVYS
IRMPEFRKELCNLARQCAIYTSRRLFRAHQYDRSCQKSGERGNMSRDNPAIVLGDMASRD
TSAERGNMSRDSPAIVLGDLASRDTYAERGNMSRDNPAIVLGDLASRDTYAERGNMSRDN
PAIVLGDLASRDTYAERGKMSRDNPAIVLGDLASRDTYAEKGNMSRDNPAIVLGDLATRD
TSPERGNMSSDNCDSICIG
>jgi_Nemve1_215259
MASWTNLTNSSGIFTLELCHQVNKGDSSTYENVLVASCVINSVFGLISSCANFFVVLVIA
RTTSLHTPSNLLILGLAAFDLGVGLLVQPSFVVRSYGELTKNSMVFCYGCRISEFTASSV
AVGSALVLTWISVDRYLSVRLHLRYREIVTPTRTCHVLLGTFLAAVCIAFWRYFLPHTLA
LSLSIITCVILLVVVNVFCYASVCKTIYRLSRKVFSLEGLSRSYLETSQSQRDNLQELAQ
TSNRRHEQGLQASHSAKLQQEQQQQRQQQQQKRQQQQKRQQQRQQQQQKRQQQQQKRQQQ
KQKRQQQEQKLQQQQRRQQQQKRQPQQRRQQQQQRQPQQKSQQQQQQQQPQQPSHGQQEP
HQRRLFQNGQQATHESEQLRLREQKNKLKQNKNKEDPESVASDIITQGSPWQPQIPTQGQ
ISDYQHLGAFVISPLVPEVPGKEIPYQDNNPLQKAQTMIGSIVSPEGYKGQPSKRRLKIL
QRINVLKEKKNIFTILYIILASAIFYVPYILTMISIALYGFILPVRCMFSIATTLVFLNS
SVNPAVYCYRIKEIRRAALKTLGVEQTRGARIHPLNKKIHQENTGRGTNTWRQDQPAEQE
D
>jgi_Nemve1_215345
MEGANNLSRLSNSTSSFNNGNWTGSFSIPSEGTLLTIFIFLVLLGLLIVAMNSLVIVLVH
KNRFLQTTTNYSLVSLALSDLLSGLVAIPLITLCNYTHDNYVCTAMDLTSRFLCLSTILH
LLSIALERHIFIVYKLNTEVVTPIIVYLLLSCIWLFSLATTLVQLVWIDVNAVNLTKPGM
AYTEMIYNAVFVFVLVMLPILAIIYSYARIYFVLRKTHKTITEQENSVQSDKVKVRRARF
RRVKERRALFVFVGMFLNYALGWFHYFIGGLNRDITDVGGSLMPPVPFWLDVVFLYARFL
TSLINPLLYTFFKMDFKQAIQPYLRKMCSRERSRERDEDTEPKAWWMSLRRISFVRSSQT
TETIFL
>jgi_Nemve1_215412
MPSYTLQEVLTQPSVLALVLFEICLFVIAVVGNVLVCRTIYLTRRLHFSAYYFIASMSTA
DLCLTLLVLPVSTAYYVTYQMRGAWIFGKAMCHMWTLASSWFATASIFNLCAVTWDRYVA
MTTPFRYYSRMRSSRVILMIGAAWMTSFILALMTSYGYQVSDTRILCEMQGIKLVYAVVN
FVVTFVAPSFVLIFANAKIWTIAARRMNRVEAYSTTTLPAKFRRKWESQDIKMFRTFLII
IGTFLVSFTPCFIVILLDPLGVRVPGFLAYLFVVLTYINSALEPLIYGLFNKDFRKAVVA
SLKRRPTHARSKNVHLSSTVETRNL
>jgi_Nemve1_215427
MSGTTSGKPNTNTIAIAVFLGEGTLGAVANVLTLIVFITNRTLRKRSAYFIASLALADAL
VGIAAICLAVFIALGHDTRAVLAHQVPDSFACSAFQVYATVSSGLGLLTIAIERFFATMF
PFRYRVSRMYPYYFGFAFQLLCSSSAIVALLISVDVFNIFVKYLIACTLAVICLCYAAIF
VKFKLQNRQHGRQALPQTQQRERNMAKTLVTATSISLLCCVPTVIVVTDVRNTEAHVVLA
CYCIRFANSLVNPVIFTLRMDGFKKVLVKFLCCTRVQLHPTNGPFVVRGERVARTNNLQD
TPSRVVLSRDVCPGPIVVLRECVARTKNPQENTSRAVLNRDICQEISQAEVPSLSSCPVT
TSL
>jgi_Nemve1_215465
MATGEQNFNRTLGNESLSHIALSENSTNLIRMYRRVEFVCAVLMVLLAPITVITNGVLLV
TIWKDPLKCLRKVPTTLFIIGLSFADLMTGIVVEPAFIFHYFSCYLDKKTDLSKALFIIA
SNISSIAISVSYVIVLAMSASQYIAITRPHRYKQIITRPIVLVVVVASTGYFLAFSMIQF
AGVSRSSFHLLGVIMHPTLISICLVVLHILMRRAFKQRVRTPARRRTLPQWSLREGEPGS
HGSRISFHFASSGSPIISKERATRLMRSPRNHEEQGTTPGNFDPTTPVSVTTKHSPGKHR
HENVRVTIEEKEKALHESFIGIPSVSGQDGIVNSHKRSKLEKDPEPQTKMHLGNIRRRKP
EVEKQFAIVAMYLTAILLFTCIPHITIFKVFDMWCLREYVAACIAYVEKRRFSHIYLGQQ
LN
>jgi_Nemve1_215585
MLTSLEATALAVVFGVLVFVDLVGNSLVCYVILKNHHMRTPMNYLLANLAVADILVAVFL
TPQYIFRRLFSHPAGVAGDFVCKFFTGGFLTWLGGAASAFTLVAISFERHYVVHHNRHIT
SRKLKAVIAASWVYALVVELPPVIAYQYNSIGDFCVEAWPSSTYPKVYTVITFLLDFGIP
TALMTYFHARAVQTLRQQTKHVTNHNSQQFAALNAKKRVTIMVVIVTAIYSACWLPDVTS
YLLAYYHPEFRYGSVLYHTAVVFVCVSSCVNPFVYSWQSGSFRRHLKKAIGWKQGSNQIT
TTTLQEVCNQSRSSAQGKSLGPANNESV
>jgi_Nemve1_2159
NLLTIAAFASKKCLRKRGTYLLINLATADVFIGLVPVPMVMYFTGVEFKLWKAVSHSTLS
YTYFGLDILLGLASLGNLTIIALERLFATQWPFHYRTLRPRNYYTTISITWFVAVVISML
CFLTQYLTNKLMMSTYISMTFVFTAFLVICTSYAIVWTKLKLHRRHEDHYRKTRENERKI
GITMIILTVLSLATWLPFVMLNLVVVFADVPFPSQTTILATKMLHYGNSLVNCIVYTLRM
PHFRSSVFVLFR
>jgi_Nemve1_216007
MESRGVAEIAVLSVILVIVIFIGIIGNLLIILAIAKFARLRQTLSNLLLLNLSISDLIQS
SVVMPYHLLTMLDVSMISSSGPLCVVGGIITYPFTVVSTLTLVMLGADRYIALSDPLRYR
ARVTLKTVHCMILYTWIHAVSFTIAPIFLAEMGFDELSLDCGIIWEESPLWFSAISMLLN
IVCPFVFLTFMSFKVLLIARSQQRRIKAETMIYSYGRKLAKGRERRATSAILLVIFQRLF
KTNLSPPPIGRERRATSAILLVILQRLFKTNLSPPPIGRERRATSAILLVILQRLFKTNL
SPPPIGRERRATSAILLVIFLFLLSWFPFLLTRVLRVFGVNLSEIYYTLSVWILHCNAVS
NIAIYCLRRKELRRAFLAIIRRTRISNAQLSMPTESRKSLARNNEEKMVRQNTVVSLAYK
ECKDQTESKKILARNNEETIARQDTSMPLANKGERMK
>jgi_Nemve1_216186
MNTTQSPNATEILSLSSEDITQLVAYFIIIVCGFVLNSFVILLVWTNKVPRKNINIFVVN
MAIADLISLLGLPLSRVTSFLYRANMTRHPLNDDTARNNVLCSLFQFTVFTTLLVSPVTL
LIISLERFRAVSASVKLLPLSRVTLCALVAVSWATPIGVVAFLAINSDIDPYYHDYGCFV
HLSTSTLKHYFNSIAICLVALVLAIIATNMGTIRRLVLSQTDGVNLLEAQRKRRRKMFRS
ATRMISSSTFLYAVCVAPRFIVLVLLFHYLKSNASEDFINFLDKAYIITTVTIYVNAAFG
PLIYFVFLEDFQEALNKLMRHTNNMARDAHETSNEPEGIELHPMR
>jgi_Nemve1_216239
MANSTRSNSTDDEGMEHGPPGFQLTMDMGYILMAVVIIFLNTTVFVLMKIRRSLHTTSNY
FLLSLAASDLITGLYTIPVFIACKATFRNDLCQANVPVFTFTSISILSHIAVITLDKYIY
IIYSLRYASLVTGERGRLVILLIWALSLLVALIQLVWNTPGEVEVTEEGTDDWKKKEHAF
SISLLLLHIIPFPFLAFAYIRIFVQIRRQHNFIRSHIGPGNRETNTHELRTVTVFILMLC
AYLFCWLPNAIVRFQYSTDWFELPIWAEILIVHLRFLTSLLNPLFYVFGKKDFRGAIRCC
WLRRVSSGALDSSSNQRSPLPGVVHLQVRTGDSSFVEYSSRSASLNLSV
>jgi_Nemve1_216426
MANLSSNYSDELSSGLGSKQDLADLHVVVLSTSFIGILSVLTLVGNFMVLATFCMCKELR
SITNYFLVSLSVADILTAVLSMPIFLVLRITNDKWNFPGGQGFAMIFGTVDMLCGTASIW
NLCLVSLDRFLAISMPLKHMVILTPSRAVFVIIVAWALALGVSSLIHVTWAHKAYLIVTL
SFFVPLALIVFSYVKIYQVKTATSSLRRTGGTKFKRDFRTARQMIIVIGSFIICWFGFFV
VNVVLASRKVNPSPVILNLVKALTYLNSCINPLLFTFISQKFKIAFSQIFRCQKPDLRSA
TRHTNSTIRRQSQSRRNCYSVISSNSPSPAPNRRLLPINEEALIEKETCL
>jgi_Nemve1_216474
MANYVNRLTKIPAVNFTADLNEDLWKNDAGGIAKISSCFIIVLLAVSLNGIIIYTVYKNK
SMRRNINFFIVNMCVSDILLAIFNNVGILEPLITRSLKWKLYGDVGVITCKLFFFAESVP
FLVSPLALLFINIERYRGISSVISGITSATRTLFLILSWIIPLFVYFPFLYFSKTSPDNS
CDIEVDSYSKAFVIILASTFAAIYVSISIVCALIFYKLRSLETIDGLSEAQKQARMKRVR
NATKMVMCSLVTFIVLTTPFPLSCYIGISMNFEIYDPFYANILFAVRFLISVNSVAGPCI
YLIFLEDFRKKIKRSLLDKRTSQAKMILGMRCAWNFEKGAPKLLKMNKREQKANRNIEYG
NKEQSA
>jgi_Nemve1_216552
MTLTIVNFSNQSYPSSLPKSSLFGWLSAFLLLSLAILLSNLATIVTFLINNHLRRLSMYC
LINLAFADATHGLISIFWYLVYMDHMGDFLFGFKLTGNGLNLVAGMINTSTLVLSLISLL
LVSLDRVSATVTPFFHRSVTSSMYYRVFAFTWFASIILASLPSVFTTWEIYGHDIWFESI
GKYVCVTSQVTIIFSYSAIFVKIRLQNKQHKNERIPEATLRAQRKERHLAMTLFIVTILS
LMTWLPFIIHHEVDENGDTSQFYGPSEHNLELCTELIQLSNSFINPIVYLFRMKEFRRAL
FSLVRCSRANRVDASTGQPEPKNRTGIQTRQSGQTGT
>jgi_Nemve1_216684
MKGVLVVVVLMVSLSLGEAGCPAQCLICRKELYKCTISDLSELSTTLPHNITRLSLANNS
IKHLTRNSFRGLHNLRELHLQDNNDLHLDNQMLSEVLKELRSLKTLRGSELDGLTPKLIN
LTRTINISKNTKKENIHCYFRKMPPSKCSRSDLPKCHDALSLNEEELSKFKTEGCAHARC
TIKQTGKTLDCYTTLEGGNDTSWSILGDNSAVKLALWTFGLLAVTSNFLVLLTLLCNKEA
RTSALCLFVMNLLLGNILIGIHIVVLTVSDTITYGNFLRYGEGRWESSYCVPLFFVKTLG
VVLVILSLVLVTAERVLVIVFHADRHLDRCRSVGYIIESWLVAIVITVVLWTKSSSWGYM
CATFANSKEFNNINQGVKISLAGTGVILIFVYIYLLCRQKDKKNADMTSSEYRSTVRMLL
LLISTLLLWVLPYMVLVFMVPVIISVTLSMQTLAISITINSCLHPFIYSYDNDHLEHLYS
ALACKKDACVLLPLAVQGQCYQPANTKETPLPGMELERLEHVRSLESIEVRTVAPFDSRT
LLSPVTVSDIKKEMKRGSEISKAEGAVIIRNTSPTGEKFVEDFTVVQVHSVPSSPSTPAR
HGRPLIEEHSDCGTMSSDTNVTWISSDCPSNAHLRLGDGNSTTSSRASSIPLGKSAASPH
IQRRKRLSSVKSADSEDFDDEDACNSDFSERRKRPVEFIDIEPVTDSLEESVKDLENKRD
KRMSPVEMICKVLSPKMKKKRPKTGEGLPGSKHSLDSCRPHYRRSKSMVLGKDARNVKVK
EDVTKPLSAVQLREKRPRGQSRENRNGVFVFPSTDNGLQGITSDSSECTPTSSEPCFQDR
SRSPTEKDWERLKYLVIKPVPTHAKHKGYKETKKGKLSRSVSEPSKTKVRIYENPVVDFD
NNNKVGDNRVSRENLPSSPTSLTSPLSPTRRLAKLEEGDTVPDLPKGLKSKNRMSTASTT
SSKRLSNKSLEWDPSYNAYSYSEDDVMPPTPPPPPRVMNGLPPSPPPSPVSSTGTQLDPS
RSQYSLDWDPTSVQMRLSIASRDSAGGISQQDECVEEIDEPTEMNGTTS
>jgi_Nemve1_2167
TTEAAIYCLLIFIGIIGNSMVLNIVFKKRNTRKVLLLCIGALALVDVLMLTLGCWQIVVT
LAFGTWQLGDFICQLEGFCVFGFCCLSILLLTITAINRSFQVVDTKFYGSIFTVKRTQLF
ILLAYVLGILNPIQYLAFGERYTFHPGKCFCFQENKVSPSAMFYLVGYIALPIPVITVCY
FRIFRTIRRHKIRVTFLRQSNNSVAGPNVEDIKATRTLFLTLMGFLCCWTPVLIIDIIDL
IRGFSLQHREIYVAYTFLGTLSSCINPFIYGVMNSMFRGEYKKILRMI
>jgi_Nemve1_216828
MADFFTGLLVIPVLNIRLVVNIREISHPFSVFSEFIVIQVMAATTFSICAVSLDRFTAIV
FSMSYERIVTTRRCLRVILAVWASSLIPALPRIPSQTSLSLRGVLLGALLIIIVFPFSVI
AFCYMSIFRAARRHRRQINTNTVSPQPPRQVDKAAVTVAMVILIFLSSWIPILCFSVYEL
VHTSRVSVCKDLRFRLRFFAFSGLLALGSSVCNPVVYTLRYRRLRKVLKSLLCGWREANR
SGN
>jgi_Nemve1_216868
MVLQTLDAKSSLNTTLSKKTRECGTRALVTPSAMNDSMSGSTVLPSTGYGLTEGAQIIDN
STNATGSIPPMHYYPMEVKIAMRTIQGLTAIIGTLGNLLVCVVILTRNTRSSIRLYLLSL
AVADLGILLVIFPALVVRMEPIPWPFGVFGCTYVVGISEMFYPASIWTMTLIALSRYVNI
TATTQVAPLGHTERTFRNKRTHISLACLWVASFLSSSVPLFVMLEYDPVRKICITKWPKQ
NTFMYMQLYLLTLTLIYYFIPLAVICATYWGIRQRLNRSIRFHRTIHTVGSSQNAMQLHS
IKAKKILTPLVLAFASLMLPITIARLLLIYSPNIYRYRYFQVMYDVFLFCILLNSAIDPL
IYYIVNSDFRKGIQEIIYRCRGHEHAHEPATNTIVMSRQ
>jgi_Nemve1_216898
MCIDKFTNKLVWEGMCRFFPPFSAWKNLASYLIAGLAVSNLVLVVGEILQAAGNIIYGKN
AYNTPSDNGGTLNGSLLGADIRGTTNYRLEIASDFTLYFAMATSVLTVLVLATERLVVLR
FGYEQRVTKKRIIFSVSIVWFLSFALAVPRAAFEDEYKFREQFIIVFALIILLIIFINLW
IYANVKRACSITELQPLAHGRLNALRIRKRNRAAARTIAYILVALVTLWTPTIITEIFLY
FPGYDLKNELVEFIYLIGCVNAAVDPGIYAFRTPVFRRALSGLLKKTDELVMQQGRYVTL
>jgi_Nemve1_216921
MRLTNYTLSASNGSDDETSNKEVSTATVVFKTLIFAVTICATLVGNGFIYAAMIRFRPLR
TPTNLVLWSLATTDLGMVVIMVVHAVTDLSGEWIFGLVWCHVFATLGLLLSFISILHLCF
LSVDRFMAIQRPLRYRQLVTRKRVCALLAILWIFPSVMANLPWSDYQFRSEVYGCQAPTH
TTDKKALFKPFIFILITTFVVFPFGIMLFLHARVFRVALTHARSLSAVERSIRRNEKSDR
ESTSSTRKKDQEIHSLRREIKSAKTFALVIGVFLCCYIPFFTAGTYRKFAGPSAVSDVVM
FITTWVAFANSCSNPLVYSLRYTPLKKAFKKLCNVQQRDPKAFVSSLNSFHISLREKRAG
KTNQKDKELQTQENCL
>jgi_Nemve1_216997
MFYAGYWFNTSLKSAILYMFISVFTVSGNAFVILVFILDPYKQLRTLQNYYIFSLSCSDM
LMGLAAEPLLIATYWHYENTAENSLFLAHYLFAIISGVSSLMNMAALSVFRCIAIKMPFT
HYKVITRRRVIISIMLLWMFSVQFSAVPLLGWRGRYYQLYLYGVGCVAPSIVICCAYFGI
FRAIKQHSSSLQRAGTIKHHALKAVVTREKATAKTLLIILGVFLAFWGPFLLVDFLMVQF
PSLREDGTIHLARDITLTFTYFSSGINPVLYAWRVNQFRRAFIRLCCCGRHQRVMRRFMD
TSFIPPANSNYNSGGTMDTPSTRSKAIRRRDNGITTRL
>jgi_Nemve1_217140
MNSNATNGSISEWYMEPFGARVFRFFLVALVLSASLVGNAVVVHTAITARQQTKVFLYFL
VANLSIAELINTCTIPFLVVYDELGTWYFGEFLCHIVSPLQVTALLVTTSTIAAIAMYRC
WFLAFPMIAQRLPSSRRLALLVITFIWFASIVLVLPNFIYNTEVQGPHGHVWCLTLFTGD
TIDTFPSTGLQVLSFLRIAINFVVAVVLVTASYLIVLYKVRALGKRSRVYEHNSKGASQT
ERNVEGFELGNMCHVNPAFCADHDEQRSYENTQSSEQQTILNVTTFEADIFNLFYAIVLI
FIIGYYPYQIFYILEYTGKISIHWRYLKITRKYLLLLAFFPSALHPICYGTMSNFYYKAF
TKFILCRN
>jgi_Nemve1_217166
MINPAFPNLIFAVFLSIAIVIVVVNLLAIAVFLSKTFRVKKSTYLLANLTVADLLVGITI
LWFLASKNVISWSLHHMATGGSLLAFTSIAIERAYAILAPLKHRLLGKKSYIIAIALVWI
LPVINYSQTLFSEDAKNTLDIIGSSFGIAGPLFVLSCYLAIWIKVRFLSPARNTRQDASN
AKLTVTLSLVTLVSMLCYLPYCVTSWLDSLAKNVPKSTFSYLSMLLYTNSFINFLVYALR
MPEFRKEVYKIISKCRHVTRTCIASPQEDAPYYLNTAAFKGEPAFIMLKTLPPVQGINSL
PFAEKPR
>jgi_Nemve1_217215
MTKGNNFSGKPTPAGFPFAISQPIYISEACVIFIGNSLALAVFLSKTFRVKKSSYLLINQ
TVADLLVGLTICIVAANISENYKQHFLYKGSQIVLNLCIGTSVLSFTSIAMERGYAILAP
FKHRLLGSKAYFIAILLTWISSLLFNIETTFKKPNNVAKTIKLACGIICTFIVFFCYLAI
WIKVKFFTPLRNARRDASNTKLTITLSLVTLASLICSLPYNLFVIYSFLSNQNTETTKTL
ESGFLLVFYLDSFVNVLVYSIRMDEFRQGMNKLLTTSCLCRQSASPVRRTQQSTERFPPS
VIMMNDVSPGLDGVPSPPNHYEGTDQPSLGIENAVSLDPIEVVQKLNEKRY
>jgi_Nemve1_217291
MSSTPTVDPAIVPTTSHVTRDQAFYLTKVCHVITQSTPQLHQTTTTPDHNYTRPQLHQTT
TPPDHDSTRPRLHQTTTPPDHDSTRPRLHQTTTPPDHDSTRPQLHQTTTPPDHNYTRPQL
HQTTTPPDHNSSRPQLHQTTTPPDHDSTRPRLHQNTTPPDHNSTRPRLHQTTTTPDHNYT
RPRLHQTTTPADHNSSRPQLHQTTTPPEHDSTRPQLHQTTTPPDHNYIRPQLHQTTTTPD
HNYTRPRLNQTTTTPDHDSTRPRLHQTTNPPDHNSTRPRLHQTTTPLDHNCTRPQLHQTT
TTPDHNYTRPQLHQTTTPPDHDSTRPQIHQITTPPDHDSTRPQLHQAGYIAVSVLIIAGN
LLCLVVFLRTPQMRRKRAYYLLVSLSIADALVGISLVEKIIVMTYYGVAEENNNTASVIN
FLASPASIYTLATISIERFIVTVFPLYYRSSGKSLYVAMIGIPWACAVVVVTLYILAVNA
RALPPVVVTYTRITIPVSLLIIFICYTALTVKLKYGSRVLSVSSRQILRDRKLAITLLIV
TLLSLITWVPFGVYVTVLYYCMDCKKETYARDLYLALNWLRFLNSGINVVIYMFRMPEFK
RGVARITPSLYRQQNLPAETGTRSCTEGSELQIEASARKTFASNSSSRNVAGSCD
>jgi_Nemve1_217554
MDIPRNYSQTLYNSASNSLTHNNSTGDSFTLNNSTSISLASPFWCVAFACQGILILFSNI
VTIVTFWLNKHLRKRSVFLLINLSVADFLVGLLPVPLYVYFVGVGSGFWPPPSPALQNIL
THIFTYVDIFLGLTSIVTLACISLERMRATVWPLRHRMTTNRMYSGVICLTWVFAALIAS
LATYIKTSHVEYDIYAAWMSVSILLVSLCIILVSYSFVFASFRRSGKRNRSVGHVNKTIY
RDNRLAITLFLVTIASLLAWVPFVVLNGIYYYTDIKFTYTVQNVVKLLHYMNSLINTVIY
ASRMAEFKRALFHFMFKCSRLNEDSPPPTTKIPLSTRNGDTPGDTDSERGSPVLSMRTRS
KAERLRLLLHTRKCDH
>jgi_Nemve1_217594
MESARYLFTSCVSKNERISAANEKLSNNLLKIIRSNTFDGLFSLEHLKLDGNPVTLIETA
GFHGLRKLRELNLTNLDLETIHDNAFSGMDTLQRLYLDRNANLYRLPLDIFENLPLEFLK
ADRFEFCCIAKLSGANCSAPKDLFSSCNDLMANETLGISIWILGCIALFGNGFVLIWRLK
TKSESRVHSLLLLNLALSDFMMGVYMVVIGSVDKYYRGKYFIYNEEWKRSHLCQFCGFLS
TVSCEASVFILTTMTVDRYVAIVHPLRNLCLKISGAYKALISIWLLAFILAFLPLTGIKY
FKDFYGRSGVCLPLHLTAEKPAGWEYSVFVFLVLNFISFMAIFILYFIMFIKIKQSHQLT
GTGSHQRSATASIGSRMVFIVLTDFVCWIPIIIIGIASLSGMQAPPEVYAWVAVFVLPLN
SALNPILYTISTTNFRKNVGAHYRRSSKRLQNLTYFTTDNPETEISRRVTKSMSLSTTKT
TTPDTTLERRTLLRRNGKPASQKKTCKSCCSPIAERQEFIESPV
>jgi_Nemve1_217673
MAVNRVLPPLDQLSPLCQYYYNNCSNETVLNVRNPSQCWRDWFSMCAVQAPKTPPNTAIL
VGIIIVIAFFSLIGNSIVCIVFCLYDQLRLVKHFFVVNLAVVDNILVTVSIPLFVAFLLG
GGQNSSLCRAQIVIDILCGTASIMTLAAIALERFVAVEEPLLYTTKVTAQRATVVLAFTW
IYSIIVSFVPFFSLLSNPRMQCLFFGGEFVIFITVTSFVAPVGVMIFAYWRIFKIAHRHA
TRIMAMIPRSQNNNTSEENESRHRHVKMSRELRGAKTLTIIMCTHIICWSPLFLFYLVDA
YYPGRNRKVSLVANYIILVLRYCNTLANPIIYSGINRQFRAAILKFVLRKESREGLGVTI
FTNS
>jgi_Nemve1_217796
MAWLSQTTYFLCCTASLLSLAVLTVDRYLAITRPVWYRAEVSLKRVLLTSLATWVLSMAI
TSLYFLVGFVSYAFVFANVAILSTFLVFIFTYVRVFQILKEQMENLSAMEGVNAAAERRH
IDREARITQTYMTVLIVFLACYVPSCIMIYLMNMCSTCSCELIHWFRDLQYILVVVNSLI
NPLVYAIRMPNFRRAILAMLKVSMCCHSNIVRPPEDLNASTIATQSVFITTS
>jgi_Nemve1_217824
MASTNSTTNCTTPPKLDLCSITIHVGFLVAIGMSALIANIILGYATHRIWTLRKSSDKIL
IFNLVASSLVMLAGIPMQCLTIMNLDNYLVCNTSTYAVYLSRIVIHYAASFSTLATLNMI
GYDRYEALTKFPAQRKLTITRSCVFVALAWGVSVFLATLLFYGPTKPICTQMCLARDLSV
AYENPNSRRSLVRVVIISVYIASCCNCTIASLLKATWAVRSHRQRIEAMYGDVRAQAEVD
FTKVCAAIALTYILTWFPGGISRMFRSHKPSLTSLCVNFWSNSLSFSSALLIPVIYIVFD
KRLWGVISDRCRHSVNRIEIAPGRKVLLIMKDVDRVSNILMSTGRLVIVEVIYGICTHGV
RRPRTHPQLELRQPAGLTAVPSDLVPVACGGLVPIPPVLAEHYDPDDEDDGKKDDDYGYD
GAGTGRLVGASSSEDNRFCGEESDYHSERWRNERENDQ
>jgi_Nemve1_217844
MENLTNNSDKFNDKSFVEVMSNFKVSGMACFLLTLSIVAVVGNSLVFHTVRVTSRLHSPP
FYLILSVALADILVGVFVIPVSIVYLVFFEMSGIWVMGEAVCDVWVLANFWFSGASILSL
CAITRDRYLAVTSPLQYLRRMRSSHTAFQIVICWLASLVSALITIHGLKTSPRRRLCEVE
GLTACYTLFNFVCLYVFPVTGILFVNSTIWSAAARHSRSIHSIEENVSHNSMDTESSTSG
RSRRLKMQIKSFRTFLIMIGCYLVAWTPFSVLLLLQTFLDIPGGLLYFTVVLTYMNSASN
CLIYGIFNNDFRKALITSIKLDHCK
>jgi_Nemve1_217992
MPYGEMIAISEQYSPTTSSALPSHDALGQFWIPLLSIQAVVIASSNALTTIVFLVNAHLR
KRSYYLLINLALVDFLVGALMVPIKLDLENKNAYLEISGRKYQILIGDTTFCVLYGIISS
ASLFSLVCISLERMCATLWPFLHRTTDIRWYGVVMTTLWVCAFTFGAIVYWDIYIALVLA
TVGVVFALLTILGSYGAIFLKVKHQHAEHQTSQAQRRYQKERELAKTVLIVTAAAFLCWI
PLFVTVFSIIFGLDLPVDVQMMLTFIQEWNSFANFVIYSMRMPVFRKALYKFVFTCSSDN
AIQPSNGH
>jgi_Nemve1_217998
MNATGLLAHSLQRATQELVARSMALVVAETATFVLINAISLVGNFLVFLVAFRNPSLKTV
TGLLLLSLTTSHFLASIIVMPMSVGVLATGGKFMGSLGCQILAYSSQILSNMTVYTICLI
AVNRLLFFVKSSWYRAIFGFKSTLTTIATSWIFQLVYAFIPAFASWSVASLYPGYAVCTS
QLTNKAASIIYGAQNDVQILGGVVILTICYLVVFVKIRKASKITPEVAQDIPSDNELNQV
APIQGLDEMSTQKELEKKRDENKALKKGEKAIEKCTIDQIKQDFRTAFNGCKEDIQSNGL
KYQTNSENIDSQTDFASPNDPEEGQRQAVELQDPEFRAEVHMTRTVFLVTVCLIVCYIPL
LVILEVESWQIHLEARQVELFGMALQYLGTALTPVVIAIFNIPFRSELKDMFCRGRENRR
VHPAE
>jgi_Nemve1_218059
MSGTTSGKPNTNTIAIAVFLGEGTLAAVANVLTLIVFITNRTLRKRSAYFIASLALADAL
VGIAAICLAVFIALGHDTREVLAHQVPDSFACSAFQVYATVSSGLGLLIIAIERFFATMF
PFRYLVSRMYPYYFCFAFQLLCFSSAIVALLISVDMFSIFVKYLIACTLPVICLCYAAIF
VKFKLQNRQHGRQALPQTQQRERNMAKTLVTATFLSYFCFVPTAVFINDFRNTEAYVVLA
CYCIRFANSLVNPVVYTLRIDGFKKALVKFLCCSRVQLHPTNGPFVVRGGRVARTNNLQD
TPSRVVLSRDVCPGPIVVRRKCVARTKNPQENTSRAVLNRDICQESSQAEVPSLSSCPVT
TSL
>jgi_Nemve1_218115
MIWQRVPKEVYVGRDTLELGLYDAIAYFNIGSQTVIKLLEGVHIEAGRYTKEGCTAIDRE
RTQGRSNGLPSVIECSFELLRLDTPRKMLFRVYQDHVSHLYELILAIKGALMQRDVRHNK
LKTWQGVLSKNLPALQQLHVWGNPGFVMRKDLLRRTTAQLITGTITTRCVDCSLRRVNNI
SREFLLDIVLSTYRGCVYYPKEHYQQLDSTRKKMVYFNGFCKRHNCTLSLTSLTPVKMLR
QDRCLRAFRKLRPLVYTLGLCAMGLNLVVFTVIVCMKYLRSSVAFLLIAHLSLCDFLIGV
YAIGAAVGNGSATSMVASKFYRLNICPYFWMIFVLGQFLSALTCLLVTVERYMTIVHCMK
PHLRLTRSLASILLPASWVAALALGIPLERYDTRKISGTIMCIMVRNFMPEKGVLLSQCL
MILFLSVYIVVVSLYIHIYIAAKKSCTQSGRSKRESRLARRIGLITLSNFVFFAVPNIAM
FTFATNYISLHGNDVIDALIRRWVPPMCLVFNACVNPCLFAFGNRKFTTGARHCAQRMRN
KALALLQQQPNI
>jgi_Nemve1_218148
MDSTRDNSTHGGNLSARRAYVFTPLDTGTKITITITSCTIGVLAAISNAIIIYFTATARR
SREQRAFNRSHAAYFVMSLACSDLCASVITIPLHNASELWVDFVKTDFMCTVVRVLHIAF
PVITINNLIVISVERYLGIFRPLYIPSKRVVKGLIVGAWVAGLATTLVLTGTYKLTPTAV
GENHYYLKCLYDTTDPTAKAQVIAFILLQFLLPCIGLAIVNIHITKFVNKRNRVSPEEIG
TNLKSDAWRFKNSRMFVAIIFTFIVPYFPWFLYTAVNANITVAAHEELVIRYCFSIIAFA
NCLANPIIYFLFSKEFRNRLFRALTCSHAT
>jgi_Nemve1_218162
MNNTDLCPDYLQKYFADKYSPTSWVTTSGYVTSTINTIFAVPATSLNLLVIVAILFSKSL
RSPSFLLICSMAVSDLLVGAVLQPRFIILRVAEIQANVSLYCSVAQLASFNNVLILVSVM
MAGMISAERFLALHLNTRYSSVVTRARSVKIILVLWVISVCLGAIIPLISVYVFSTVLLS
IVSSLLLAMIASYWKCYHTLRNLKRRARARERADFVKRLEDAGKQQPGAPVQFNSSTYLE
LPSNRLTPSNLTHGNQETPSNIEVHSNQSATSYLTLPNNQVTHGNLDLPNNQVTPRDQVE
PSNQVKRSNQVMASNQVMPRHLVTPGNTEAAGGQDQEIDGQDDQTSSSSAGRANLGYVYT
HSDIKINWAKIHPWKTGSYKVHYHSRPQNSQFSEEKVENVIIIKNQPKCDDQWGKSGQAP
PDTMNYTRTPKINLYKYEKVSRTMVLLIALLFASYTTYLVVMPTVYFIFGYNEVFKFCSD
VGMTVVYINSTINPLIYLVRMRQVRHCCLAFFRRCLLRPVR
>jgi_Nemve1_218181
MEEVNNCSNSLIKKHVEAIREVEPIWGIVFAVLNGVCSVVATLCNGLVIFAVLRKREQRT
PSYILLTSQALTDLGVGLVVCPLSVYCIYITNLQNTGEFHNLCDIARYGWWPILFINAYS
ALNLTAIAADRYMAIHSGLSYSATVTHRRVHITMAIIILVSFALATAFIIVFDYPLYFVY
IFLTVTCVILIFIFYSGAFRELRRQLHQVSANGNQSNMNTLKYKKGLWTMVIVYCVGTVS
LLCAGLAFSYSLTLKISGNSVKILFIGTTALHVSSCINPILFMRRLGDIRLSCREMLALV
LDRLC
>jgi_Nemve1_218182
MNKTLNCPAIFDVHSAQDKSSLVGIIALNSCFSLMSVLCNGLVICAILRKRELRTPSYIL
LTSQALTDLGVGTLSSPILVALAAVELRFGLEAICNIALEIGWTMCLLNLTSGLTLTAIA
ADRYLAIHCGLSYPSTITHRRVYVIVLCIGVISFTVAPLCLEISLKAYAILVCTCTSICY
TTTIAFYFGAFRVLNRRLREVEAVAVNQSGLDTTAYRKGLWTMVLVVLTSTLGLIPTSVC
WLYFSFKGDFGNSIDLLFWSTTFLHFSSLANPIIFLTRLGDIRRSCDPDSQMLSGKMSVS
EIMLGVVDNEGTILLPGTLPGVTEPQTLSINSFDIRAFRSLVKRSKLIKRPSEAATRIIT
HQYINWSHSNNNTEIVKSLVKIFTDAAFTAPAIKTARILAKRDVTTFFFRVELKPSVLSG
FGSRDDDMRGKTADILSGDAGSPELRNTLVRMIAAFAKTGIRNLLFFGNPKLLFCSNKKF
FFLSNPKLLFFSNPKLLFFSNPKLLFFSNPKLFFFSNPKLLFFSIPSASNDSRTPLWPRF
SASRSPYMSITPSCEVRHWLLPSRMSLWNKLLPSLEVVSGCTLAKREDVKPTTTAKLERC
EKGKLRGRVLKRA
>jgi_Nemve1_218222
MSEYDISVVLPLSILAILVIVANTGVCVLVYKVKTMRTYTNGFVASLAVSDILTGIGLFL
QYNVELQNQSKIALNIIYALVLFCGVSNLCAVTFDRYLAVLKPFKYQAVISKFFKAIIPV
IWLVSLAIALLPALAWHGEVKSLVNKVYIFITFIVCAILPFFFIMYAHVRIYMSVHKCVQ
KERKLSLCATQAATQNARERRRQMRKLSSEAKVAKVFAIAAIMFILSWFPVLFYTIAAAV
DRIGVVPPWIFVISPFTLALGSLVNPVLYSFMKPDFRRALKKMWGRRTIAKSRSSFRSYR
SSNVPSVADLPNGQLHHGNHNINGPLFHGNNNDLNGQVSQRNNYNYSEDYLHQCDGYQLR
DDTEPIYPAFESAV
>jgi_Nemve1_218310
MLSNGSCISPFTTIFNSLEVLVWAVTVLCFVAPSLVLLIIYRNPHLRTAPNMFLVSMTVS
DFFYSLTTPLWMIYHENLVDSALCRAVTFTSVLALFVSEVSLAIICFERFYAIVFPFKAR
FASSRSRRITIALTWSVAIVAATVVSIVDRDDIIVFCRIDVRHAELNQKGGVYQVVKAGA
FILSFVIQWCLYGIIAFKVRKRTTPGQQTNERAAKELAKNRRIIAMTFTVVALFTLTWGP
IATTPLYISAIPPNACWYDNFFYFCNLTIFSNAFLNPLVYFIFMPAYRKGLKDLIKLCFP
RRCFRNPSPMTQSYEMEGAARDELPVQ
>jgi_Nemve1_218394
MASYNTSQENNSSSASHLPWFLWYRTPQTLRVALVITYIATVSFSLLGDIALVAVICKYK
HMRTKGNYLVLNMAVSDIAAMLVLTRGIYVRHTQTWTWDVQGRFGDALSKISAFIRDVSV
SVSIHSMVFLALNRFFAVVYPTRPAPRLLAPRVVIPLTCITAFATFGVYFRVYRTITLYG
NKYCLGILEPPFDPITAGRDFYLVFMTSLFIIPLPLMGTVYIAVARKLKRQAIPGEALPE
NEKRRRKRNKNVVLMAVTVTASFMICWIPQHTLVILHNFFWDETLSHLTFEELKEAMDIV
VAIAYACFAVNPFICFMFSESLRKAITRLL
>jgi_Nemve1_218637
MAISIESVRSKFTLLAQEKEKTRQREMAALRKTGYAFERTKTAEKKSFYLEHRLSALECR
LFTVNFKTERAIGQVECLKKTRLASELGSKATEEILTAEIATLQNISSQYALENSELLKQ
SENMESRLNHLEERFRIATESITRLEDKLENLREELAVADMQQRCDKEREVSQLRFMAKL
HKGVNAAEARYARACAEGQRLTIIVRQLNNSLLTQRLINENVESEKGIRLFAYYSSAFGI
KPQVGPPLKWQVCTKIELTNYQSWHLIESLLNDRMWNVTPFLCEEETTLSLGIGLFALVL
NIFTLYTACKKLLVQSLPHMYIASYCIADLLFLSLVMPFSLIALILSEWDTPSVTCEIQG
FAVITLGALTALLMTLTAIDRFFAMTSPGIYARLFKAKVVMVLLVLVWLMAGAVPLPYFL
EGKLRFHPGYAFCKADVNIKNYLTASVLQLALVVLPLLVVMICLCKTKLRMIRRTRQQPG
EIQTFELCGNELETTRMFAGIILGILVCCLPMFICDLVVAFLGRFTLPRSAYMFSSFCVA
SIAWVRPLVVILCDEDYKHEIQALLPCCKPPESQRHLPMRTPSTRSEFDSGAYQMFPLPH
LRSTKFVRYTDQGLGVMDVWENQSVA
>jgi_Nemve1_218664
MANASNTNHSRIYKHNPLPVPTKATFAAVLLLCGAIGFIGNTLVLVFERKKRKAADTPSK
RRAFERSLTLYLLKSLALTDLLCSVINPPLLLNLMDEKHTANWHCVVNNITLFCFPIITV
FNLVVISLDRYMAVFHPFHTFTCAFAKKLVIAAWIVGAILAVVLTLPIKNMYIELDDNVY
TFSCIVSSNEVWEKVVFGVITLLVYLVPNAIMFYTAVTVSRFLRKRSREIQASANIHSNN
SQGRRFKDTKMFINAFFAICIPYSTYFVYNLVKRFAGLELSYELDFTIRMSGGVLATFNS
CINPMIYLFSYKDFRRELRNIICPWQVVNDVSRQRQDLYMAGRSEGRKRAGPNLPNILEQ
ESNLIETRL
>jgi_Nemve1_219172
MDFNYSCDSFPGWASYAVSLQNSTYFLVTMFGTLTLPSIFFNALILITLARIGSLQTPSN
LFLCNLAVSDLGVVLISQPVGYAWKLLEFLSPDTQNTCGIANVFLITATLFNGVSLLTIT
CASIDRYLALYLHLSYNSTVTCKRVLVVCGGSWLLMAFISVITSFGVHAFHIAAAIFITI
CLPIMAFCYYKIYKVLKYHHVKINQSSSAEGRVPNLLRYKRSVIGLFYVLVLMVVSFAPF
GCVAAVFEIIGLSESLVLAWNVTACLAYVNCILNPLIYYWKMRDLRSSVNQTVSLICTRR
SLRQIHPIRSAWTVDQMVATKLLPSETQGDPVNCDFLRTRVLMHTL
>jgi_Nemve1_219173
MESKNLPSFCWPYVDWVEYASDNAVKVMTLYIILLIASIPGSTLNLLILATIWRRSSLQT
PSNLFLCNLALSDFIVGVVSLPLAISWKYVEIFGKNKEVLCSVGLTAFALSSVFAGISIL
TVTAATVDRYLALYLHLSYPAKVTTKRVAVGCLLMWTTSLVTALVVFTGFANFNYLTIVI
LPLCTQVSAVSFYKIFKVIKHHHTQISSLSAQFQASSTLPNMLRYRRSVMSLVYVQILLI
ISCLPFTCTMIVYQVKGPSVNVLLAWNIGTFFVYLASSLNPVLYCWRIREVRNAVWDTVR
LWASRTRHRLLGIEGAVSDHSGGTTLNNTRGTATVIRVKESRVNTAS
>jgi_Nemve1_219247
METPIEIAVPLGIFSFLVIIENSVVLYLVLANRHMRTYTNGFVVSLASSDILTGLVIFCQ
YLIGFQNAAVINVAYAVVLISGAANITSVTLDRYLAITKPFKYTDLMRKYFKYITFITWT
TSILLAVLPLGWYAGNITEVFHKVYVFITIGLGVITPYFFVLFANIRIYCIVRKSVKREK
KTLSSVSQEQSSRRRAPLKIIVSEAKVARVFACTALAFAISWFPVLYYTIAAVLGSFNSV
PNILVTLSPFFIVIGSLANPLIYSFMKPDFKIASRALLCKIRLVGLKRDMCVAYTPAKSL
NGKPLVTIVAGTKLETASILKTENTCILKTEMVEV
>jgi_Nemve1_219290
MHHTNESLFLLNSSSEHNHGVSQYAESVLLHTLRLFLVTLIILVSLVGNPLLLRAVWIQK
GPKTITYYLVSNLALSEMVSTSCLPFLFAYMELKSWPFGEVACHIIAPLQQLAGLVVTGT
LSALAFYRCSVVLWPLKIRRTRFKKLSALAVCCGLWTSSLFAVVPLFMYNKVIDTTNGVS
WCLTMFPGDKLQDYPSKPYRVLILFHFMLNFVVSAVIMVVSYSIILLRLGFCPKMHLSTD
KHRDVKLTVYTNPSSTETCTEAFDIDTSPNVKPNKIAQPQTKKHDDSYQRDDETESEIAE
YEVDLLKMIYAIVIIFLVCYFPYQTFFLLENFAGLSWHNFYYFDILRAYVYVLTCVPNAL
HPICYGIMNCDDEINAKPIDKPIML
>jgi_Nemve1_219411
MSYYMFYDGYFLTASLPLAILFIVFGLFTVVGNIMVCAVFIRDPGRNLRRISNYFVVNLA
LADILVGVTVEPINAASYWLNRNDILFAYYIFAVLSCVCSIVNICALMVDRYIAVSRAFR
YRTIVTSFRVRISLVAIWAFALHFALLPIIGWRSASYQVYLYALGVLSPTLVMLLSFYGL
RRILKKQVEDLKSLSNATETAYTRRGVEREKRVSTTVFIMLVVFLISWFPFVIVDFLLVF
GSTSQDPRVRLARDITLSLGFFSSGINPVLYAWRIPDFRRGLMLLFGCKRFRRVHNTGNS
DTDQTQFSVGRTRFITVKNFSGNSGDSSVRCIGFSNVK
>jgi_Nemve1_219451
MKERGGPDNETFYHYKQCYFLDTEADFTGEYSTTYIAIIVINSLAFLPTIFGNVLIILGI
WLIPVLQTPSNIILVGLACSDLGVGLIVPALNIARIVPKLNGAHFNSWCTVQVAYTFFGV
MFCGVSFLTVAALSIDKYLALHWHLRYAGIVTTKRIIYILVSFWFVFAAMSTVQIWSMTL
YRISVCIVLAIFLIGTSFTYFRIYRVLRRHSVQIQSQSQAASNLEGPSTLNMARYRKSVK
SMFLVYCLFLLCYIPYICVQTIILIIDMNGSYGNARDYRTFYVAVDCTETIVILNSLTNP
VIYCWRMRDVCVIWSLSLCLEIQGMNERIMTTNSWSVLKRMSKLSGKLSRQLILSRIHFI
QKLLLIQPVFILIFE
>jgi_Nemve1_219454
MANGSFTGKLSYDQCYFIGSPADYTKNFKQTYVSLAVVNALIAAPTIFGNFVIILAVWIT
PALHNVSNLLLAGLACSDLGVGLIVPALNIARIVSKLHNNAFNHWCQIQVAYTFFGVMFC
GVSFLTVAAFTIDKSLALHWHLRYASIVTSRRAVYLMVVIWAVFGAMSTLQIWSMTAYRI
SVCIVVPLFLLGTSFTYLNIYRVLHRHQLQIQSQSLNVFGSHSNSNPGSGIQALNLARYR
KSLTGMFTVYCLFIFCYLPYICVQVSTIVLNMIDSSHDNARLYLAVDVTETIVIFNSLLN
PVIYCWRMRDIRQAASMVLLILRGKTAVQPISFMDGTSRTWRDASVTIKNDR
>jgi_Nemve1_219529
MIMSSSDERFNALQENSLSRGTARVVIETLVVIILCLVGLIGNILVLRIVKNKRSEGKMI
YLFIGALAVTDLSLLATHPFLAFPVAVVGKWPFSDFFCQFKGFFFSCLVSASLLLMTLTA
INRYFQVVRTSYYRWLFTPSRTKILICAALVLACIVPVPYLASGEKYVFVPGKNYCFQKP
NLKVASLCVYLNCSCSMLVLTVCYIKIFKAIRNHQARVTAIQQNTNSISGPSVQDIKVTR
TLFLTVMGFICCWTPIIVIDIIDMTRGLFSLPRELYFLYSVLGALSSVINPFIYGVMNPM
FREEYKKILRMPCAGRNAEVGHINPPIRSAAPGRNIEALHDVETTQRAPFRTTEV
>jgi_Nemve1_219625
MEKSLDRLQEDLASRGTARIFIEIFVFFTEFIIGILGNFLVVWVLYKKRRDGKVIHYFIA
ALAVSDILLIADHIFLTTPVLALSKWPFHDIFCQLHGILNFLCVSASVLVMAAAAVNRYF
QVVRRNYYRLIFTPRRTKLIICAAWMLACITPTQYLASGGRYIFNPGKCFCFQEYSLQLN
TWLVYANVFISMNVIILCYYKIFRTIQNHQAAMKENRNSISGPSTQDIKVTRTLFLTVVG
FLICWTPILVIDIIDFVKGEFALPRELYFLYTYVGVLSSVINPFIYGAMNPMFREEYKKV
FRIATFRGRNSAVVHVEAAAGVSSVSGRNRGANDTKSTEIEAA
>jgi_Nemve1_219665
MNEKSASNITFGCLFISTSLDYVPFVRKAIIASCFVNGIMSVVAVLGNAIVLLTIYKTSS
LHTPPNYLLFMMAIADCGVGLLAQPSSIVRNAIALRLKGPDGTDPSKALTDAFCVSGVAS
EIFGAFFVYFSLLCLTAISFERYLAIRLHLRYTQVVTLSRTLFLSAPILLVALAIVTGRL
LSEGFGTSYSILIVFGSLVFFACLAVIALCNIKIALALRRHTVQISSQTAQDMRTVLVMA
KFRKSVVTMLLVFVLFLTCFLPYGCVGLVQMRLGGMTHQLYVAAFSTFPVLYLNSCLNPA
LFCWRMKEIRRAAKSVIKGYCSNSL
>jgi_Nemve1_219967
MEATHAPLHHLRYVWTSVPYGLRWVFGSIMVFVAVCSVCGNTLVLYLDRPKPIITTRLQG
RLTTKYFVRSLAMSDLMSALVTIPLLLAELTTDFLSSDLVCRVQRYFQAVPIAVTITNMV
VLGVERYLIIYYPHKAPSRMACKRMVVVAWFVGATLAVVHPGCTSVLKTYPIGTDQYTRL
CTVAEDPLSRALNLAITIVGIFIPALTLVVTSIRVLMYLHRKRRQTCPGQPSSSITSTLR
HYKLSYMAASVILVFFCPYLFTFVYTSLIVGNFIDTTIADEYTNRTVGLVIILVNCMVNP
LIYLVLLPEMRQKAKEAFQDLFSHIHHMITREENSNKVGFGANPPAPAVIKLEPREP
>jgi_Nemve1_219988
MIDNALGRHEANIVLGYYIAIFVIGFVTNTIVVIIFISSQRLHTTPNLILFSMSVCDWLM
ATMAKSVGIYGNARYWPTVGKVTCDYYAFATSAIGYASILHLAALAVEKRMAVVSPMTNS
FNGRRMLVIIATLWGFAILWAVFPLIGWSSYGPEPGYVSCSITWYTTDHNNVSYIICVSV
LFFLIPIVTMTFCFASIYHTIRNLSHEATARWGSDARATQETIRAKAKTAKMAFLMVMCF
LFAWTPYAVVSLWTTFGDTHRIPALLGVLPSLFAKLSSCYNPIIYFFMYTKFRCAGKALL
YQEHH
>jgi_Nemve1_220006
MYTIVFLGSLIGNSVVVRVIQELNKMIKRPITYYLITNLALAELLGTSCMLFFRAYVELR
SWPFGDVMCRILNAMLVMSYAVVPATLAAIAILRYRLIVSRPIPPSSEKRTFLLMAALWG
VGMGICLPSFLTATVVQSPLDEETYWCIELFPGDTLEDFPSQKLKRFFLVRFMLNFACPG
IIMVAAYGALACKLRLRVSTRMRCDKCKTNLRPLTTTSVIYLSLCDHERHLLVQVQEHRN
SPTPPISMIVVTSPSSEALEHAGSSSKSTDTAPEQNSMERDLLRMIYAIIVIYLVCYLPY
QIFFLLEYFKAVTPRWRYFDVTREYLYLITCFPSALHPLCYGTMCPFYAMAFSRLILCKK
TR
>jgi_Nemve1_220106
MAWLHGNTSAVVCPYREYRAMQYRGEDYERTAIAVTSLKVILGPPIITINGALLISLIRV
PNLRTPPNLLLCNVLLADLLVGLVVIPMGIPWVLDYGITRSCSYHGAAAAVGLSLAGVSF
LSIQAICIERYLALFLHLQYALYVTLRSTKIVVAAIWLYVICITAVYNSPLAYHFANISL
YYISAHLLVGIVVIYWTYSRIFRLVLRHRKQIDALSGARAGSVGRKESAKHSKRNNVEIP
NANIEHVQIIARESNGYSHAKATPERGGSPARRASCGIDNNSMRVKVLRAEDSRASSGID
NINPCAWRSCELKTAGQVAVLI
>jgi_Nemve1_220113
MAWLHGNTSAVVCPYREYRAMQYRGEDYERTAIAVTSLKVILGPPIITINGALLISLIRV
PNLRTPPNLLLCNVLLADLLVGLVVIPMGIPWVLNYGITRSCSYHGAAAAVGLSLAGVSF
LSIQAICIERYLALFLHLQYALYVTLRSTKIVVAAIWLYVICITAVCNSPLAYHFANISL
YYISAHLLVGIVVIYWTYSRIFRLVLRHRKQIDTISGARAGSVGRKESAKHSKRNNMEIP
NANIEHVQNIARESNGYSHAKATPERGGSPARRASCGIDNNSMRVKVLRAEDSRASSGID
NINPMRVEVLQAEDSRASCGIDMINPMQVPSSGIDNINPMRVETLRAEDSRASCGIENIS
PMRLEVLRDTRDSPDVHSRVTSSIEVEASRLEDADNRNAQGKTKLSRTRRGYFSHARVLR
QSKFAVTMAYVTGVTLLCYAPVAVTFCAIKLTDYDKSAIQVSLVSFTVGISSSLWNPLIY
CRRNTEIRSAVCRLLCMRRDDIMVQVIH
>jgi_Nemve1_220122
MSTNFEENCFLGEKDFFRSFDFHADSYLAVASILSAVASVLSVLIACSNGLLLAAISYKN
TLSPPQVLLCALLFADCLVGVVFLPLFIGYLLSYELFKSCTFYAVTRAAGCFTTITSFFI
LVAISCERYVALFWAFRYPSIVTVPRVLALVIILYTGGGVYTAEFMWGGSSVGVAISIFI
PALGLIIIAGVYFRIFKLVKRHKTHIQQAQCKDPSECQRTNTGNPSAEQPASTGIPSTIP
TTYRKMINYQDNAGAISFDDNMPESHDKTRIQRPSVRSTVFPRRNVAWSLSSTAENSTGS
PTQRKLAVMMSYLVGVSLVCFTPFAVVVFARLAVGNSQRLSEAFSVAVVLLSTNSLVNPC
VYCWKNQEIQQAVRALTQNVMQFVQGHCDNE
>jgi_Nemve1_220479
MNSTDFQENETPRKVLQYFISTMVAVGGPVIFAMNLLAIATFLINRHLRKKSIYLVINLA
ISDALNGAVFSPMMCNYLINIDISHVTLDGDFQFFPRSSDNPLSAPIRTFVVLTGVHLFT
LTLISLERMFATVWPLRHRNSDPRMYVACCIVTWFVVVIFLLAAIAEFNVIAQSGALLAI
LALFIIAVSYLVIFIKVKLQHQQHNNTSQLAVQKERKLAMTLLLVILTSLLSWFPSLVLW
QLPRDIQRKLSVVEHLAINLFCGLNPLWDPLIYMYRMPEYNKALKKLVCKCSRDRPNYVY
PITN
>jgi_Nemve1_220759
MTNVVDINKSNITNDTTKQYIFLPIDIATKTGFFLFYGLFFLLGMTGNILLLIAVRKVQA
EKRRRPRQALGRSLTLVFLSNLAICNFLWSISSLLNGLRRYIDMFTSDWACMGLLLAPYS
LSFINTFNLVIIAFERYFAIFHPTKLPSSSTIKKLLLLAWFSGIVISPGAVQTVKIVYID
YSPTQYTLGCRQVVDTIMKNIFATLTFLLTFHIPNIIMITIAIKTMEFLKKRRKKVMDGN
PGFLDKAHAWRFKDTRMFMVIFITFALPYTVQTIHVILIGILKLHISYYNSYILANISGV
VGYSNCILVPALSFASNRGFRKAIMKICKQRDAKRQEQYSIQ
>jgi_Nemve1_220776
MQDTPDSPGNTTGTTVQKVFTYNGFPIPFVIFMIFALAITLLLALVGNLLIILAIWKNVS
GKMRSTRNLLILNMAISDLLSSVFNIPDQIRWLILGYQVLVDGRVGVIICLLKDFINTIA
IDVSLFSLAFITIDRYFGVFFPMRKYFTRTLILTIIALSWLIPTVFYTPKFAIFNIVSDA
EGQRICVMNVVSVFKDVPQYLHYMLAHFAIVQVLPVVLMMVLYPSIAWKLWSRKIPGITH
ERTRSRTIANNKKITMMFAIIILSSIFCYTPLYVSFYDCIYGRPIAICEWKYFNYYTSIA
ALLFFIPLCINCFIYAKFCESFKRAFKDIVKSFGSGPFCCEKRLFRSKSAYEMSEFGNIS
VRRRRLDEDLPRTEGTIGSYRLNCGFNPEGT
>jgi_Nemve1_220833
MEVNSSNSSALASTYPQDSVAELVTKALACTAVTLAAIIGNLLTIIAVNRNLRMRTVTNF
LICNLALAELLFTVVAIPPFYFEIFAWYDWLQAASHCASDAAEILIKDLAHFTWSISGAV
AAPVLYSYRLNKAEGIISCQEDWTPVFETDVASKGDTIVLFVFIYCLPFVAMATMPAIIG
WRLWVHKAPGEMSSVNTRVLLKTKQKAVKMLLAVLIAFIICWLPVQVVSFLSYYTSKRIP
SAVWFTCLFVMRAHAALTPFIYDYFSANFRAAFKSALVFCCLWSNTLRQWRDGRVQTSS
>jgi_Nemve1_220946
MGLLRTLRNLFYGVVLCTTLFVGIPGNVLVIAAVRRKRLLRSTTNYLLANVAAADLATIV
FAIICGIPYLFTLDNFPDIFCKIFYIGNLPVTTTSASTLTLAILAIERYQAVIHPLQDSY
KLREDTVKYAIVASWIISLGVTLPLYVFSVFENGECSHKYVNYKTYIIIAFSLVIFIPCL
VMLFCYGCIVKELYFKNSVAPQNISAAEEAAMRQKLFKRSACVTVVFVSCFLPVAIIHTL
RLYIGVKTDIRNIAFAIYFLDAAINPLIYSCQSSNFRQAFIEIIKDYCNKARKRVIKKNR
DVTHGDTES
>jgi_Nemve1_221026
MNNTTFGQGWIPFDVSQAIYISEGCVVTVANAIAIIVLLRKSFRAKKSTFFVLSMTVADL
QVGISGILYHLDIIYKFWLDVTVPASLLSLTGVALERAYAVLFPFKHRVSRTRTYIILIF
LLWTCSLNSLFLRRFEVLFHWYIMLGINACLAVITICYVSIWIKMRFGKTFDNEQASRKN
AKLAKTLSIVTLTTLACYLPYTIYLAIYGMGKFTWATFVTLGVFRMLLLSNSFWNVLVYS
IRMQEFRKELCNLARQCAIYTSRRRVRTHQYDRSCEKSEERGNMARDNPAIVLCDLASRD
TYAERGNMSRDNPAIVLGDLASRDTFAERGNMSRDSPDIVLGDLVLRDTYTERGKMSRDN
PAIVLVKSRI
>jgi_Nemve1_221088
MAANMTCIRSYVINPMDSASQHIMTVISYSIAILAAASNAFIIYLMLRAKKPRVLKAFYR
SHASLFTLSLSFSDVLTGTISIPLQNAARIMNIHSSIVCQTHGILILLFPTITVLNLMVI
SIEKYLAIFYPFYLPSTRAVRGLIASMWLLGAAITTAYNINTRNIFPVIVNEDSYTLVCA
PDSSLPTYSATVFAFLILVFILPIVAQIIFALKIRRHLKQRHRWRPSRQALTLNKFLWLS
VVAFTVPCIPWLLYLMINIIFQLKLDYEHDTLARYCTFLSLLSNALINPVIYFFHSTRQF
RQVLCNKRSPRCAVIPRGNGGAFAFQAAGGDVAAVNVGGFGDRVIGCTGDVAAICIGGIG
DGAIGGGGDGAIGGGGDGAIGSAIGDGVNSDDGAIGCDGGGGANVGGDIGGNNGAIGGDN
DDGAIGVSCTMQASPGVGLPHEQEEDVPDYGKVFKESFKVFKEQGPKDSAPQTCNLDFSK
QWKRSDAVLTVDNNQKFHVHTATLARVSPVFEELLTPENLAKYPNKELYLPGKNADEFRE
FLKVLYSAEPVREYKIHFLLPLAHEFKTLVVLKRCEESLMPKVKNETLAFKYLSIAQMYG
LEMLRRCCVKILKYKSLPDLRANRMYREIAPKSGWDITEGRVEILESELGQVQTKLSTIC
EQLITELFGELYTKQSGGRPPPMNATMANKLCFVKDSGIKSPEIRIISEALEKLEKLYS
>jgi_Nemve1_221092
MNQSSIETGLNRLQDQLSSRGTARKVIETLVFIALYAVGLIGNFLVLFIVNKKRKEGKMI
YLFIGALAISDIFLLTSFAVFSSPAIVLGKWPFPEIVCQLHGFCIIYLGTASLLLMAITA
LNRYFRVLGTKYYHRLFTTKRTILLILGAWVFATITPIQYLSSGERYIFNPGKCICFMRH
KVKASSLYGYVIVFIPIFVIIVCYYKIFKLARSHQVSFQQNSKGIGGPSIHDINITRTLF
LTVVGCLCCWTPVLIIDIIDFVQGEFSLPREAYYFYSCVGSSSSVINPFIYGALNPMFRE
EYKRIMPCGYRNTEVQHMATVPKLVFPSRHIKNADLRNGPNEVEFIHLRYIACKDGTM
>jgi_Nemve1_2211
VVAIVTILGNSIVVAALTHAKFAHKARRLFLISLSAADMLVGAVALPMFVFLIYPSGNAL
ASVSDQRLFSTCYRALDIFTGFASMFTLATISLEHVHAVIWPLEHRALRKRFYFLLVTTS
WSLACVLACVFLLTYVGGLLREDIFVYSQTVLSFLSVVIICISYTAVWIKMKSWVRKASQ
RLVGGQVHERNLSMALAIVTLVFVVTWLPFHTMNIIVNFQESLIRHVSTDVIYFTKLLHY
SNSFINPIIYSLKLPEFRAAVKLIFR
>jgi_Nemve1_221110
MARISFKLSEVPRTTICKPQTIRLVRDAYIAAAAINCITMFPTIILNVLLMRAMSRSPVL
RKPSTLLLYSVSASDLLLGLIVQPGYIAKKIGEFTDNFQIYCKSGILTYTMGNLLVGVSF
LNLTAISFDRLLIVTSGLRYPRNVTMLRVVIVIASIWVLMASISASQFIITRTTAFTLAA
LLIGSSVAITTICYILAVRKINQHKTSKIFVNSSETQRVSNVARYKKSTQTMLLVFVVFL
LCYTPYLVVITTAAIIGETADVWSAEAICTVLVYSNSCLNPTILFFRMREIRNAGKQLFR
KNRVAMAIEEPTLSITRTVRNHNTVAILEIIEENSHNRPIPVE
>jgi_Nemve1_221137
MSPLNNSSEESSGDSYFHEASIISAFAFLVVLAVLIIFTNGSVIYFVIKKQYLKTPTNII
LASLAASDVLAGALAIPLIIACNFKYSVCLAMDLTSRFIAYSTVLHLLIGTLDRYVMIVH
AMKYRCWVTKKRARLALAFIWVFSASITLIQLSWINILSPNNPSPSTLTKDLIYGLVCFV
VIVVLSLALMAFALCRIFVVLRRQILKIRKQKRSVERSCRTREKRIQWKAVVIFATMLLA
FMICWFVYFLDGIRNDLQIDFPQKPLWAEIVLLFLRFTSALVNPLLYTYIKKDFKRAMNL
PFLRFDQDDRIQSSGCAQNNSTAGSCL
>jgi_Nemve1_221138
MTFISDHLPASMTSLLLRLALVASSGILSASITCSGTCVFSAQETNVVALCYRSASLDEI
KKDISSTENITELTVASSNISTITGGVFAGFTALRNLSLTFNNIHTIRARGFAGLNKLEC
LNMSDNRISTWEIDRDTELRSLVVLDISGNKALSNTLPPFILTLPSLRTVHGVTLNDNCQ
SCTLVKNYVIKNPEYSNEITNIETENLKQRSYLVGKRSHCRKTRHDVHNNTAFIASFGYL
PLCLMNSKACFASQVTQTEEHLCWDTDNKILNIEYVIAVTGVVLNFTVVFITLWMKQLRG
NATLLLVANMAASDFLISSYAIILTTLRKMAYSEFIGIFTGACSVLGYVWLTSQFVSVIS
SVLVTIERFLVIVFCQKPQFRMSVVTVRRLIVAAWGMGTTVALFPLVGIGTYAGNTFCVP
IDPSRENPYTFYFSTSLTLFAIILYLITIPLYIKIFLFVRSNQLQRGVRKEGALAKKIAI
LVLSNMVFFFLPVFFAALLLLAPKMFKDFSMISMSLLTATVPTILTSINAMCNPLLYAFR
HGHFIRALKICLGCTHSLDTFREHSSSFGSTSQKMEARRQTNCSG
>jgi_Nemve1_221162
MAEDERQIENIIIAIYVCLSVFGFFGNIFVFLDIHRKRSARRTTNDYLLLHLAIGDIMLV
CCSVLTSIFRRLELYPVCLYITMAILITRYLGVFTLTLIAIERHRTLTSVLQLVRLRRRF
VMACIPAVWVISAMFSSPIIWIKNIGPVECRNNITTKDITYAKSFYMFLFMTQFVIPFTV
ILILYYKTAAFVHNNQPRDAHGDIPSAFRSRLGFNDQRNRRVYKTLFAMLTLFAVCSVPQ
YVVYIWSEFFEGYKKPLINADVYLLTFSLVFVNSALDPVLYGTLRIKWRTNFCFACFRNK
YTSGSMFWIARSRPSETLPGASRKNPGYNLTIQDQASPRQELLEIARATRPSEIPDITRD
TRPSETSPRARRHNSR
>jgi_Nemve1_221220
MDHDQTFSNNSSSPPTFECSWTQTGTELWSYVTLCILSSVLSLISNSVFLFTVYKTPSIQ
TVPNFFVCSLSTADLTAGVVANPVYASIAITGISPSGDWLSLVEKFIWIQTLVVTSFSLA
LVSVDRCIAIVSPLKYYNIVSERRCFLSISLVWVMSILLAVPGPFLSGTDLGIFWLNCGA
FSVLLPLLVISYCYVQIFRVVRLQSKQLHSKPLPRRSMSSYHKKASATTAIIIALFIILF
TPNFVFAFLFGLAKDECEVSGLLGPWLWALLVAYSGSFLNPWIYGLRNSEIRRAMRKVFG
GSAVCRVNSQWDKELHSEMGSLKAYRTRDNGMGKSIDQRDRDVSLKTVA
>jgi_Nemve1_221285
MNSSSNLTVYLGSVLSGALRTTVIVFYITVESLAIILNLLLIIAILRHRHTRRSINLLIA
NSAAGDLMIAIWNIPFQLATLSGSSWSVQGTSGRVVCKLIHFMGGMVLLVSPLNLLFITV
ERFRGVTSISMVELGRRGIYGLVVLAWVIPTALYSPLFYFIDLRDEMCEITVPWAYYRDY
MMALFALFVVLYFTIVVLGVMILRRLQVIDVIVQLPEAQRIARKRRLGNAIKMVLCSLGS
FILFTTPYHSLALHTIVSRSVTPLISKLIIAMLLFVCLNSALNPGICYVFIEDIRHAVKQ
VLSTGRVTQG
>jgi_Nemve1_221353
MSSLGSTLLRMAFSAVSLTGITGNILICLIVLLNKTMKTPMNYLLCNLAISDTLLLVLFS
PLYIFQGTFQHPQGAEGRALCATVTGGTLAWTCGYASAYFLVAIAVERYFAVTKPCEPGR
RITKKKLRWIVAGCWFGALSWNSVGFAVWGYDADSGFCKEDWPHKNSPKIYSSLSLLVVG
ALPVCTMFFLYSCVVHKLWFTGENPSGFAQFAALKMRKKVTSIVLAVSVVYTLCWIPELS
IFVTSVFNPAVVKGNIAYPAVVAMVTVNSAINPIIYCFHSGKFRRHLVKLLRCGRAKSCD
LRDLHEMHSGNTQDACVGVHRERRYECEKCEKKFTTLRGMSFDRPFEKKGYKYDNFGKCF
GQPNNMGCNLLAHAEVNP
>jgi_Nemve1_221429
MNQSLSIERQLREQYKIMASRSDSLRIAQVLIWCVLCLGSLLGNLATIIIILRNRRLRTS
TNMFVASLAVSDFGITALNALPFGTPSLWLGSWPFADIACQYMGYSGLCATAASVQTLAW
TAVNRFYRVVKPSKYNSVFSKRRTAKYIVSVWMLASVSSVPYFAGGDKFIFQPAKFLCFF
TLERPLPNVVSLVGAICVPGAIVCYCYSRVFIAVRKHKASITRSRTSISAEDIKITKTLV
AIVCAYVCCWFPVLVIDVTDLLSGKWGKAAWVYYVYGILAISSSAASPAIYAIFNPVFRR
GYLRLFNGFYSSNSVLDISINRKMYESLAMGNSSEEVTSYLDLVKAMSAVDASLDVRLQT
AEVFSRGASRLLLLDPQNKPGRTPLEFWDVVVFLLHDDDPGVKEAMSEVTSLLYLRGG
>jgi_Nemve1_221669
MTGVVFLVAGILSITVSITAITTNSLLLIVIIKNPLHCLRKPSSGLLVALAVADFLQGVI
ACRNLAHDALEAYITGTYQIPGLRSYQFLLGVFTFTFEIMVVIALTMERLVAIYFPIFHR
IRINFKTSIIITIALIVYSVLFTFIQFTSITPMAYDMADILLHHLLPLVTVPLVYAIIQR
RLTKQNIAFKTNEKSEFRRQHAERRLASTVRIIALLMLSTLTPYFVIIVLMSYCGSCDYS
LLIKSYLVSLVMFQSNSLIHPFVYGWRLRQYRNSFRAVFATRWLRGSGRIDVRMNSISAM
KIDSLTNQCPDRLTNQGPDRWTNQIPNSLTNQSLNSLTNQGPDGLTNQSPEPE
>jgi_Nemve1_221896
MSSPPSTFNHSLISNGTNRSSTERSSASIHQEVWLVSLLLVVIIGLSLNLSVISLVMMKK
VPRRNMNLLVANMAFSDFLSLLLEPSSLLSQMTGNSPWIGVSYLADVTCKLYTFTMNTST
WVSLVTLLVISVERFRAVSSVVHVTEKRSVLIILLLVSWVLPGLLNSSTFAFCAANNIGG
TFQCLCVFTMQSAIYAVAANVIFVLLVIVILCLNFAIIRKLVRSQVAIHIPEAQQQKRAR
RFRSATRMVITSLLLFVLCATPLYIVLTIFRMQFLLGVPILSEWSGNMINAVTVLFFVNP
AASPIIYFVFLGDFRKVLRKFCCRKKVIGQPNAEPGLPLT
>jgi_Nemve1_221931
MNNTTFGQGWIPFDMFKAIKISEGCVVTAANAIAIIVLLRKSFRTKTSTFFVLSMTLADL
QAGIAGILYYLDIVNSFWLDVTLPASLLSLTGVAVERAYAVFFPFKHRSSRTRTYVIWIV
LLWTWSLASLFLRVLKSFNFYRIPVLTVCSAVIIICYVSIWIKMRFGKTFDNERASRNNA
KLAKTLSIVASTTFVCYLPYVISLAIDVSGISSWVLPLIINAFQMLLLSNSFWNVLVYSI
RMPEFRKELRDIVRQCAICRRIRLYQHDRSRDTPTQRDSMSRDNPVNVLGDLASRDTSAE
IGNMSRDNPACVLGDLESRGHSAKRGNVSRDSPACVLGDLASRDHSAERGNMSRDNPVIV
SSDLVSRDTVTCDQESRNQPNVHSVEQVSGCGSICVGIKLPQMTMTLLTDN
>jgi_Nemve1_221932
MNNTTFGQGWIPFDMFKAIKISEGCVVTVANAIAIIVLLRKSFRTKTSTFFVLSMTVADL
QVGIAGILYYLDIVNSFWLDVTLPASLLSLTGVAVERAYAVFFPFKHRSSRTRTYVIWIV
LLWTWSLASLFLRVLKSFNFYRIPVLTVCSAVIIICYVSIWIKMRFGKTFDNERASRNNA
KLAKTLSIVASTTFVCYLPYVISLAIDVSGISSWVLPLIINVFQMLLLSNSFWNVLVYSI
RMPEFRKELRDIVRQCAICRRIRLYQHDRSRDTPTQRDNMSRDNPVNVLGDLASRDTSAE
IGNMSRDNPACVLGDLESRDHSAKRGNVSRDSPACVLGDLASRDDSAERGNMSRDNPVIE
VLGDLALRDTPAEIGNMSRYNPAIVSSDLVSRDSVTCDQESRNQPNVHTVEQVSGCDSIC
VGKQLPQMTMTLLTDN
>jgi_Nemve1_222206
MPNFSNTTVVVMKMVLYEVMATTGLVIFLANSLTLVTFYVHKNLIRRSGYFLLSVAVADT
LIGLSALFTNTAKLTDSYHGLFRVFCRLFSQVSIASICGLIIVAIERLYATYFPFKHRCL
QKRVFAAGIAIPWLLTLSISVTYIQEYTYQFAKKGKTAVSMAGLVVICAAYAAIFIKVKK
QHVQHQQAALPRAQRRERELAKTLFIVTVLSLLCWLPDSVYHFVPYYDGKSVQHRVYQFL
RLMNSMVNPLVYVCRMKEFRRTLGYLLRLVFCCRRNNFVAPNTIQDHVGTLERKCGQPVS
RDLASLEQQKEFIDNTAKDAEVFDSRVKEFLRSSEDLMGKTTISSTDRRTIDKECDQLET
RWHRLKTDLGKEERK
>jgi_Nemve1_222268
MHSSLPVWAIRVIRALLSLWQLQHRIECLKQHIYDVMIWIRSLLLASKHVNARITEGCMV
KSGRKRRERESIGYVVVEAAREVHFRSEYSLKDLRHVEKCGMVNNSLVELVLNALHEEQP
RNITSEKHKLASNTACASSFARWNATHKGFSHKKRGMCLTSIGNGSKGKPKTAENRAAIE
DEHCILEEASTLLPRKKNSGLECEKHKLASNTACASSFARWNATHKGFSHKKRGMCLTSI
GNGSKGKPKTAENRAAIEDEHCILEEASTLLPRKKNSGLAHPDPFKKFTVHLKVGQCTGS
DLGGGQLTLASIGQGNTMSHRRQATPFPKAKSGIRNNDTEAGFLKKGKSTARESTNERVT
RQTPTLPLAAGLMKNKEPKNGKSQSQIITSNGQEEGNLLWDRCFVLSFETLTLFKCLDLK
LKMDLFLVVLIALQFLVSIVGIIGNVSVIRVVWSTRSMHTTTNYLLANLALADIITLSTN
PYLYKFVFGSLHFGYNGWSNLTNEWICRVLLENGIVGVFVCVSVAFLTVVAVERYHAMVK
PLSHRFRLGREQVWKVVMVIWFVSILLNIPIFIDVKFDPQLNVCRSAFDFTTGKETATYL
AFYLGINICIPGLIITACYLSILKGLLITNSICSETVETIQGREEKKKLAKLLASVTGVY
FICFAPFVIFMIYLTAEKFLNSQDKNSSPLLNYTYFVLTSLIFSNSCLNPVLYAFQSSSY
RRGFAKLYTCNCLKARRQIVQVESFSMATDARLRTQQQSTHNL
>jgi_Nemve1_222485
KLEAGPTLPGKQKDGPMFLWKQEGKESLLPWKQKCGESLLPGQQADIVTVATLPQFTLEN
RYACSVVLSWRYDFRELEGERDAMCCGYVTLMAEDVLNGKYGVHEETECTAAKRNWMAVK
SVSLETSLVLNSKLTSLLHITTMLRGGLGLVSGAVSDCLRDSDQCLLYADNVSGPMKGVA
MVISASRREAQVKLYTSTFNYSLISNGTNTSSSGRSTASIHQEVRLVSLLLVVIIGLSLN
LSVISLVMMKQVPRRNINLLVANMALSDFLSLLLEPSYLLLEITGNLPWIGVSYLADVTC
KLFAFMVETSTWVSLVTLLVISVERFRAVSCVIHLTEKRSVLIILLLVCWVLPGLLNSGG
FASCGAKNIGGTSKCVRFDTMQSARYNTAINIIFILLVIVILCLNLAIIRKLVRCSQEAI
HIPKAQQQKRARRFRSATRMVLSSLLLFVFCATPLYTLLTIKRMEPLLGVPILSEWSGNM
INAVVVLFFVNPAASPIIYFVFLGDFRKVLRKFCCRKKIIGQPNADYHLRNEEPEELYS
>jgi_Nemve1_222560
MSQGTVDQLAQDLANRPLVAVTIETSLLLLIALTAFVGNLSVLYVLYKVPRLRSVTSYYL
VTLSLSDVFAATLVMPIAATNSALGRDVFGDAACQIIGFIGYTLVFGSLQTTTLIAVNRF
FCVVKPILYRKYFKSKPTILMIVGAWTFSIANVGVVVASGMARFKFFPGRYCCMLSFPNS
LSEKLFTAFAQLMFSVFPTTIVGLCYWKVFKVVKIHNENVSSTLNQGPGNRSLPRDETQI
TKSVLALVCGFVVCWFPCATVSQISAYMFVPRGVEMLFIFPAFLSSAVNPIVFNVFNKPF
RQEFLRVFRLDRKEVRVVTVNPMSSVGHTGSITNESTQQTVLR
>jgi_Nemve1_222805
MCWDLGLSVCKFWIFVDALCSGASICNLSLIAIDRYLVLSCPFSYREKMRKPRGFIAILA
VWLYAFVIASLSLTEPWSPDGFNASFSCAKMDKYYYAFAITMSFFLPLVVLIIAYSMVFK
VARKQACLVRRADDPQGHLEYRTETSVVSSFRETQTRESTRKKRRRRKSIVRELKATKTL
SIVIGTFITCWAPFFIIMFIVQFCHDCVYNSWLTKEAQMTIGTVFVYVLPLLNSAANPII
YSKFNADFRLAFKDILMSMFRLHRI
>jgi_Nemve1_222806
MNGSDSSEPCGSHYTPWSLIAQAGFVVVILFLDLFGNLLVCVAIYRYRRLRSVTNYLIGS
LAVSDLLVACLSMPFRIYHTLHLMCWDLGLSVCKFWIFVDALCSGASICNLSLIAIDRYL
VLSCPFSYREKMRKPRGFIAILAVWLYAFVIASLSLTEPWSPDGFNASFPACAKMDKYYY
AFAITMSFFLPLVVLIIAYSMVFKVARKQACLVRRANDSQGHLEYRTETSVVSSFRETQT
RENTRKKRRRRKSIVRELKATKTLSIVIGTFIACWAPFFIIMFIVQFCHDCVYNSWLTKE
AQMTIGTVFVYVLPLLNSAANPIIYSKFNADFRLAFKDILMSMFRLHRI
>jgi_Nemve1_222816
MQIVGYQIELSKGTVSSTLNTASSLGHTFRLLPFVRLSTPSSNLKKILVFSSSTVVSTTL
IFYRKLVRASGSVTHQAWLGHASSLARSRNTTYYLTLQLAIANTLASMSLLPININLFVV
ITTTRVYCALVNAQRYFSLFLSFYLMAFISAERCWAAIAPLNPPRGRTLRRSVAGVWVLR
ILLALPPSYFLPPISAHDGCHVVNECNTLDGAIGVCVLEVLEVAIAVILISGSVLLCYLS
RVAAERTYSTAQMVKTFRDTFVITIATMTSVLAVSAPLVVFVIAGVDDNSLQTRGAFYSA
YVIISCHVVTTPVITILGYRPNRDKFKKYICMDRTYMYDFKVKHAGKNAIMLLDFKDLKL
SGVSLRNTQNTNGKSIKTTGTKVAETEASRSENLASENY
>jgi_Nemve1_222831
MTGVVFLVAGILSITVSITAITTNSLLLIVIIKNPLHCLRKPSSGLLVALAVADFLQGVI
ACRNLAHDALEAYITGTYQIPGLRSYQFLLGVFTFTFEIMVVIALTMERLVAIYFPIFHR
IRINFKTSIIITIALIVYSVLFTFIQFTSITPMAYDMADILLHHLLPLVTVPLVYAIIQR
RLTKQNIAFKTNEKSEFRRQHAERRLASTVRIIALLMLSTLTPYFVIIVLMSYCGSCDYS
LLIKSYLVSLVMFQSNSLIHPFVYGWRLRQYRNSFRAVFATRWLRGSGRIDVRMNSISAM
KIDSLTNQCPDRLTNQGPDRWTNQIPNSLTNQSLNSLTNQGPDGLTNQSPEPE
>jgi_Nemve1_223523
MEQSTVGSTATTTRPPSTSSSALPAITIISVTILVPTLVISVLGNVLVCIACVASKRLHS
YTSVFIVSLATSDILVGVVSVPVWISVQLNGEPSMVTMPTMYMMWLCLDIINGTASIMNL
VFISIDRFLAVCHPYLYHNLMSRAKVAMTIVFIWAYAVLIAGLYPTYWRGYAIFVFVLAF
LVPLLIMIIAYSMIFKVAIAHARSIRAQSLSFNTTANPRATNIIQDLKAARTLSIVIGTF
VLCWCPFFILNIITVYCKSCPIWFSVVIAVKILHYGSSAVNPIIYSCMNRSFRAAFKAIL
TRGVFRGNRVGSLDAGSTITRSLQVIENST
>jgi_Nemve1_223660
MCNKTLAYASQDILSAVMVSEGVMILFANMLTLATFACNTHMIKRTTYCLLSVAAADGLV
GFSAILTHTAQITCTFNGPYKIFCQFLWQVFQSASLFGLVLVAVERMYATVWAIRHRNAG
RRWYLVGIAFEWVLSTVMGILYVASSKEISRWTKTVLTIAALVVLSIAYVAIFIKVKKQS
QQQSCQKTGQERIKREWELAKTLSIVTAFSLLTWIPDSIYHFVPGYASISAIHQSFQVVR
LLNSIVNPLIYFLILHNFRRALRSTVKRCFFCKEDQIAPTNDLMNL
>jgi_Nemve1_223917
MNASVDDADTSTAKTLIPLQQVLSVKVLVIALNSILGVLTIAGNVLVLYVKRQESRPSPA
SACSMMRYFVMSLALSDILASLISLPVTISQMVGWFDLETDLMCKVVRYIGIVGPVVTTN
NLLVMGLTRYACAFHPLKVPSRRTIIQCIIAAWITGLLLSLLPASAYNVIPVDIDVESAT
RLCRADPSHKHLFLGFSVCGYIIPCVVLTFTSLAIARFLRRKSKQVCEKQSSPIRRENAW
QYEGNKMLISVTFAMILPYFTFFTYQNMTLLWKVPFSFTTDRIIRFTMNTVCYANGLCNV
LIYFYYMKNLRTIMKRILGSIWCFLVL
>jgi_Nemve1_224071
MEPFGARVFRFFLVALVLSASLVGNAVVVHTAITARQQTKVFLYFLVANLSIAELINTCT
IPFLVVYDELGTWYFGEFLCHIVSPLQVTALLVTTSTIAAIAMYRCWFLAFPMIAQRLPS
SRRLALLVITFIWFASIVLVLPNFIYNTEVQGPHGHVWCLTLFTGDTIDTFPSTGLQVLS
FLRIAINFVVAVVLVTASYLIVLYKVRALGKRSRVYEHNSKGASQTERNVEGFELGNMCH
VNPAFCADHDEQRSYENTQSSEQQTILNVTTFEADIFNLFYAIVLIFIIGYYPYQIFYIL
EYTGKISIHWRYLKITRKYLLLLAFFPSALHPICYGTMSNFYYKAFTKFILCRN
>jgi_Nemve1_224293
MDSSANTTWYNQTLNANPHQSFYLQLAVLIFGYVFTSTGTLVNSFMLVVFVFSKDLYSPE
MLHLANISLTDLTFGVEGLVFAYMNQTGTLKSEFSCNCFVFFLYMNSISSILNITMLTIN
RLVSVLKPLTYQTLLTTKRTLVALSIAWVVSVLHGLTATLTLPTDSWHFNFSDSRCILHS
RFSTYHNLYNLLLVTLNTCIMIAAYTYILKTALKHKRRTFMAYYVKGETGTARASMSNAS
VTQNRQARLTDLRGTKTAGIICFVQVAVWYPYLLIAFLGSLQKDTDNTVKRVNIGFLGPF
LGCLVNPLVYTVRNKNIRIACRKMFRVCMIRARFLCPC
>jgi_Nemve1_225174
VMMNASVDDADTSTVKTLIPLQQVLSVKVLVIALNSILGVLTIAGNVLVLYVKRQESRPS
PASACSMMRYFVMSLALSDILASLISLPVTISQMVGWFDLETDLMCKVVRYIGIVGPVVT
INNLLVMGLTRYACAFHPLKVPSRRTIIQCIIAAWITGLLLSLLPASAYNVIPVDIDEES
TTLLCRADPSHKHLFLGFSVCGYIIPCVVLTFTSLAIARFLRRKSKQVCEKQSSPIRSEN
AWRYEGNKMLIFVTFAMILPYFTFFTYQNMTLLWKVPFSFTTDRIIRFTMNTVCFANGLC
NVLIYFYYMKNLRTIMKRILGSIWCFLVL
>jgi_Nemve1_225244
MDKLHEEVCQEFLALMMDKLHEDVCQIRHKPYLKAPDDNIDPAEAANITWDNHRKRNESL
MLNLFDSVDCCKQGIIIGGNILTLAQPYGSRYRFYEVSVSNRTILSEEQTRLNVYVAVLG
VLLVCGCVSNSTVILLVIAKRVPRKTINLFVVNMALADLMTILLDIPYKLKIYSRVNTTW
PGGWLGDVTCRLFSWLFNVINWVSPLTLLVISIERFKAVSSTVQQPGLSRCLVVVFVSLS
WLLSGLLNLPGFFICYVKPRTNFCGCYYTRPTSAYFVGTNGLYVCLVITILSINFAIIRR
LVRSEHSVNLPEAQRQKRLRTFRSAVCMVLCQLLLFVFCATPLFAFVGLLHLDTLGIISI
PFDSSMLIKHLRLYSLQTLQLVQSYTLSF
>jgi_Nemve1_225269
MGFINFTVDYELPSRKISFWILEASISLVVTLLAFGGNLLVCLACSKHQSLRTIPNILVL
NLAVTDIVNSCTSLLALTVTLLSGEWLFGATGCYMQAYTAYTCYAATLVTMSATSINRYT
MLCAPVRYRKLFTRKKMAIWISVVWIIAFLFGIPPLPWLSWGDYVFDSGYGLCVTDITNS
PSLNNMLFSFLAVNIIVIAFCYVNVYKAIRCHRKRVGVSLRVPSLTNSHLRPEDVHTSYT
IFIIICLYGFCFLPTFILGIVLFAGYEIPREAKMFSTLSIATGSAANPLVYASRNRRFRR
AFCEILKCA
>jgi_Nemve1_225636
MNMSSSDERFNALQENSLSRGTARVVIESLVVIILCLIGLIGNILVLRIVKNKRSEGKMI
YLFIGALALTDVSLLATYPFFAFPVMVLGKWPFSDFVCQSYGFCILFLVSASLLLMALTA
INRYFQVVRTKYYRRLFTPSRTKFFIGVALVLACIVPVPYLASGEKYIFIPGKNYCFQKP
NTKIASMCVYLNGSCVMLVLTACYIKIFKTIRNHQARVTSIQQNTDSISGPSVQDIKVTR
TLFLTVMGFVFCWTPVIVIDIIDMTRGLFSLPRELYYLHSFMGTLSSIPTRCSWSLYWAH
LFNLYILGSELLLFLPPLQAQLL
>jgi_Nemve1_225653
MDSHSSSKNGNHSRNATDLRTGTEDVKRIALILFYAVTLFLGVFGNWCIIAIVIKVKRMR
TMANVFILNMAVSDLVVSVIDVPRKLQIAITMSYAYEVPSFDVVKVLCKILPFTRELSYS
VSSLSAVMIGIDRYYAVICPMEQKPRVLSPKVTIPAIWLISALAYSTNLYTYKATKKEGA
FYCSYRWHPLPEKETEELFLLITFVLFVALPLVALVFVYALIAVKMMNRSIPGATGAAVN
SHRVRGNNKIIRLSIAITTAFFICWVPYYVLLLTLTFNIRLGDESIEISALILVLADVFE
ALTYTSIVTNPMICLAFSTNFRQALKELMLCQARNLQANNTNRTRIQQSMTMAYSFETIS
MSVESVNKDVHPRRRGVYIVTP
>jgi_Nemve1_225716
MSSVDKRLNALQEKSLSRGTAPIVIETLVFIIPCLVGLIGNILVLWIVKKKRNEGKVIYL
FIGALAVTDVSLLAISPILALPALVLEKWPFSDLVCQFHAFYMISLASASILLMAATAIN
RYFQVVRPNYYRILFTPSRTRFLICGTFLFACFAPVPYLASGEKYTFNPGKGLCFQKPNL
KPASLYVYFTGSWSMLVLTTCYIKIFKSIHNHQARVTAMQQNSNFISGPSVQDIKATLKT
SRCQGEIKVGFTCALPQNRLDLIFTLGSLIIASLK
>jgi_Nemve1_22729
LVIKTFALSSISLIAILGNVLVIAAVYRVPRMRTVTNYLIVNLATADLLYVLIDVPPFYL
EIFNMFEWCLETYIRSIYFCKVVNFGQCLLVSTSVLTLACIAADRYFAIVRPLKRILTKP
VFRWLVPVVWVISAGLATPILYAYRVINYQGYFVCSEEWGPGLDVVQTSRIYTLVLFVVG
YCVPFVVMATMYSIMFTKLWVRKIPASACSRSCQIVESRKKAVIMLITVFVVFVCCWLPV
QVLGFMWNYGEYDIPAPALFACKILMRVHAATSPCIYAAFSENFRNAFKMVI
>jgi_Nemve1_2285
IYELVMAPLWLSAFALLDVLIVIGNMLTILTFIHSPHLRRRSMYLIINLAVADLLIGLIP
LPIFFSGFYYGFIVKLGIPRLLALLHTPLDSWLGLVSIFNLVLISIERLLAMVFPLRNRR
ISGRVYRYIISVSWLLPGIIVGLHSWVMFHGYRYVSADAFKYLSLASTFVLLVMLLTVFS
SYTAMVITFKRQSYHTHQMGNLNQVTQRKQVQEQRLTWTLFLVTAASLITWLPFLVINQL
YRFTSLKISIELAEFTVLLHYLNSVINPIFYVGRISEFKRSLIKLLCKRCRNDDVRDL
>jgi_Nemve1_228796
MITILIIIFALLGNILVVYAFCNYHRLRANVTNYYIVSLAFSDILTAGLVVPFELDQTIR
DGIWTHGRITCQLWTTLYLLVVPGSIINLCAVTLDRFIVLHMPLRYTTIITPRKAIVAIV
CLWTYALVTACLPVLGWKDQNYDYILFNACYFPLLQEYVMLINITNFLLPMIFMAVFWSL
IFKIAKKHQRRVKKLERSMSMVETTMSLSINGNEAQNGRPSMSEGGKKKTIRKHLKGSKY
IAIIVGTFFICWLPYTLLSLGVSICGTKCFRGTPREVHNILLLMGYLNSALNPYMYSFHD
RQFKEAFKNILFNIQSHKVWDLLRRGNNE
>jgi_Nemve1_23333
TNIFLANLAVMDLCIGFLMFPFSVTTVLRGAWVFGDGVCQMNGFTNMAGGTCTILTMAVI
SVDRYRAIVSGPGHKLQVRHALPLMTGVWLWGIVVGLLPILGWNEYVFAYGSICKMSFKK
DPGYIMFAAVTCFVIPFIIMFYCYLRVFIKLMQRKWNRASAKNRESHHMRSETRTAKIVF
SVLFVFSVAWTPYVIVHLLQASPEITLPTNVTTFVTLFAAMHSFYNPIIYVTMNRKFRSD
LYKL
>jgi_Nemve1_23357
IVESIFLCVLMVVIIFGNTLVCLAFYRNRKLRTTTNCFLCSLAAADIAVGVFSVPYWVYF
RLGKIYITYDIICGTASIINLVTISLERCLSVTQPAIHRNVSPLTIGLSIGFAWVYAIVV
ASLTHVKESQMTWYPIFVSIASFFLPLFIILVNYLMIHRVARRRARARHLRSLKREIRIA
VTLAVVIIAFILTWLPFFVILLFSRYCSKCEVPYRVIVPLVKWMHYSGSMVNPIIYTYRN
RDFKRAFIKIL
>jgi_Nemve1_236675
MNCTKTYFKLDNIAHLAVYFGVNVLLGAMSAVLNAFIIFVIMSSERLRSSPSYLLISNLC
LTDLATGLISQPISLMVVLKESWFGVHCSVIKAQFGGVPIANFFFGAASLLTATVISIDR
FIAVHLQNSYRLVVSKKRSYVIIAGIWLYSLLTLAYQADAPLPFFYIVAITISVCLIVLC
VSYRKCFTAIRNHKQRIADMSNAATEAVDLDKYRHAMITMVISATVLFGVYFQLLCALSL
YRRIRFGAEILRLSETIVYFNSTFNPILYLCRIRDIRVGCVRIIRNLRCNAVVDSNSQKL
NAVNPAGH
>jgi_Nemve1_237719
MANVTLAVNTTGPAVVASTTPIPMLYNRNPDVDSWVTILLAVVYSFLCIIIVSPNYLTLR
ALYTTKGLMYRHKYLLGNLAFCDLLVGAFSVPAFAYNMMRWPSYAFLAYEAVDAFAGFSS
VLTLTVISLRMFKAKVKPANDSFPSGRSECGLLVGIWFAASLITTFNVVSLLVLFKELKY
IYYFYAVVGVLAVCGVIILVSLLTVMVLSCACACCKKKSADNTSDSAITTSIFIVTVISI
IFWMLPYIYFTYNRVCDVCTPALPAIFFYSTRMLLYIKSFISPIIYIRRIMPFYNALVRI
LTRECFGAPSG
>jgi_Nemve1_237937
MDFNSSNASINGHDCPQRRETQGEIAAKFVAYSVVLVVTLMGNVLVIWVVHRSPGMRQKT
INMFIVNLSIADLLMALFTIPRLLSEIVSEQGMWLVTGLLGEALCKLTVFIQEVATAVSI
QCVVILAYDRFRAVVYPLHSATMSTASRVIIIPVTWLIACILHSPDFYTYHLEVYQNRTY
CIYQWSEDQQLHFQITRNYYLALFCILALLPAALLVVLYSAICYTLVRHGQLAKIRTSIA
NMAPTAYQKRKEQEHNVMRMAGAIVIGFALCYGPFNTFVFFRIFVWDFWSPCGIEAINFI
APFLLFSNSALNPILYFAFSENFRHGICRVFSRKPTGATSSSRYCIEDGKDIFIKHDGRQ
ESASSFEWQRMEIKQG
>jgi_Nemve1_238362
MADAVNVKKLKVAELKKELQQHGLTVKGNKSDLQARLTEFLQGQGVALHEGEDVEGDDDL
DNDDHDEDDVLADDSVDDLVAEESLSEEKKESSSLSADEVKSGKTEKIENPLPANGKEKK
SSITAAKLTVNSAASENERKLQRMKRFGGPVSENDRKLARAERFGINLKETGKQDVNTTS
TTQATPIDVNKLKKRAERFGVVSPAVSNIVEKEKLLKRKERFGVTTVAAATADPLEIKKK
KRAERFSNRKSSSLKNLPEKQRKTVGASSLNLCAVNIDRYINIKYPLHYWGIVNCKTCLW
SLVVLWVFAFIVASPSIYTTGKSIEWYWILYALAALVLPMIVIIFCSSEIIKITRRQLRR
ITPSVRDRHQVVAIRVRKNRKDIMTFVIITIVYLVSFTPNLICCFIYFFTPLDKRGSSMP
SYFLWSELFLLTSSSLNPIIYSSKNRDFRAALKRLHGCKG
>jgi_Nemve1_238695
MVANKTLAMGEDYIQCAVSNLMTWNPSFTGLGTKISSISAAVVNFLTLPWTAALNVVVLK
ALLTVPTLRVRKSNIALSLLAVTDFLSGVTSQPLFLAREVTHLTAVGPLCTLENAIHFCV
YVFSGSSLYHLLIVTYDRFVAITRPYEYPQLVTKRRLSHASLLSWIINIINAVIRYSCSS
DEKLTFWMNIFSLSNIFVFTWVIVYWNSRILLEVRRQKIQMKTQAVAVADVKAKQKENKA
AKTAIILLGALMVTYAPALALVPTFLLKPSLLKSELVFSFIAWVETFMLLNSLTNPLIYC
LRSRELRHHMARKFKWFPVGFPFSASRWKSYMLREKTGNGRVIKIGETGQKH
>jgi_Nemve1_238699
MTSQASNVIPMTDVPTSSPCTVHTVSTGSILTAFCYGALIPPTVLGNGLVVISFVINRRL
RTATNIFILGLSLSDLLIGSYSLPFWTYIVSYDFLSVGICYKSLYQTYICMDILTGCASI
LQLTAIATERLFFTISPLKHRRLPRLVYYIMLIAAWLFSTFVAALQPVQSESWEHIYSVF
LLVTCFIIPLIIIISVYLYILHVGRRQARPRRSSQSSVGSSGGYLKEFHIFITVIVITGL
FVTAWMPFFVVTVIATLCPSCLPPVPQVYHLVRFVKWMQYSSSSVNPYIYAYRNVELKRT
FWKVLESCLCGLYKRDRPGSINDFHRRSEVHMPGCPRKMNSTLARSAHVNASFKDEMENS
VAPERFQSIPGQLTFERQGCKENGRETSYLDEEIVNLGPAPQRFSLQPKKTTRGSTIMNG
HSSLCPGKIDIVKNRQTNPARNHHRSASVSNMSGPPRRGTGASQVGRPRTSTHSDVRESR
DNPGMKSDSRDRESRDSEGSRKIRTSSFATDVARLDTDSASKYRGGTRERWRTDNVSTRR
NPSDNQASYV
>jgi_Nemve1_238729
MTSQVCLAPACECSLDTNGLLMAACKVQHLGDIRANILHPRNVSSLVLHVVAGFTVPSNG
LQMFTNLINLTLENNSISAIAPHAFKGLDNLQSLNLRHNNISLWEGNISRDLPSLEILEL
DGNPVWKPTNNVLELGSLKEIRGLAWSEACGAGCNLVKNLTDPKIAQYAKGHFDQYVVWH
CRGFEFTVSETTRTFARYNFLPTCFDTNIKCYSSEVVKVPRHRCWDTDNKFLYVEYFIGI
AVIILNFNVVVITSTTPLLRNNIAMLLVSNLAISDCVIGVYSICVTAARQSASYQVYVTF
LDRLCSVLGFMWVLGQFETIQTSLLLTMERYATIVFAMRPRFKPTQRVALTAAGISWCIA
ICGAILPLAGIGSYVTNTYCVPIQPSQSVPSTYAYSVGVALYGILLYAITIPLYIHIFLF
VSKTSHQAGVKRDGKIARRIALLVVSNMVFFITPIIICLLWLLTDIFKKDISVEGRNVLV
GVFPTFCFTFNSFLNPLLYAYRNSRFKIVLKQKMRRVFQKNVVMDISLRSTSKAT
>jgi_Nemve1_238911
MTSVNISNFTNSTFPPGPQFDYGPAFLGSGIALAIISPVTIVLNSLLLLTIFRDPFKTFH
SPSAVFLVGLALTDLLTGLVLEPLALTCYFFGYYKHPHWQSMCPEIWQKIGILSIAVNNS
SFLIVLAFTVVQYLAVSWPLKSRVITIQRSVFCIVLIWAYTVLFAMLREIGVRKELVELL
DLFLHSTTVLVMMVVFYVLLHRAFSRKCKRGYILRAESSMQHDANTEGARRQSKHLDTER
RFVRINLLLVLLLLFCAVPNTIVWYIYLFNENLRNHPKLFLVRIIVDNALWLKFMLDPVV
YAWRLPKYRKALKSSMSMMRK
>jgi_Nemve1_238927
MSHTMTTPIPTLSSPTSDDPTEEETRAFNVLFSILALVNLTGNSLVARIILRHRQMTSSL
NGYLLINLAVSDVMVALFMTPQYVFRFTFTHPGGRAGDWLCKMITGGNFIWVGGAASAFT
LVAIAMERYHAIVNPCHHQLTRKRLALTIAGSWIYAILFNLPLFFVIGYEKHGDDFRCPE
KWTNKPLAELYTVGAFFIFGAIPIGIMLIVYPMIIRVLWQPNILPTQRPIIEKRQKAVRM
MLVVTVLYFVCWLPNLVLYMMSQFHSDVYGYFHIPYVISIILVGLNSTMNPFVYSLHSSR
FKEEFRRWFASSNTGKRLLVKDNKECNYGYERFDRQ
>jgi_Nemve1_238928
MTSDILADAALAALFAVLVAVDIIGNAFVCFVILKHRVGVTLIHTRTAMDYLLANLAASD
ILLGVFVIPRYIIPGSVNPMGFKGDLLCKFVTGGVFIWVGGAASVFSLILIAAERYSSVV
YPHKPNLRISKARLPDVLLSCWIFAFILNSPLFIFMVYDEKSEFCVEEWPSYVLPRAYGI
LWLLYGGLVPIAAMACLYAQIIRSLWFKHPSLTINTRSNVPKVLATPKPVPKMRRTNVDE
LASSDITVGLAWGRQVSGTQEPKIRQTNVDELASGDVTVGLAWGRQVSGTQEPKIRQTNV
DELASGDVTVGLAWGRQVSGTQEPKIRRTNVDELASDDVKVGLAWGRQVSGTQEPKIRRT
NVDELASGDVKVGLAWGRQVSGTQEPKIRRTNVDELASGDVKVGLAWGRQVSGTQEPKIR
RTNVDELASDDVKVGLAWGRQVSGTQEPKIRRTNVDELASGDVKVGLAWGRQVSGTQGNV
SVDCFGRA
>jgi_Nemve1_238961
MGPTTGSDAMVWWPVLWMLESMLIIIANTTAIAVFHSDGFRFRKSIYLLLSLTVSDLLVG
LSLFAQAVVELSGRESRVAGVILNGSTSVYQLSIMASIGSFTAISLERTYGVFFPFKHRT
LEPKNYTVCVVTPWLIAGCLEGCYYIPPDALNQEKLDATISLLKIIYVSLCFIVMVLSYT
AIWIKMKFSKPLGQNGNLTRKNAKLAWTLFTVTLVSVLCMTPIGVQQIYEQLCGCDVDHD
VTNFLLMMMNANSFINVVVYSYKIPEFRQQFNAVISNYVYCCCHCRKRVATVSLECPPTR
AVPANTRGETKSSASTSQRSGFKMSEVGNLGPERGALPSECCVEPGNSGHSSPTITPGEE
RSAELQPQ
>jgi_Nemve1_239384
MIPVGNNTNITMPAGAKNSVGSTIASACFIVIVMLLTIMGNLLVCYSVFYYRRLRSPTNY
LVVSLAVSDLLVGTLSLPFRLAQLLNEENWPSHLGREGCQFWIWVDMLCSGASMVNLAGI
SFDRLLAIKQPLRYREKMTSKRALILILVVWIYAASCAFLSFVEWEGESTIAAYPQCGIR
ARVYITLMALAAFFCPLLIVIICYGMVLQVAIRHALQVQKEKEQIALNVSPEPNSNNHEE
SGETSLASPPVIRLKTSRSSSHRKDINFANGHAKHRNPASSTFHIMKQIKATKTLAVVVG
VFILCWFPFFVIFVTFQYCDTECFGEERIPPAVKRVLLIIFVYVLPVSNSAANPIIYSCF
NQEFRVAFLKIFYKMVGKRYRQKYDYYSTPTAYS
>jgi_Nemve1_239832
MFSSKLNSTHNSSTNGSTVHVMDSSMSDAEIIAWCFAYVVVSILIIVGNSVAIVIFTTSK
LMRKRTNYFLLSLAIADMMVGCLSLPMYIYNFVTYHRDSSEVIRGIFLTLDVFTGFASIF
ALAFIALERLYSVALPNWHHTTPSFVYTIVITVVWVLASLLASFRLMFTLGVIKEEVFFN
TTTTCSFLSLAVIIIAYIGIGIKVKMRIHEKSKRAMEKDRKLAMTLCIVTLIYVVTWLPF
YCMNVAFRFCKFEDTLCTEVPYKFVYFTKLLQYTNSFVNPIIYTFKIPEFRVALFQLIGR
KARRRQSSALISMRDIKGSDRKNGHYKNGHNGNGNFNDAVFRKSRAESESVM
>jgi_Nemve1_239944
MAFFNNTNSSLLYNSEILTSRNLTCYTTRRNFDHIESMEGIYMVCNIFNTVLALIAVFAN
ALIMLVIWRSPPLYTPSFVLLFNLALSDFGVGALALPPFVIKKFVEIQLFKIDRGSEAWY
SALAIYCKSGLTADVFGTLFAVSSYFFLVAISMERCLAIHLHLRYNQIVTIRRTITASVF
LWLFATSLVTFRLLLDLRTVIKVFSFLVLTIVIVIYANVKIAVTLRRHTMQIRSQALPGN
FTSVGISKFKKSMITLCLIFFLFVICYVPFLITAIGYASYVPDYIYLALSAVSTSIVYLN
SALNPMVYCMRIGEIREGVRAAFGIGSRRVANSCTV
>jgi_Nemve1_240023
MSSATADNFTTQLQANQNGSFYFGDKPIFFEPVYDSCLIILAVLIIAINVLITVLFVRKR
ALRTKTNTLLVSLAISDLNLGFIGIPTSVACNAFVYYPSTQGLCITSAVIYRFIAVSTIF
HIFAITIERYILVIYPFKYMSMVRMARLRRVIAAIWTGSFFIAIIQLAWQDFTNFNSADP
IKVTCALVYNIFGIAICFVIPLCVMAFTYYRMFMVIRRQINQIKKQSLASESTGETHKAP
LATEMRAITIFALMLGIFATCWSTWYLGLISEYIIHPDEEDYETYDRWFSVFDFLRFSVS
FINPLLYTFMKLDFREALRSLIPIGKHSNNRRQRREIYMSLGAIRSKKEKTQFLSPPSDR
TIDTNSGA
>jgi_Nemve1_240325
MKGTLNASFIEATAVEATQPILAILLVIIIVVSAVANTLIMLGIYSDSRMQTPTNTLILS
QSVADLGTTVFVIPCALISVACGGWRLGDIMCAVNAFLNMYLTAITVLNLTVIGIDRYFA
IVHPAHHKISRKKAIYVVVFVWALALLPGLPLLALLSDKVILVYFPGFFVCGQEFLYPTG
QIELGVIILICTLFVAIPLLVILFCFKKIFRVTRDKKHRICPCAMSNAQKIAIQVYAKSA
YTSMYVIITSLLQVFPACFTMLLVGFQAITIPEGLASTFKIVMWSHCFVKPIIYAARQRY
FSRRILNFYKSPCCRGMRARSFFDRCILIRIKHQSHECESRKTSLNGRFPQTSRNRSISV
NLKSMLQVTRRQSNDSKLRDFSEI
>jgi_Nemve1_240722
MAFTANETLENQTVSTLAIWSTSGGEFIASLLILGAFSLIGLAGNGLVVFVIYSARSRGQ
KSAVQLFLLHLAVSDLMVCLLCVPLTIFVNFSYSEHHSSSDDVTCKVARFIQFLAPTSSI
CILTAISIDRFYSLVKPLKRKSLLTRPFSLLLSAWVYAGVLFLPTFYFTKVEQLLTNKGK
VWYCATIPNNVTSGVIYLLFLSVTAFVIPLVTMIVLYVRVGKTVWSRQRKISLSSNTYIT
RKSINAMEKSKRRVTRMLLIVVVIFLVCWAPFTIYTGFIERWVASFPNPADGPRLVLYGI
GLFNSICNPFIYYFSSGEVRKASIKFICLETSVAQRSRAGSADIIAPSIRINKGFVPGGS
TLVSFDGFGNECYDTQL
>jgi_Nemve1_241
QVETVFICDPFEGEDFTKLRKEEQRIIGPPVVFNCARQNQPLPYNSRPLFCNVMSGHIVC
FTGFKKKEELGHLCNLVHHMGGSIRGELSGRVTHLVASTVHGQKYGAAVSLGKPIMTSDW
IKDCWARRNDISVFIGRFFEDGKFRMAPFHGLVLSFFGFSDDEKQHMEESTEQQGGQFEE
ADNERCTHVVVEDGVKELPSGLVDEKRCFVVKQEWFWASIHMDGCADETLYTFTATYVSQ
LPDMMAQQRTPINSGRKRKRRKVKESDLSDLLSPDSPLFRNKRKSGDLLSASGYLDSLVS
PNTPNTRSDTPSGTISPQATPKPVPPKPLSARQQVVMELLQTETNYVGILSTILKVFKEP
LETDPRGPIIPQEDIKTIFGSVPDILDVHTKMMHELETILANWTEDKCIGNVILKHADVL
GKVYPPFVNYFEISKETVLRCDKESPRFHAFLRACLSRPECGRQTLVELLIRPVQRLPSM
NLLLSXNIIKRTDKKFADKVALEKAADALKNVLTHINENKRKTDGQVQMFEILRDVDGCP
AYVLSSHRSYVTKADTFELSDGLVGKGEPVTIFLFNDSLEMTKRRGLKMNLPMKSPAART
PQKAYKHVLFIPLAHVKRVVNIRDNEDCQNLFGLIYRCPNDMKEKLLMFRLICDDITKDE
WLHKLTSGLANATCTTDMENFVTTVDPQELMLSKSDLSTGTLSRAVRVAKRTTRKVSRAL
SMNKTPSK
>jgi_Nemve1_24147
SDSVYVIKLLLYFVAMVISFVGNTMLIYAVKRHRRMRSVTNFLIVNMAASDLFITVFNMP
TYIEILITRNVDWIAGSLGVFLCKLVLFIQGVSVSCSVLSLTVLAIHRYLSVMHPLKKLL
NRYNVKYAIVGIWLSSLLFMSPLLYALNVVSYDGVYICDEKWGPLFDEELAPRTYTVVLF
VLLYASPLLIMAVLYGILIFNLXQSEDILSINRPNVEEVIRTSRSKKLVLKMLVTVVVVF
ALCWIPMHVRSFLYFFDKDSYPCGLPTSLDFIGYFLGHVNSALNPCIYMFFSEGYRQTFK
GLF
>jgi_Nemve1_24188
IMTSNETLDGNYEHDKRIKQGFYTVAFIVGTIGNVLVLIVVAGRRERRTVNDIFILNLAI
SDLTYLFICITTNLYLTVGTVPMEFYCWFVWPTMTVTICLSIFTLTSMAIHRRKVILNPF
KPEIKHRYVFIWIVVIWIMAILIVIPMLLVTRILQVEPYGCMEVWPSIEYRKAYTAFLFT
CQYALPLTIIAVEYVRIGLDLFRPRGPRARGDSKRERANMDPARRKENMQVIKTLATIVV
LFTLTMLPAQLGWMLVDFGGEREKKVGQELIKVCEWLLYTHACTNPIVYGTLTKHYRKGY
IKYLTMIFC
>jgi_Nemve1_241064
MSSNQAILPYIDKNACLVQQHGKGMSRRRAIEQRIEKRRSEIRPHCSSASSSKSDFEDDR
KLSPLVKYQVQRSICSAMDLSPRHQEAKVDEWLQKNRIKVRHKLPRLDPLTLTSRGVDME
KYINFIYPPPMCLKLRNGIPPRQRRPSYEEVIAEPKEPCPRLLRALHGKEHSLVLNPVVR
VGGGYKRLTWKTAEVLPGIGQRPQDVTSAFTCATCGVNMAVSQEIMDGDGVMRVVVTYPS
NCASCGKYVNARRRNMLEERALDYGVPAHESVKQTIYRGNPGQVFDHRRFGNKDQDKKRR
ERRQRKDDEDYETEVDWRNDMDSFREHMSRADSVSDDNENDPDSVERNGDGFFITEPGIE
VIGLEKPSSAPEVRSAWDDGSNSAHVTRGYDSDTRPSHDEVIVEHRDPESGIRIRVRKKE
RGGKEYDTRDKRSHRGRKWRDERGNTSRDQRDEGLSDDGKLRDDDDSKWRDYQSQGSQGG
DGQGLRDEEDIQYEGGREGRDKHYSKLHARRKRHAKRHRRHDINGSATAIEGVSSDESSS
YEFIIYQSSGDIRHRTRSSDIRRENARVVKSDGEIHDMERWYRAMKARHNTKRRRTFPKS
HTMYPPSAGSDSDYLDEVQLQRKLTATFAAQSSRDGQTLLKADDMAERPHNPGYIADSEE
DQLKMLQAQLRRMHRQSRKRSGSGRHRQHNDLPRSQTREERQHTDLPRSQTRKERRKGTG
KSTKVDVSLEERGSSSDSWDSEESLHVRPLSEQFYDSASDTSPLPRKLRSATLDDRQLPS
RRATHHGRRTSQRSMDGSAHAQGDEDEAKNDGNGETSEKPGNTKNKYKRREYSKKTVTNQ
DQQSYTRLDSATEKCFIRDVLLQKVFKPKHARDFEFNYTNTINELTIQANIPWQNIDNGA
VILAVVFKNFKRTLHSTSSIDSSPSYSGSWSTDGCTAVSSDNHAMTCSCNHLTNFAILMQ
VTPKPPAVCVTAAAMLQLFLMAALFWMLLEGIQLYLQLVRVYNADMNLKLCYIFAWDQRQ
HIFSHPKGVVQHEPETAKSSGKLLHSAHNLTIKKHKQLKAKPEYCFPNVEEQGQPREPKT
SRRNLKACLVLFPILGITWSIGFVNMLDAGVVTMYLFTILNSTQGLLIFILHCALNLEMR
AAFRRKLCRESQVKDFSSSHSHKKTQGQSSIPTPSKTKGVELQLEDVDTGDLPDTNNTY
>jgi_Nemve1_241181
MNSTRNISDPKETLDRLTLNSVTGVLFMIFYVTVFLLSLVGNSLVLLVCYKSLRGRRGFE
SVKGPFFNQYIANLAVSDLLFTILTLFDAMYTINGEWMTGIITCKTQGFLLETCYTASIL
TLIAISRERVTAIASLEMSSRVQRGKERRVNITIVWLLAIVICSPLLFAYTLYDDNNGFI
KCRNMNWGDTGRRVYYSLTAVLLFLFPLFLMAWSHVKINRVLKSQVAPSEHMLKAIRTRQ
KKASRILLMVIMVFFLFWSPFIVMRTLRYFRWYNAIGPWKFVQLVVIASSATNPFVYCFY
SVQFRRLFKTFVTCRCTGLTRNDTNTTTYQLALGSHIS
>jgi_Nemve1_241281
MKKRCNVPFTVPLWILLLMLVGVLPSCICLHQNDLWRNGDVMLGGLFPIHLTYTDNKCIR
LRPEALVLSEAMSLAVEEINNSQDILPNVTIGYVIRDTCGSEQIAIKSAADFSFTNSLMF
ESRYKQAVNDCRPYVMDSNYTSLSPIMSVIGGEDSRVSKNVASVLQLNDIPQISYGASSA
ELSNSQFSTFFRTVPSDNFQSHAMVDIIMHYEWSCVALIGTDDVYGRSGVNTFVEAGKAS
NLCIASMDLFPVHDYQEKIKEIIIKLKGMVHVDIIVLYSLSAQAVNIFDEALEQGMTGKT
WIASDGWARSPLVRQSRYIPIIQGTIGLEFRDVKHELLEDHLLNITSSTHKGLWWSQFWS
ELFNCSTGHVKSEKTCNGSERISRELYQNKLHGPLIAYVRDAVYASAHALHTLLICNSTK
SCKMKLSNLTTEMVVTSLRSLSFQGLTGYLDFSKGEVQAQYDVLNIQLHGKELNAVNVGT
WNVTSIYLNDNQIQWSNGKIPRSTCGDVCQPGTFKSSTIQCIWACVPCSGDTITSIPGSI
KCDKCKEGYIANANHTECVEVPPDYISPSHPWGIALMTLTVLCLTATMTVIGIFVYNHNT
PIVTETGRLLNFALLFEILFSYIFNILLLQKPSDSTCVFLGVYFYLVYTSAVLTFILKVY
NIRRIMDSPRKLSIRLNSMTQPCSAPGKKAKPMWMYYVASLAASMLSVILAVVWVAIDGV
YCGKVIISRAQVYYSCKSMNSPIGLFLRILNVLYLAILALIGTVYAYRTKNIPQLQKFRE
AKHLAYSMTVFLVTLYTFYPGWTLIQGPVLQVFACSTNLIAASSVIICAFGPKIQLIFRE
PLKNATTHVRPISGSVTDVALGMGVTLLTTARGRSVTVLSSSQSTPPSIRMSTIHSCA
>jgi_Nemve1_241447
MSIDQRNAMYSCQKRNKMVRNAPICQGRGEQVRGDSCVTGVPRKRRVTMAAASESESAVL
TAPKRSRYQCCYRLDVKKEVFPHNQPDEYVSTLKQLEAAHAVRRSDDHIQKRLVRFEDRR
DTSVLTNEEIINQAKGRHLLQWRGIPQLKSTRDLCITRLMLQEIKPSTIIEIGTFTGGNA
LWMADLMMNHGTKSHVYTMDIDLSYVHPIVKERDDITVIQGDCHKIEKAFPVKMLERLPH
PWYIAEDAHCNLPAVLGYLTKFTHPGDYLVVEDTHPGIYVHAGFGLLEGLEYKPVGTSKR
DEFKVFMEKHGSKYRVDTGYTDIFGYQISSINLTTFDFPKWKKSLYIEFSIRRILTVMDN
HTDSLQELLVSIAPIQLAEAVVIVIVNSLALAVFLSKSFRIKKSSYLLVNLTVADLMVGL
TLFGLALCSLAGPTLLEKYRYIWSVANGISVDGSLFSFTVIAIERTYAIFAPFKHRQLTA
KHYTLAISMSWLLSILLEIPIMLKNANILAVTTTYIFTVRSIKIVLAIIGLLMVVGCYMA
IWIKLKFYNSSPNARFARSNNKLTQTLFIVTVLSFLCYLPMAAYTIYYFWFGSPQRQIYQ
YCIILLHVNSFANFLVYSYRIPEFRRELWRILCKCFSTNTGENQSGEIQEIPSYLIRTIQ
STGQPSLIRMSTLN
>jgi_Nemve1_241573
MQPWNAEVSVNKLFPLDSEGNISCDINAQYIYESDGVKFSRISTESLLALLGIIGNLFVC
LLQAEHLRINRRVIGLIRSLALADLGILLVCFPFAVAKEQEAINEWTFGAAGCKVFYPFC
EAFYAVSIWSVVAISIERYRIFKRSNKIWAPSRENWQNWRIVTTIWIIAFFVYSLPLFFS
STLQTLCGKKMCYLEWSATGSMNSLAAKLHSFTLLFTLYFVPVCIIAWTYFRASRRKELF
ANRHKRARRRIRTQFNSLSSALLEEEEAVREQLDSISRIHLPVVGIFAITMVPVTLLRFI
FSFFPNTLTLEKYLVLFNISIVFIILHAAAKPCVYFLLSHSFRSAYAHVWKRLRAYARCR
IKKEERLVSSHDFGVEIVSLTSTTTTLSRYKETTL
>jgi_Nemve1_241669
MKILSKTDARFIELQVQLASRGTARLLIETLGYGSLTLMGLLGNIVVLKIIHNKKGDGRV
IYLFLGALAVSDILLLGVSAVLGPTVLAMGKWPFSDDVCQFQGFYSVFLASVSLLLLAVM
AVNRYFRVVCTNYYRLLFTPLRTKLYICGTWLLASVAPVQYLASGERYSFSPGKCFYFQK
SSNHQPSTLFAYVNVFIPMCVIIFCYYKIFNTIRSHQIQANIQQNNNFLSRPNIQEIKVT
RTLFLTVVGFMLCWTAVLVIDLFDMVLDKLSFPREMYIFYSWLVTISSVINPFIYGVMNP
MFREEFKRILRIKCNFPRIEPVQEYAGMSIWLSVCQTSQENMQDCLSGFSSVQQVKRICG
NVCLAYSLSIKSREYAGMSGWLSVRPTSQENMRECLSGCPPVHQVKRICGNGCLAVRPPN
KSREYAEMSVWLFVRPTSQENSGNVCLALRPSNKSREYAGMSVWLSVRPTSQENMREGLS
GCPSAQQVKRICRNVYLAVRLSNKSREYAGNVCLAFHLSNKSREYAGMSVWLTSVQQVKR
ICGNVWLAVRPSNKSREYAGMPVWLSIRPTSQENMREGLSGCPSAQQVKRICGNVCLAVR
PSNKSREYAGRSVWLSVRPTSQENMREGLSGCPFLARQS
>jgi_Nemve1_241688
MATDEAMIVNSTMPTTTSASVVEAKEPLASTVIRLTLSCLVFLLNVVGNTMVCIVVKRNR
KLRSFRNYYYGLFLVNLSVADLTVAIICMPFILLFYETAKYPFGFFGSTAVCKLIPTLSL
MCQGASVFSLTSLTLQRFVGIVYPMKARLTLVKVKLVLALVWLLAFFNALPVLITQDSVK
TPSYNQYSCDEVWSNEHLRQGYTLYLFISQYLLPLIIISVTYSKMAWVLCNRDKEFEGKK
SHEKNAKVRHMKFIRLLIVLVVTFALCFLPNHVLFFWLENGSGGSFPYFLILMKYSHLCI
WLNSFLNPYLYGALDECFGQGYKKVLRSCARFERKTKMTHSRITKQLSRMYSLKTVSTGD
DDDDSDERT
>jgi_Nemve1_241692
MAMKAIAVTDQMSRSTCPTDYQEILHASEHEGFPDKDYMDSSRKVFASLQGMLLLLGIFI
NSLICYVMIRRQKIHRSTANFYLFHLSATELLLWIVVLPVAMVIQMSDADSRVPCKILVF
VIFTCEAVMFGLLTAIAIDKYTNIISPLKGLVLEERKFMSVAIVWVFALVTSAPFLYSVE
EAILKYDLTTSTLIRITGNNKEEFQSIRNGTVTGGNVTFNQTTYRNTSCILPMRICEIPS
NARGQATCTFYFIVSFLLPLILIIFAYSKIVRQLWMRSKAQDAQSFSARAKLRAVRMLVL
VVLAYLLTDGPWTVAFLVYVYKPSDVLPVKKHYIVISIVATLFYASSVLSPLVSAIHSAT
VQQEIVRILCCRHANESSDAKSGSLASKASTAKPYSSISYAREKLKDWKKIDEAPSEA
>jgi_Nemve1_241741
MATPPHPPPPVPPVFLTDGGGNSVSHIGNTDFISIDMLAQLAGCGFNQTFLEDFGVNMTY
VSSLNISHQVGYWSLILLELNCSRGPFPTEPPFTDESSSSKQTGLLIAYFATIMALGLSM
NICVIATILQARRLRTVTNTFVLSLALADLLMAAVVIPLQIHDVLQPRVLSHLLDPLFPI
LGVASLLNLCAVTLDRFFTITRPLTYEAKVSPRRVGIIIACIWLISIAQEAVRFSIREDH
PEQIFQVVRFALVFSVPFTCVLFVNVKIYVIARAHSRQIAANDPNLDGRSTRSFAKKLKT
ARIIGLLVGTFVLTWLPFFVMTVCEIFIKLSLPKQEVLVHARKLKIGNTVCAALASSTAF
FNPLLYGLMRKEVREAMLRCIKCQNINQIDGEGSTGRNEATTHFHK
>jgi_Nemve1_242370
MALLRNLTAAIGNLTGPSTNIENTPLLILIGYSLLYLVTYIVAVLGNIMALLTCYKNYRI
TTSILLVYIASLAIADLLFTFLTTFDFVYFFTENWVGGNPLCKLQGFLVETSYSASILTL
VAISYERLRSVAAKGLARSQRIERRTIICKLIWVVSAIICAPLLYGYSAVQHPYTGKTLC
VNRVTWGDDGRQIYYAIHAVIIYCIPLVFMVWAHWKIFSFLKKHAHGKSVSAVESKQRKV
TQMLAVVTLIFVSCWTPFILVRALRYFFVYEGLEIWKLTQLIIIINSAVNPILYCFYSGQ
FRSSFKDMVKCRWHLTIRRGSSRRSSRKTTSRSPNSFQLDSIEPEAENMVSISPSWKQGQ
VNNGKRYSVSDDICA
>jgi_Nemve1_24241
LFLLFIMIMSLSGNILVILAFKTYRKLRTKTNYFVVSLAIADILVSLFSMPIWAAYLLTG
PNWIFSETLQRIWTGVDILCGVASIINLAAISIERCICITHPLTYHTTMTSRRAINIIVI
NWIFAFIMSTVKIIWYTLERPYYELIISISCFFIPLFIMCFSYHLIFKAARYQARQIALV
VKGGVRNFFLSTEVRAAKTLAVVMGTFIVSWGPFFIINLVWGFCGEDNCIPPTTVMVVKW
MHYSNSFYNPIVYACMNKEFRGAFANILCRRLC
>jgi_Nemve1_242725
MDSLMLQNNSNFSSNLTMSTLEACEVLFTDTSIVAKTMAYLLILVLSLTGNVFVILNVRC
TKHTSTSTTSVLIMNMAVSDLLIVVLAISRELYEIVARTESWRVPGPPGLVLCKALFFLT
DISPLVSVLSLCFIAIERFAVVMYPLTWIVASRRSYHRVAIVTSWIVPAIFLWYYFDVFK
LVHTGTEAYCGVDWEPTFDPQVSLKVFGSLAVSLFYIVPFLLISSLYIGIIRQLRKPPFN
TNNYSDAPQHRINISRLAVSVVLAFALCFTPFYVGIFMTITDARSTLTCRFQIFWLVART
MGMGVIEKLGADGISMGVIGKLKADGISMGVIGKLKADGISMGVIGKLKADGISMGVIKK
LEADGISISVIEKLKADGISMGVIEKQKADGISMGVIEKLKADGISMGVTEKLKADGISM
GVIEKLKADGISMGVTEKLKSDGISMGVIKEMKADGISMGVIKEMTVRYRVEFS
>jgi_Nemve1_24303
LSLVGNLLVLGVLYKNRDMRTVTNVFIANMAVSDLIFPLVVLPKEIARRYTGGYWLVHGV
FGNLLCKAVHFLQDVSTAVSLQSHLAISFERFYAVMFPLRARQSNNCCRIFTLVLTWLLA
MCFYVPYFITFRLVPFRDGYMCIHDWEPIFGIENTNDTQKKFFLTYLSINYIIPLCVIIG
LYTVLFMKLRRRKVIGQDFARREAREEQQKRHIVKLAATIVFCFAILWAPMHVFYILYIF
KWHLRLPCGLMALHFSVFYIAWLNSATNPIIYFIYSHNYRNGLRNLL
>jgi_Nemve1_243139
MDSKELKFNMEITSSSPLASVVAGFCVVTILMNCVVCYQIYRRRSLRSSCTALIVANLAV
VDILVSIKDLPLLLTVSMTGRWYFEEHWCRSYGLTNVIYIIVSISTLVTITTEQYLKITE
TGKQNPAQGGANRSVLLGYIIAHTTMSYSLSLLWSKYVFISRKAFCQVDWPPSGLSYTVV
ASCVFLVPVSLLVYNMFNGQSSADAVGDKVKIIEEEKQDGGLSESEAESHRRLQFAVGLF
LLTWFPYVLESFFTSVEEVPNLIGLVCAFLPIFTTTLIPLWYLKWSRQAERTSQCNAYIQ
HC
>jgi_Nemve1_243613
MVNISTHDNTTQHFHPLTQHEEPTASFYFRISSFSFMILAAIFGNLVVIKTIVAIPARKP
LTYYLVTNLAVAELIGAVFLPMLVAYEELSDWVFGPAICHLASPGQIMCGLTVTWSLAAI
SVHRYRMIGVYRLQTPTPRMVHLFIGLVWVGAFIVTFPSLVFSKVVNSPLDEGTKWCVVL
FPGESLETFPSKNYRMYILFRFILNFILPILTMVTAYGAIGVNIHMALKRGRQSKEEVSV
ELCMEDTPSSDRPISIPKLYVTPPEDEPGNVTQQRRDHTLLSRKWYQPCQRRETNIEGNQ
LEELEHDLLRMIYVIVLVFIICYFPYQLFFILEYFNVLSFGLWEYFHITRKYIFLITCLP
SALHPLCYGTMSKFYAKAFFRIVLCKWFSKRGAGD
>jgi_Nemve1_243885
MAANYSNETIEIYWEFENAISLFSIVFLSLTALGTVLLNGFALFSIYKDPLNCFRTTLST
FMTGILVSNFLTGLIVEPVFAFLYGYWYIYDEDEVGYYMKLIRISQIISRVTINTSFMTV
LMLALAQLIGLKWSSAYVKYFTPRLASIILVGIWVYAIFFALIPEIVHMDSRHSYENYFR
VDLIMHTSMITVSLVVIYIATYFVFQKAILRYEASLEAEQGTSEQENHNTPKAEVEREFV
KGTFIVIIVLIVTIWPVTIMLYIWSYQRQNITDKVFIEELIAFVVCEDFMFLKFLLDPLI
FVWRLPKYRKALGMVFRSLKMKCGCARASLPQAEYHQANASDADMHFADEEFMVETDSIT
NPALEFETDSVNA
>jgi_Nemve1_243917
MALAVYVSAMMCRHDFGSSESVELYHEGPNSDTYHNGTFHVVPSDVELLDAMNQNHDFPA
GTTKYILKEERRRRCSHSTLLTLVIMLSMLSVVMTALFIWKVTCDSRQASSWATHEQKEE
SLHKYQIFASNYPELTSFLLILNLVLPLLSIGGNALVILAIALVRELRVPANLLLVSLAA
NDALTGLVIQPSHAVSLYRALFQPYGKLCRTDGKIFIDICAMFSLTSGLTALCLITVDRY
ISITRPLRYFAIVTKRRTYAAIKASVAGCGTLALLCVFLPPYVPSIMIVWWVYILAICTT
MVALHMRLYIISSKHSAAIVAEEKRLNPLINTKSERKALKTSLFVAMTLALSFAPITLFN
LYLLNAANGEAEHLDIILMPFLVTLLLAAPSLHPFIYFIRSVRIRKALYGTLWSLTGYPK
EHSGPLLGTSRNTLVLYWVPQRTLWSFTGYLKEHSGPLLGTPWKTLVPYWVPQRTLWSFT
GYLKEHSGPLLGTPKNTLVPYWVPQGTLWSFTGYLKGHSGPLLGTSRNTLVLYWALYGTL
WSFTGYLKEHSGPLLGTSRNTLVLYWVPQRTLWSFTGYLKEHSGPLLGTSRNTLVLYWVP
QGTLWSFTGYLKEHSGPLLGTSRNTLVLYWVPQGTLWSFTGYLKEHSGPLLGTSRDTLVL
YWVPQGTLWSFTGYLKEHSGPLLSTSRNTLVLYWVPHGTLWSLTGYLEEHSGTLLGTPWN
TLVPYRVPQGTLWSFTGYLEEHSGILLGTSKDTLVLYWVPQGTLWSFTGYLKGHSGPLLG
TSRNTLVLYWVPQGTLWSFTEYLKEHSGTLLGTSRNTLVLYWVPQGTLWYFTGYLKEHSG
PLLGTSRNTLVLYWVPQGTLWSFTGYLKGHSGPLLGTSRNTLVLYWVPQGTLWSFTEYLK
EHSGPLLGTSRNTLVLYWVPQGTLWSFTGYLKEHSGPLLGTSRNTLVLYWIRRSSSIDFG
CTFKPRPLKLYTLPHTIQESLRSLQDLISQEIRQGKATAVSASLVYRDEVVWSGGFGVMD
KSANPPVPPTPDTIFPCASVSKVITGHSGPLLSTSRNTLVLYWVPQGTLWSFTEYLKEHS
GPLLGTPWNTLVPYWVPQGTLWSFTGYLKEHSGPLLGTSRDTLVLYWVPQGTLWSFTGYL
KEHSGPLLSTSRNTLVLYWVPQGTLWSFTEYLKEHSGPLLGTSRNTLVLYWVPQGTLWSF
TGYLKEHSGPLLGTSRNTLVLYWVPQGTLWSFTGYLKEHSGPLLSTSRNTLVLYWVPHGK
LWSLTGYLKEHSGPLLGTSRNTLVLYWIRRSSSIDFGCTFKPRPLKLYTLPHTIQESLRS
LQDLISQEIRQGKATAVSASLVYRDEVVWSGGFGVMDKSANPPVPPTPDTIFPCASVSKV
ITAVMLFKLYQDKGLSWLDTPISHFEHGFTVRNPFANTTITLADLATQRSGLPREAPCYP
PAPANLCPYDHRTMLRRIRNLNLQRKPGTEPQYSNLGWALIGQTLAHAYGGGNFSSWVAK
NVFQPLDMADSAFTISQSQKHKIPVGYTSLDEFSQVQDWGWLAPAGGLFSSVRDLAKMEI
ALMSNTMFSRWVTQEFFKPAYVLKNGKDMIGTPWEMTMYNGLMIHEKTGYVYGYNSYLAM
VPELKLAFNLMCTNCNKKLDINRKFESIVSTFYDTLVNASTQDFIVPPETRPYLGLYKAD
SSLPIIRRMDVTINREDKQPKLAIAVNHANLFFLNYTRPLHFKVRLNTGLSCKEMFTLGV
DNDPVVFDPPSADDGLSDGFTMYNAHPSGYSYFTRVRVKRNFMAFRDRLGRRRQYQHYGD
LPSSMSMCQAKYVPMPFAIDSSYPRGNFEKRSYPDEGYRHKGTDSFDDRDRLGYRLDEFD
RSPETPHSPSIARDNYSNNDVNSNDQRYSPRNLRPEIPREFYSSQNGKLDVPLRNPYASR
NGPRDPYVSRDDPIDLHLTDNDTKSSYPSRNDPRDSFPSRNHSMDPYHHTNEPTVFRGSP
QILRGPDRNSVRSDPYDSLRRALNYPVAPESPCQELKHSPRDSSKYADMRTDNDFDLELD
KPADLDITGSYRNPAYDKTSENATGTIEVLGSSKEKSSKPAGHSRESSRRCCGYRVLLAL
ILVLVILALLMTGLFIWKATSCNGNEAKGAYAYTANPTVAPFIPGACNRPDPIELKPLPK
QIRDKLEELTSFVQNEVELGKATAVSASLVYRDEVIWSGGFGVMDKSANPPVPPTPDTIF
PCASVSKVFTALMLFIQLNNKKISSIDDTVVQYEPEFSVNNPFNDHKITFYDLVTQMSGL
PREAPCYEATPTNLCPHDYDTMMRRIKNKTLVLKPQTTPQYSNLGLGLLGQVLFKYFGSP
YNNFGEWIGKEILEKLGMTKSKFTLTDSERKAIPLGYTRADEYSPVQNWGWLDPAGGLFT
TVTDLAKFQISLMSDSNEFLSRELTQRFLRPVYVFYNDKVMTGMSWEIEYHKGYLIRMKK
GYIYGYDSIVAMVPELRLGLSFICTDCNDKLSSSLMQPFREIVTLFHGILNNVTQKGTIS
WYKIYSFSLTAGSWEKDFF
>jgi_Nemve1_244057
MEYELLSRGLAQVVMESGALILIMLIIFFGNSLTLYIVLFNRRLRTVPNLFVISLAISDL
AMGVLALPLPLAVMNVSRWPFTDSACQYNGFIAITLAAASIQTLALTSVNRYFKVVKPSL
YRKYFTMRATIICIISSWFVATLAAIPYLATGFRMIYHPGKFVCYYNDTSWWLGTLIIIY
VGLPNSVIVFCYYQVFKTVKIHQKRLQSTQNNRSNVSVEDIKITRTLFVVVVFFMFCWAP
YMIVDLVDVFRGYWSMSREVYTMSTFLGTLSSAVNPVIYCFLNPSFRREYSRSLGLRRRR
TEDRCSKRAVAER
>jgi_Nemve1_244348
MNITNATARAILSKPTTESPSAANTTGTDLSILNTSTTSALNSTDASSILKDHTPLIMQL
FLVSLVFLLAVIGNAGIWVLLKRFRSLRTVPNILVGNLALIDFLNATVNLPVFTAAGVLQ
LGHMGGRLASATIFAGQTLVIFLHLLSMLLMMVDRYIAIAWGLHYRIWKSQRKVLFAVII
MVSLVFHQVLVAVIVVWTIVFGVTVPWVLLLYAVNKGNSPYLIYHIAYFHAVGKYNCFVT
YPILGCTIGAVSALTYQSIRKQGKFFAETSVMQKGKTLLDESRQRNEVRAAQTVAITVVL
YGVCLIPCLMYCSLMATPKHLPRDTGEEWFVFFVVISFYIPSALCPYIYVMRTSRFRRAI
TLLIQDPCGDSDLREAYGSSTTKETSASQRVEFSRKKKGSYTDAIPSSTHDNDGMTSPCR
EAKSPPSADPDVIIVAIDDMEGKPDRLSASEESCTKITHLRLSIRVTPRDIQGILTHTWF
PESGLIVIYCLGVAPLRPLPTPRKEGVIFPPPLPLLLRKLALLGALLAENVYTVLI
>jgi_Nemve1_244378
MIPAYSVIFVLALTGNTVIIYIVKTKPYMKSTTNYLIANMSVADLMMTFFAMPYSIAYLY
VQSRWFGGFIGHVLCKLVQFFVGLSIAASVITLMVISLDRFFAIVYPFRRASVIRRISVT
NTAIWLSSAILLSPYLYMYQLHKLSNGSYHCIVSFGRLVDTIAIMRIYNTVTVVLLYLLP
LTVIAIFYIVICRKLWLRKIPGNPSQLNRRTADRYKRRTVKMLIIVVIVFAACWFPAHLM
HYYVYYRYEEFARFPPYVPLVAFWITHAHSAINPFLYILLNRNFMHAFKDIFIKVFRGRQ
ERTREPRCRTSWTNLSIIASCDNIGDVPSGRRNSWKFLPFPRETIDVGNCRDLNRVYLAS
FPEIIVQS
>jgi_Nemve1_244403
MVNILERLTNVTNSTEMPFGRHCVHSTPPYELSCITAAITAFLVLMTLPGNLLIIVAIFK
DPFKELKTPFNYFVLNLAVSDLVAALVIEPNFIAYHVLEMNGRPIESYIGILHVSYFICC
MASFQSIAALSRERYLSVRSRQRRQLSQKRTFIITIAIWVTSLTFPFLYFATSFYKFSLV
FANIFILGTLGIIAFAYVRIYQRLHARVANTVREGTRRETRQLARNRAYERKATRAFFYI
AVVFVACNIPSCIATYLANFCDLCSCNFIHVVRDAQFLLTLTSCTANQFLYSLRMPTFKR
ALKSIMGCAVRDATVASTSGQTQSQSNTEPKIKAADGNMALSSREEPWCISIS
>jgi_Nemve1_244405
MALNITTAFPLVNLTTKPPNLVPPPGNDQASLVSACVFYTIVAFFSVFGNIMVIVAFFMN
DKLRTVTNYFVVGLAAADILVGAVSIPMWMYILVNTGSRALLTVYNVFDIFAGISSILHL
MAISVESISALVACIRPMAPNFRQMDLSLLIFVVFFTLPLVVIILSYAAIWKIAVTRMSN
NPTKRSLKREIRTAITIAFVIGFFFIAWSPFFVINLTYVFCPTCPYSMKLFMFFKFLHYS
NSAVNPVVYGVRIPEFRKTFKFIFRQMCGRCISFGRH
>jgi_Nemve1_244478
MNNSTDANIIVTNEQTFRSALYIIFLVWGTTGGSIVISALYAKRSRKSDNDIFLINLTCS
DVLTIWFYVGVQFYIMSSRTKGIFFCRYIWPFMSVPLSVSIFTTSSMAVVRSRSVVYAWK
QSLSRKSAVCWVLVLWITAIVVIIPAATVSKSALVYCKLHWSNPRHRKVYTGFLFAVQYA
IPLIIVTCAYVAIGINLRKYERNVVRRNVRKENFEIIKALAIVVILFGILMLPLQVGWML
WEFGSPTWRRALLHVMNYADVICILHSCLNPCIYGILPKQFRLQYRKWSAELFRSRSLRQ
SMRRENTAGHDCAQILQDKGREENGLYQGLNGPQETMATALNIDNNACETAT
>jgi_Nemve1_244491
MMELRNFTDKTVFNYACYHFTEWVQQGQITRPEFIIIAVLNGITILPAILLNALVLFSIW
RTPTLHTPAMVLLCNLALSDFAVGIIAQPITVTSVVLELSPSVKPASFCSIAVFYGITSS
LFAGVSLLSITAVAVDRFLALHLHLRYRMVVTRRSIIIYGGISWIVSSCIAPLWILLGMD
RYSAIISGLVALCMVLIVLSYIHIFKVLQKHQSQITALQRSVNKTNSKNGPSGQTNMRRY
KKSVISSLYIYFAFILCYLPLFLSLTYYAVTNENYFSPRLVRMSTVIVLTNSATNPAIYC
WKIPELRNAVRDTLVWLGCNRRRGGT
>jgi_Nemve1_244802
MENASFEEDAVPYGDKKFQIPVVCALVLELLFGMTSCFSVVYIYWKRRHVRSVANMLITN
LATVDLATCCLGIPVTITRVIDFENNQVLFCLAHEGLTSALRNASIVTLLLICFDRYESI
RNPFRRRLNFTKAQKSLLLLWIFAWMTFSVPFIEHGLRSTTPVTRSCTSMFTHGGYKFRT
YYFPGFLLVTIISLPCYWKISQAALSRIHIQAIVVRAAFLVKPAFQVSQEGENPAKNSRQ
REWRVAKMTGAIMFSVCVLWFPYMLLTFVISFLKPSLTLAKLEISFLILGYLNCTLDPLL
YAFTKQKFRNAFWRTLPQFTRNGRV
>jgi_Nemve1_244851
MEAFDNITKIMKNSSGNSTGIGGFGDHPPIDMTLNLLIMGFLVAEGTIVIGINAFVIFLI
FYKRFLQTTTNMILGSLATSDMLTGLVVIPLIVACNMLPTYNFGVCLAMDLGQRFLAIST
ILHLLVVTLERYHYIVVSRIVYAPKASRASAAGVFVFLWGFSLLVSFIQLVWTHEDESTK
TKFDRTYDVVCLGALVLLPLLIMTIAYVKIFVALKRQLDKIKRHVGHISSKCNDRHNRKE
RKAILIYTLMIIVYVVGWFNYFFHTLRLDFGLTPTSLPLGVELLFVYLKFSTGLLNPILY
SFLKQDFKRARKSLGCCGGKRPRLLNVGSKSVSNSTNSTLRELISLRSPPAADV
>jgi_Nemve1_244873
MERCFSDDRAWMTSHRLKINDAKTEFLVIGSRQQLDKACTFKMLDPTVNEAQDTLDGLNY
FKLTLFVIILVAGLLFNTLLFLAATRKRVRHRRTARSFIRLIQNLAIADIALLLLAVPFD
SGWWAPEDFPYGGAMCKIIWPLKTAAFQAIVLTYVLLSFHRTYGVKQALFGQMNDIFIIF
VLFLVWIGSVLSVIPYVIFLNYDVAKLSCAEMWPLLDDRRAYSAILFLLQYLLPLMVLIA
MYFVARYELRNAVTKDRQLQKRAARHRRVNTMLIVYIVVFAVITLPEHVSRFVMDWGQGN
LKPYFFAVMKLLYFLILSITVTNPVLFFYYNPEFKKDLFYFLFLGCFRGSKDATDAKSES
FSIELPPPGTYTTVESRATTMERRPEAAPGYPGSRHSSRHEDERDSYRGSRDPVIPRAGS
RDRVPSYHGSREKMGSRQGSRQEMPRYGSRDLPPEDDYPVKRGIPDDEYRGSRERLPRDE
PYRSRSRERLPSDEYRDRSLPRDEPYRSRSRERLPDDEPPYRGSREPVYPREEPYRSRSR
ERLPEYEPPDRGSRERIPRYDDVPYRAPRREDFPPREPVDLERRSNISSVRDYDPEIDDD
QGSEML
>jgi_Nemve1_244931
MANNTSCLFNFTLDLNKSMDSGFTLAPTCDAILGRILYLSIIAVVTVAANILLGFTVNIE
WKHQRSPDKILIFNLILANLATLLITLPMEAALVADFEHYINCSRPQTILLFDVTFDLKT
ACNFVTLATLALIGFDRYEALTKFPHQRKLDVKLACISAAAIWGAAVAVVTFVSVGPLKY
HCIILGEDKEVNKAFVTARIAVITIWTTVCCTVETQFFRLAAVHIKTHREAIHAMFGHKQ
TVENISFTFSSIALSFAFIVAWVPYGIVVAILSRRENSVSNICLELWVQTFTYISAGLAP
LIYLFMDKRLKTNFKQMFKGSWSPSDSNRTQSFSSTTLEHYHINQPTSA
>jgi_Nemve1_245559
MADKGFNATSQNATHGLYFPADIQIGLTIFASLIFVVALVGNSIVVYIVCSCNHMRNTTN
ILIANMAVADLWITFDIPYVIKWFYITDTWFGGGFGDFLCKFCHSAQAGSVACSVFTLVC
ISLDRSFAIIFPMKVILTRKIVKFMILGIWAATIAFTTPIFLITKVHLKNGVYVCNELWE
ESGQSERHYIAVYTITTYIIPLALILIMYIFTGLKLWSRKPPGQRSLQAHKKIQSSTRRA
TIMLITVVVVFAVCWFPFQIRELLSVFYEDNINNMIPFRVMLFLPWFGFANSAINPILYV
LFSENYRREFRRTFTTTGARRRSSTSISRGATLRTRMSLTGIPLQKLRNDSLAPNNSPCD
GGDANCFRDSNSSNKMACVVGSVESDSPDAFEPENNLIGSNEN
>jgi_Nemve1_245565
MNHSMESTCLRWHMTYNHVKSPAHTLCVLVTSILNGVLALPAVLLNSIVIAAILKTRHLR
TPSNFLLFNMAITDCVIGLLLQPLYIVARVLEQKDLKNVYCHIGILANYLTNTLPLALML
TLTAMSIDRFLAIKLMLRYRSSVTSSRVLSLLIALWSVVLLWGLSPIGVYRETFIAFLAV
VFSLCLFVTFTAYWRAFRGLRVHQARVTPINPDTNEAAVCINVRKYHRSFTTMFCVFLLQ
LIFYIPDICCKILQLTYGASAALSVAIVVADTFVFLNATANPLFYFWRLRDVRRASVRVL
KTCAVFKKPT
>jgi_Nemve1_24565
IMAALIGNFLVLWIVYKNRALRTIPNQFVVSLAVSDILMAAICAPPCLSVLIAGTRTFGD
FICQLQGFAIAALACVSLLTMTLVAINRYFLIVRPHQYRRIFTPLNTKLMILGVWLISCT
EPLPYLLSGHRYEYHAGKVFCFQVLEVNFFTLLGYVYVALPVIALTSLYFSVFRVIRAHQ
ATLRSLRKASVSVEDITVTRTLFFTVCGFLICWIPISIVDFIGFGQASWMLPRQVYLMYT
FLGQLSTTLNPAIYGVMNKTFREEYRKLF
>jgi_Nemve1_246081
MSSPPSTFNHSLISNGTNTSSSERSSASIHQEVRLVSLLLVVIIGLSLNLSVISLVIMKQ
VPRRNMNLLVANMALSDFLSLLLEPSYLLSNMTMGNLPWIEVSYLADVTCKFYAFMIDTS
TWVSNVTLLVISVERFRAVSSVAHVPEKRSVFIILLLMSWVLPGLLNSSAFVFCWATKIR
GTFQCLRVTTMQSELYAVATNAIFILLVVVILCLNFSIILKLVRSQEAIHIPEAQQQKRA
RRFRSATRMVLSSLLLFVLCATPLYTVLTIFRMEFLLGVPILGEWGVNMINALHVLFFVN
PAASPIIYFVFLGDFKKVLHKFCCRKMVIGQTNAQPGLPLA
>jgi_Nemve1_246083
MSSPPSTFNYSLISNGTNTSSSGRSTASIHQEVRLVSLLLVVIIGLSLNLSVISLVMMKQ
VPRRNMNLLVANMALSDFLSLLLEPSSLLLEITGNLPWIGVSYLADMTCKLFAFMVETST
WVSLVTLLVISVERFRAVSCVIHLTEKRSVLIILLLVSWVLPGLLNSGGFAFYGAKNIGG
TSECVRFDTMQSARYTTAINIIFILLVIVILCLNLAIIRKLVRCSQEAIHIPKAQQQKRA
RRFRSATRMVLSSLLLFVFCATPLCTLLTIKRMEPLLGFPILSEWSGNMINAVAVLFFVN
PAASPIIYFVFLGDFRKVLRKFCCRKKIIGQPKADYHLRNEEPEELYS
>jgi_Nemve1_246188
MIGPTSVPQAPTLNSSESATTPFKPGHVMLGLQITLIVIVMTFTVVGNGCIGILLKRFRF
LQTVPNILIGNLALMDFLNVVVNMPLFLTAVVLGHNTLGGRLGSAIIFTSRTAVILLHLL
NMLLMMADRYLIINWALYYGPWKSKKKVLLAVGLVWVAVFTVAIPWGFLVYRVDLEESPY
LVYHLAYFHMIGKYNCFVTYPALGGAIGIIALLSYKSIKRQGKVTIMKEDANVKYSLNVV
QAYSARQLNEHKAAITVAMTVLLYGVCLVPCFIYCSLMPNTFRLPSNRVEVWWVFLTCMS
FYIPGACCPYLYAIRSTRYRKALAMLLSRPNLKFSEKLYLPQGH
>jgi_Nemve1_246236
MVLSIITVPGNLLIAIAIIKDPDRNLRSPFNFFVINLVMADLIIGIVTEPAFVVYHVLEA
KRGRQLNAHLMFVHVTYFCSLTTSLLSIAALAVDRCNAITCSYIREANAGGNIRTSLAIW
FVSLSVPWLIYLTQFFLFAFVYVNTAILMSVVMILVSFLRVRRDLKEKILEWTSIREDAA
ILRAIKRERVLTNSFLVMLVSFCLCMTPAFVMAYVINFCDTCSCDVIHWLRDLHFIFPLV
NSAVNQFLYPWRMRNFRKAISSILRFNAVDLEFTISGTSADLNPLPSERTDLGTRDISGP
DQRRGTPILLSVTRLT
>jgi_Nemve1_24624
LSLVGNLLVIGVLYKNRDMRTVTNVFIANMAVSDLIFPLVVLPKEIARRYTGGYWLVHGV
FGNLLCKAVHFLQDVSTAVSLQSHLAISFERFYAVMFPLRARQSNNCCRIFTLVLTWLSA
MCFYVPYFITFRLVPFRDGYMCIHDWEPIFGIENTNDTQKKFFLTYLSVNYIIPLCVIIG
LYTVLFMKLRRRKVIGQDFARREAREEQQKRHIVKLAATIVFCFAILWAPMHVFYILYIF
KWHLRLPCGLMALHFSVFYIAWLNSATNPIIYFIYSHNYRNGLRNLIR
>jgi_Nemve1_246558
MNASLNGTSSPTLPSDPLWYVVLSWMLAGVIFVGNGTVMYLIITRRRLHITNNYFIFSLA
VSDIATGLFIIPATFTCKTVAQSGFQCDWAATYAVFNTFLFASVANVCSMTLDRYISIVI
PLRYFMYMTNKAVVWILIVTWGVPFLIAFIPLIWSYNPVLAPLARKIFDPIQILVFVILP
ICLMLLVYARIFVIARRISKQTSQTQNQLRYNDNNSNINGNVNRKERRERRNREGSVGVI
GAVIILFAICWVVPIYDSMCTVYNVCKNIPLHIPQTFLHINSAINPIVYALLKKDIKIEM
TRLFRSRSARLGGSWDRENSSYSTTAMTPKAAN
>jgi_Nemve1_24727
IVLSMLIVGVNSIVIYLFFTREYLQTKTNSLLVSLSISDLMVGVLGIPLNISCNALMLQR
NSQVCAAGTILYRLQGVSEMTHIFATTLERYIYVMFPMKYIHIVTAARVLYLVSGVWLIS
LFVALIPLAWQNPNEYFVETPSKNRLLYAAIYNVFGAVFFFLLPLVIMMISYARMFVVVH
RQIKEIRMQNYPRSSSQRPPVATEARAISIFALMLSVFTVCWSSWYIMAIMFYTGHHAML
PYELLDALDFLRFAVAFVNPILYTFLKRDFSRALRSLVRR
>jgi_Nemve1_247289
MDVSANKSSLCAEQPGGTFIAQAVFLIFILLLTAIGNGMVLITVSVNNRLRSSPANYFIA
SLAVSDLLVALVSLPLRIDQMLHNHNWCLSLEACALWIWSDMICSGSSVGNLAIISMDRY
IALSRPLHYRMQVTSQRAFAGIAFVWVYFSIWACLSFMNWTEFGTQSIFITTECTKSDPV
YYTVVLSTAFFLPLLIFIFNYCRIFGIARSQARNIAKSTRSSKLNQVSPESTAAQRSYAS
RRERNFKAAKTVALVGCCFIICWCPFIIIFIVSLWCVECILDLQKHTGLFMFIKVVFVYI
LPAINSCLNPGIYALYNREFRQALKETLFKMFGCDYFRKKDSREIPSISLQHTIGRSAED
PNTGTRVGYALNESYANDEEC
>jgi_Nemve1_247475
MDLAEGISTSLGTFFVIASLAILLFCIVLNLGVIVTVYSGSEPKSPIDFYILNLAVCDII
SSLFGTISVDNVNMQWNVGAGFCKVSYTMVYCCYSVAIVTLVAACIERYYGIRRPSRQTH
AAVCRKTHVTIPIIWLVSAALFVVYIYAYGVRVLTINGESKKVCDEVWEASSKKYFFLVV
PFLALMVLPLLVVAWVWYMTEQKLNAPRTQRSSGGNAVLHNKRRRTVRMLQFLVLMHYLC
WGPTIVLKLINVIGSPLRLYWPVWTILELAHYARPLTNPIIYYYLYSSFRKSLRAIVRAC
LPCFDIGRDSTKEGGQSTSSSYGSDGSRMYRYPDDDGNDYCTEM
>jgi_Nemve1_248131
MMEQTIDISSFQRQNISNHSEELRPNCVLPASPYITEPQAVKVTRLGIEIGAALVGIIGN
LLVTVLAPRGRKLRSADGLYVRSLAIADLGILTVNFSIAVIREQSPVHWPIGKEMCYFLY
PFSEVFHGACVWSIAAIALDRYRGIIHRRHQSAQSAKVSIAAIWLGSFGIFVVPLFFIVR
YVETECKEVCMFEWPAPLMHHIYIGMDAMLLYFVPLGLISYTYLIITAEIRTSSMLHKRM
GQQQSARKKEEIRRVKQNSRTARLLTHLVIVFTITMLPLNAFRLVVLSWDGFANHQLFLV
FFNIAVLGVVINSAADPIVYSIVSKDFISNLRCQCRSFKGFGSVMRKNRASASSRQTQL
>jgi_Nemve1_24822
LIVATLLSNSFVFFAVYSFRELRTVTNSFVISLASADVSVALLAMPAWMVTNVIQHRPGT
YEAYAFDLGTRWIDIFCCSASIFNATLVSFDRYLAINKPLHYRVVVTKYRAYKAIAATWG
AAMIVTAISFIQYRDNASTYGWAIFMFITILCIPLSVMGFAYFSIYQAAIAQLTKMASMR
LSTPLGRANSVNKAASANARRKRFYQELRITKTLALIVSLFVVAWAPYLVMVMVETFDLT
VVVPRPLSDIILWLPHINSCVNPWIYTGINKDFRKAFKTLFC
>jgi_Nemve1_248555
MHENNSTRPCLFLVYKPQSNRLARDAYIAAAAINCITMFPAIILNVLLMRAMSRSPALRK
PSTLLLYSVSASDLLLGLIVQPGYLAKKVGELTDNFHIYCKSAMLTYVVGNSLTAVSLLN
LTAIAIDRYLVVTSGIHYPRKVTKCRLFVIIAFIWTFAISIALGQIVIKRFLVLLSTAII
ILICVITSTLCYTKAMYTIKRQQTLMNAATRNNARTERYRKSIVTMVTVFIIFILSYTPF
CVSVVMVAAMGESAKSWSAEALCSVIAFTNACMNPVILFWRISEIRNAGRQLLAGLSLHT
GRAEESHSESMGGMSRVRMPAKTSTGV
>jgi_Nemve1_248556
MVESCDLIETSLRYVSFLRQVYIANCALNAIFAVIAITGNLLVLFSIWKCRLLSEPSYFL
LGVLALTDLAVGIIVQPLYVLYKTSEILGMASITCVTGVATNIFGNLFSGMSFLTVTFTW
VDRYLALHLHLRYKAMVTSSMYSKVITGLFMVLCLFVSFYQWKIGVAIIFSIIIVPVCLI
TSTVAYCKIFGILRRHVNVFHSEANLGEITDNARAESVLKYRKSVLGIVYVQVFFLVCYT
PYFVALVIRTILGVSPEWKLAWNITTTVIYINSSMNPCLFCWRMKDIRSAVIKTVKGFRG
PRDRSESRISRISPRDSRSNTLNPEYVKTKHDNQAQT
>jgi_Nemve1_24865
VVAIVLTILNTILAVFSTAGNAIVLIAIWRTSSLHSTSNYFIASLAAADLSVGFIINPLW
VAKSGLNIWENNHFLTIFTEFMSVQTLVTTTFNLAAVSVDRYVAVTNVFRYLEIVTKKRC
IILITFIWIFSLAFSALRFTISDPLLLPYLWIAVSVICYTIPFTIIAYCYYKIFKVAKRQ
SRQIEMTENSVGGTTRSNEEAIKRAKKNRKAAYTIGIIIGLYLVFALPSMIISAIQLLTP
DECLKLKIIRAWFWGALVSFSSSAFNPWIYAARNTEYRRAFQQVL
>jgi_Nemve1_24914
SVTGYLIANLAIADLGVGLLCIPFTVVFYELNFVWPFGAFMCKMICLQPLFLMASVATLM
AISIDRHQSIVYPFNPRISLTQGKLIIALVWLIGMLPAFPMLGVLELVETPRGPTCTETW
PDMDFGATINSKLSFAYTIASFVLTYAVPLPLIIILYIRIALKLREAIKDAADRPGFQAA
QQTRKIIKMLVAVVVCYALCYLPFHGMVFLNYSQVVENTPIVYLIQSYCQVIMYFNSASN
PILYAFLGDQFRNGFKKAIGC
>jgi_Nemve1_24947
TILMNSLVIVIIWRSSPLQTNTNILLASLAVTDLMVGCIAQPLFITREYFHLNGVPDCNI
GMAYSCIQFLAGGASIAHIIPITLERYIAIKYPMKSSLWITKKRLKIVIMASWLLAIYIF
ALTIVGFKAELKAGKLVRDISAFTVMLVTSIVVTLCYFNIFRISSHHKRCLFVLARTVRS
NEDKKRWIRENKAAKTTAIIIGMFFFSYLLPFAFVVLVNTHPDPNESSLVYALLTLSQTL
ALIISPANPVIY
>jgi_Nemve1_24997
SPIMSVPLMIYLGVVSIAGSIFNFIVLLVFLSKRHFLQVPDVFLLSVAISDCLACVIAMP
VTLLAVSNGSWQFDFELCKMHASLFYIFGLVSITHLSAMAFEKYLTLFKSTCINGYYLTK
GQAVKIIAALWGYSLVFSLSPLVGWGAYGLGPENMTCTLLWGASGAKDDTYYGAVFLGCF
FVPVGFILFSYYHIMCSAQMVMFAKIMKHKHIVFAMKLTLLIGAYFFAWLPYSVVSLLMV
LRVELQANAVIYSSMFAKSSFLLNPVVYSFITKR
>jgi_Nemve1_25017
SILGNILILLAIKRTRSLQSITSVFIANLAVADFLLAVIGMPFTMTSSITYDWIFGPFWC
KLNGMANSVFCIASMLSLAAVSIDRYFAIITPLKYPMLMTPRMAFMLVAWVWLQSLLCGF
LPIFGWCRYTYITNESICTAEWGSSIPYTMFIFGACFFAPLLVMFYSYYHILLAARRHAR
QMALKVGDIATPLKTAVAITLPSADNNAKRKREEREAKFKSDTKAAKTLLIVMGTFLFCW
SPHFIGMTCLLFPSCQWPDWFFATTTWLAMMNSGCNPILYGVLNRRFRRSFIEIICCGRK
>jgi_Nemve1_25025
PIMSIPLMIYLGVVSFAGSVFNFIVLLVFLSKRHFLQVPDVFLLSVAISDCLACVIAMPV
TLLAVSNGSWQFDFELCKMHASLFYTFGLVSITHLSAMAFEKYLTLFKSTSTNGYYLTKG
QAVKIIAALWGYSLVFSLSPLVGWGAYGLGPENITCTLLWGASGAKDDTYYGAVFLGCFF
VPVGFILFSYYHIMCSAQMVMFAKIMKRKHIVFAMKLTLLIGAYFFAWLPYSVVSLLMVL
RVELQANAVIYSSMFAKSSFLLNPVVYSFI
>jgi_Nemve1_25137
IILSLVGLIGNILVLWIVKKKRNEGKVIYLFIGALAVTDVLLLAISPIFEFPALVLGKWP
FSDLACQFHAFYILSLANASILLMAATAINRYFQVVRPNYYRILFTPSRTRFFICGTYLF
ACFAPVPYLASGEQYTFNPGKGFCFQKPNLKPASLSIYFSCSCSMLVLTACYFKIFKSIH
NHQARVTAMQQNSNFISGPSVQDIKVTRTLFLTVLGFVCCWTPVIVMDIIDMTRGLFSLP
RELYFLYFFLATLSSVINPFIYGVMNPMFREEYKKI
>jgi_Nemve1_25285
LIVITLAGNTLVFLTFLWRPSVRKPSNILFLNLCLADTTFALLVFPLEVVFLGYYPAWPL
GPRWCKLWQAVSLDVGSTQINTLAAISIDRCSFVKDPFKHRFXLTLHKAFTVCIVTWTLG
VVTGVFSLLFIVVPRQGRCDQLHVNNATAYTFTGLAANLVVPFVVIVVSYLKLQAIAKK
>jgi_Nemve1_25330
LITLVGNLLTLLILYRNKNLWTPTNLLIASLAASDFTFSISNVFPLGTGALSSREWPFSF
TTCQYQGFISIMMATQSTQTLGCMALNRFYRVVKPRMYPQVFSLRNTICVISLTWILAMF
APVLYLASGHKFVFIPAKAFCYMSLASGSITAFIVATYIGIPALLIGYCYLRVYLAVRKH
KANLFQANTTISPAEIKVTKTLVVTVLVFMCCWGPILIIDVIDVISGRWVMPRWVYILYV
FFSVISSSANPVIYVFMNPTFKREFLSIL
>jgi_Nemve1_25516
IIVCGALGNILVIMAYRNPRMKSVTNLFIANLAFADLNVVLINVPFNVLKLKLENWPFGL
VICKIVTSLLGITLSASVGSLIVIAVDRYRAIVHPLKPRMRTRHAVYILIGIWIAAILVA
TPML
>jgi_Nemve1_25593
LMFFFSITDITNIIGNTLVLAIVFGNSRLQTNTNIFITNLCLVDLISGILLMPMVMNALV
TNEAMAGRLCEFSAFIDAIYSTGSSLTIATIAVDRYHSIVNCLYYETIVTHKRTVLAIIW
IWVQTLVISICPILGWGTYSFDPHQLKCSLQLPDKHGFLYFLTSTSVVLPYTMLVFCYTQ
IHLVARRHARSMVAIQIHDTGRRIKSISSRKTKLVYLVVGLYSVCWLPYYSIQVLQSTMP
GLGIPSVVVTLATALSLLNGSCNPFLYALITSHYRVGLRRL
>jgi_Nemve1_25900
NVSVCCMVLFLKRLRTFTNYFVASLAVSDILIGGVLLPLNFSGIPGYPVSGYIISIVLVS
GVANLCAVTWDRYLAILSPLCYTERLRNSYKPVLVITWVFAILYSLLPLAWDANVASIYH
KCYLAFSMSVCVIAPYVFIVLAYIRIFQRLRKHMSQLKMFNISKQTRDGARRASIEGKTI
NVFLLVVSIFILSWAPIIYMTITEYIASRPDLIPHQLPFASLIIVAFASMINPFLYAFMK
RDF
>jgi_Nemve1_26719
MVTVTGVIGNILVILVVLLNKPMRTPMNYLLVNLAISDMLLLVFFSPTFIFRGAYKHPTG
RTGDVLCVLLTGESFAWMGGYASAYFLVAIAIERYYAVTRPHRFGASITKHRLKLLVFLC
WLFALCWNAIGFAVKRYDDKTGFCVARWPDPENSFKIYSLLCLLVLGVIPIFTMSFLYSQ
VVVTLWCRRDVVQVNNQESERKRRMKATKMVLTVSAIYTLSWIPELTV
>jgi_Nemve1_26815
FGLIGNLSLCAMIYKTRQLQTVSNFLVINLSISDLFRIILSLTISTSVLAKRSWIAGDIF
CQVNGFYTLFFLSSSLLSVTLITLNRYYLVVKPNKAKTVFSKRNAKVMVIFLWCLSLLSA
IPPVFGMGKYGFVAARATCFIEMGSTWTYTSLLVIVLIATPFSLMIWCYVKVYVAL
>jgi_Nemve1_2877
LAYVIVMILSLLGNVLVIAVVAKNRRMRTPVNFFLINMAVGDVLITVFFMPRMVTRILVG
LEWSLDGLAGLVTCKVCASMQEFCSSLSILVFISIAIDRFLAVRFPLKRIINKQVSLIAI
GVIWVSAFAMRFPVFYGLTLKRYGSKVYCVFNLETRRSIDTYYKFSFAFFYAIPLAVVIV
LYSAIMVTLWMHKRPGAFSSSQQRYQIQRTRKVMKMLIAIVVNFTLCWFLYLCLPIITES
RLISSARALCTLYYLRFFFSHVNCCLNPLVYLLFIENYRRGVKIIL
>jgi_Nemve1_2943
LSLFGNILICFVIIQTNGLRRNTTNVLIVGLAVSDILQALLGMPLTCGVLLTGKWXFGEF
LCKVQGFWLLFLGFVSLHSMALTALNRYFCVVRPEVYRRVFTRKSTLFMLCAVWVFALAS
VTLPQISEQVTFRFQANRAACFITLTEFAENIVYTSYSVICYIALPLCVIVVCYAKVYAV
IRHH
>jgi_Nemve1_30968
ILSVSGVLANSLVCAAIVKNRSLRVHSNILLQALSLNDLMIGLTSSNTILVSLCASDLLY
GLVTVPMQVACAVFMVNDLCIVTDTLVKFISVSTIIHILLITVDRYIFIVYALRYYAIVR
KRRVVGTLLGVWSVNAVITLVRLHWALRVDKIFNWFCLITFFFVPLLFTIILDAKLLSVL
RTQIRKIVQDNLLHIRKKQIIRTKNRERRAVCVYLVVVTTFILCWLPYFLY
>jgi_Nemve1_33192
LESVLLSAVLFISLSGNLLVFSTVYRKQRLRTISNMFVVALAVSDALMATLCMPYSLATL
VHGEWIFSESFCRAHGFFVLTLGQASLQTMALVSVNRFFRIVKTVQYPSKFTPRRTLVYI
LAVWCNALVGSTPPLFFSFRGYAFQPGKAMCLYRFEANIPYTAFIEVAYIGLPLTLITTC
YIAVLREVNRSNKVFSTQGNVNTEELCAHVKESKITKTLIVVFMCFAACWIPVTVVDYLD
SAYGEPTFNRRVYLMYGFLVYISSMLNPLVYGLASRSFRREYIAI
>jgi_Nemve1_33569
ISYIFICIIGALGNLLVMLATRKRRMRNVTNQFIANLALADFTVCVITIPISLVYTNLGH
WPFRSWLCKTMPYLQGITVSASVGTLVAIASDRFIVIVFPTKRKFRISRTWITVVAIWLL
SAAVAFPVHLYSEVTREMGDGLNVTSCIEVWPSQDGRKTYALLLFLVLFLLPMTAISLMY
AAIIYKLRTLHPTQEVTMRTHKKLVRMLVVVIVTFAVCWIPYHVTFLYLDKSDYITTEAM
NAMVLFSQWLMYTNSCLNPIIYILYNANYRREF
>jgi_Nemve1_33581
LSLFGNILICFVIIQTNGLRRNTTNVLIVGLAVSDILQALLGMPLTCGVLLTGKWIFGEF
LCKVQGFWLLFLGFVSLHSMALTALNRYFCVVRPEMYRRLCTRKASLIKLSVVWVFALAS
VAIPQFSKNISFRFQANRAACFITLVDFTVNMVYTVFSLVVFIAPTLGIIVGCYTKVYMV
IRQHKRRLRPAATVTRNRIISLEEIRATNMLFAIVLGFGSCWIPSILVELVDSSLPGGVV
PRELYVTYIFLAFLSCAINPILYSIMSRSFRRATMHALRSCCILGAVDD
>jgi_Nemve1_33779
TLLCVLSIIGNTNLFMIVYNNKTLQTTANYYILSLAAADLLVTSVSGPIMVAVIIHGDWF
LGERACVAFGYITITTFIAFVANLTMITVHRYIYIVHWKKYKLYFTTRRLVMFGASAWLF
ALTLSAPPLLGWGEYGYVHDQRYCFVLWSSNLFYMYFTVIICFFGPLLTMAVCYYKILMF
TRTLRKR
>jgi_Nemve1_33886
IKASGYLLVVVLSLIGNALVVWVIRSAYRMRTVTNYFITNVAFADLLTTVFNMMPTLFWI
IERKDPWSVGGTLGEILCKTLQFFQCVSVACSVFSMAAISMDRFFAIFRPLKRIITFKLA
KFIIALIWASSCLISSPLIYALKLEGDGEDVNCVEVWAPLFDDYTSPMVYTIALFVLFYA
LPLTIIAALYAVIMFRLWRRQTPGQNSTSNQSNKERTNKKVLKMLITVVAVFALCWLPLY
VRMFLVFLQPSNFPCGLPYHLDFITLFLGHANSSINPYLYVVFNENFRKGFKTIF
>jgi_Nemve1_33918
FALSFYIGVVGVLGVLGNVLVVAAFYRYRSLRTSTNTFILHLGLCNLILASMDLLFTLPS
TASKKWMFGLLACRFYGLTYHFFCYVSLNTLAIISLDRYWVITKPAIGIKITIKRALICI
AVSYVYTLVFSIPLFLQWESFEEKIFYTGCYLTTTRLTVKSLLYSIVHGVFLFLFPFGLM
IFCYGSIFKSVKRKGRYGVRLRSKKNKWIFAIQRIPHWRTARMIIVVIFVFLACWLPYVI
VSTCMSLGRRPQISLLTLEITLLVAKSGVIYNPFIYAALNLRFRTAFFEMLRCDKFLDRA
>jgi_Nemve1_34108
VIIIAAGVGNVLVCVAFSMSPILRKSPTNYFILSLAVSDLITATLCVPFDVDQTITNWRW
NHGSFACSVWTTVYLIAVPSSILSLLAVSVDRYKALRDPLNRFRQTRFMTRKKACIIIGL
LWTYSLLFAILPEIGWRLYENNVIDNVCYFNTPREYSILNSFLNFVLPVLVMCVLYLQIY
FIARTVKSTPRLVSDNSFSDSSDECERRRVQRCIRKRIKTTKNILLVVCTFFFCWMPFTS
FSLVSMFCTKCYYNAPEELSTIFLILGYSNSAMNPYLYAFRNQKYKETFSKL
>jgi_Nemve1_34191
MALYSIIFLLSMTGNILVISVICFTKKMRSSSHILILHVAICDLLTPSLSIPFDLAYEEL
KYKWIFGKAMCKILWPCQTYLTTSTTFLLTAICVDRYRALVYPFSQRWKGRRLYCKIASI
FAFAAMVVIPYMLVLNLSATSGIKDCVEEWPEPAFAYKQAYTMVLFLLQYAVPLVVMIVL
YSIALQSLSNANKTAVKYNHQNLEETRREQHFKVTKMFIIVVIVFAISMFPNQVLWLWVD
YGDFSNHPHFPVTAVVCRLFTYSNSVLNPFIYGLYSKEFRSGYIRAGKTLSSSRD
>jgi_Nemve1_34324
TATGLYIEPQPLRWTLRLIFIIVFLVGSVGNLVVCMAVIRRKRSRTSNNIFTFNLALSDL
LTVLIYVPTQMAAFENDHNWPFGNFVCQLAYVIIPVCLSASIATLLAITTDRYRAIAYPM
RPRLSGKHVRAILVAIWTVSIITALPLMFVAREVRPAPRQVYCDEVWPEGPYSRVYWIAI
FVIQYILPLGMICALAMLIALKVRRNSLKMIEKSSHVLAAAVRQRMKQTSKITNMLIALV
ILYAICMLPQHVVYLCMVYGDLLQFKYRVYVLRFANVFPMANSALNPIAYGTLNKEFKMV
FKKFFK
>jgi_Nemve1_34333
IAFYFVILIGSAVGNSLVAYIICSNRRLKTASNFLILNLAICDLLTPLVSIPFDFALEEH
EYTWLYGRAMCRLLWPLATLSATSSALTLAAISLDRYLIIMHPFRSRLTKRQVLFIVIGI
HFFSCVVVSPYVAFLNLEGSVCQETWPAQKYRKAYTVVLFLVQYAFPLLYMVTMYTMALF
QLYSITGKVRGNKMKQTFNRIVIIFMCFMFPNQFIWMQTDLGNGARDEKAFSKAVIICWL
FTYTNSVANPIIFAIFNNDFRSGFRKIFR
>jgi_Nemve1_34364
LILYAVVFILTVGGNIMVCIVVLKNKKLRSFQRFYNGYYLMSLACADLCVALLCIPFTIV
YYETGVWPFGAAICKMVPTLQVTSVSASIFTLTVMTYERYQAIVRPMKAQITRRKVFIML
VSAWLAAFVTGSPEIFAFQLAQNTTEHLPCNEYWPQPIHRQIYTMVLFSCTYLVPLLIIF
PAYVKMIITLKRSHSFNNSDRKARWRSLRVLMAVVMIFAISYLPQHSMFIALDFGHAKSF
RYFEITLKYMYLLIWVASCSNPIIYGALDEYFRQGYRRILR
>jgi_Nemve1_34518
VVVTAAYAIIFPVAIMGNFLAIYIVFRKKSMRSVTNLLLVNMFVGNLLVAFIIMPYSVSY
LYVQHHWVGGAAGSLACKLLHFAYALPIAASIFSLLLSSVDRYIAVLQPFKEIKLIRNTK
ASTTLIWLLSILFMSPYLYKFRAIKMADGNFYCMVDWSPADTVVASQIYFIVIFVFLYTL
PLLMIGTLYFRIGLKLWYRKIPGNITKNSTRAAEHAKWKVIKMLIIVVTVFAISWVPAHS
MHVLIYFDTQRYLGLPMWFKLMCFWVCHANSAVSPCIFVSLSEKFRHSFLSI
>jgi_Nemve1_34540
IIIAAVAGNLLVCAAICLTESLRNTAANYFIFSLAVSDLLTAVFSMTFDVEQILLKWYWG
HGSAICSLWTTAYLIMVPTSILSLLAVSYDRYKAICDPLDKFRETRFMTRKRAALIVSCL
WIYSFVFALLPTMGWRLRSDVINKNQCIFNTTVEYSLLNSTLNFYVPLFIMCVIYFRIYK
I
>jgi_Nemve1_34594
LAVFSIISGLIAFCGNSVVLLAIYKTQSLRTNSNLFIASLAGSDWLVGCVMQPLLVYKCV
KYSYFGDDLRENDPFKVATDFLWIQAILVTTFGLTAVSVDRFIAITMVFRYKTLLTVKRC
GYIIIFNWTFSFLFASMRLFLPEDKLSLLWLTTAVLSCGLPFAVTFYCYAAIFKAARTQM
RRIVTEATGKEGRRVEEARHRKTAWTIGIVITLFFFLWFPSLVIASINLTLNAGCTKKLF
AREVWLWVELVAYSSSSINPWVYSMRSVEFR
>jgi_Nemve1_34692
ITMIVLYTIVGVLAFVGNVFVLHVLRTRLSARRNVGFMFANMAVADLLTALIIIPKQITQ
AARNNLWFPGMLADVLCRACDFTVFTSIAASILTLTIMSLDRFVGIMLPQHKQTTLFHRA
SVVTPFVWITSTLLMSPIIVVSTSLPSSLYPDDPARCRQTWSVLGDVDLSQQVFYAFVLV
MLYIIPLVVMTTIYSSICFKLWIHRTPGETIPAVTRRVERKNRRVIRMLVIVVVVFAACW
LPPHVMHIYSAFYWREFSVNITRYNIDDIMFFIGQANSAINPILYIWLNSEFRKAFGRAF
R
>jgi_Nemve1_34809
LLLIDLVSLFGNSLLCLVIYRTKTLQTVTNLLILVLAISDIVMAILGIPFSVAVLIRGEW
IFGTHICRMQCFLIYFLAFGSLQTITIVAVNRYYRVLKPVRYKKVFTFKSTSLILFLVWF
VTAALLTIPFLAGAIVPDFSPSKAACVIFTKPGASKQAVIAVNVALVSIAAIIPSAVISF
CYFRVFRAVGNHFTRVKPTLRSHHRTQQSTNISEIKSTRTLFFVLLAYFICWIPVFAIEA
LQTFIMNWWLLPRSCHLLWTFCGCLSSAVNPFVFGLTSRSFRQGFKVLFRRVST
>jgi_Nemve1_34835
LAYATIIALSLVGNTVVIFTVCRNRHMKSVTNLFIANLAASDLLITFLGMPHQITELYTT
EWMFGTVLCKLVVYLQSVSVGSSVLTLLAITKDRFVAIIFPFRPRMSFKTAKTIIMLIWS
LSLGIMAPLIYATKVHNNQCTEDWTPAFDAKTAPRDYTVVLFVMLYAVPMLTMAVLYAII
VRKLWRRRRIGEVIPSASSKNEVSRKKVIKMLITVIMLFTFSWLPLHVFSFISFFAPFCP
DTSNTALYFVSLFLGHGNSAANPYLYALFNQNYRDGFKMA
>jgi_Nemve1_34948
VISSLLLGLLIVSENLFVCYIVYRFRRLRTYTNGFVASLAVSDILFGAVLVPLHVFVEHS
PVNSYLIAIILMVNIANLLLCTFDRYLAVLKPFHYATHMAKIFHKVIVLAWLVPIFVGLL
PLFWDTDPARMAHTIYLFCTLAIGILIPYLLILFAYVRIFREVQKQVRKLAKISLCDQYA
PSFKEKKKMASEVRVAKVFAVIAGIFVLSWMPLVFMNAADALHVPQVIPESLPVIAWYTL
NFSSMINAPIYAFFKSDFRRALKTILVCK
>jgi_Nemve1_35135
EVIAEIVIASVLFTLGVVGNGLVCFVIHKTKFTQSSMYFFMLNLAYADLLVCFVSIPLTV
FSTLPAPVFTNFPNIPCKLVRFIQYALPPASVAILTATCVDRYFHICVPFKNIITTSFTK
KMAAFCWIFSLLLTIPNFYLIETRKVLYEGQVVEFCAIRETSSDYSFGNGYLVARGLIGF
AVPLGVVCFLYYKIVARVWNSKGANINSRNRQRLNVIKSLLTVVVAFTLSWTPFSVTNKI
LLFDKNREMITGAEIITFWVGLSASVYNPWIYAFYNKNFRQ
>jgi_Nemve1_35482
AISLVIVLVNGLVILAIMLRRRLRMTTNWFILSLATADLSIGAIVMPSGYICNFHANCNW
PVLLAIFNFLIYASVTNLCVITANRFIAVAKPYRYANVMTTRSVRLLIAGAWVIPMVEXD
SIHFRSGSRSSVRLSARKTFNIISLILMEVLPCVAMVIAHVPIFAIVRRHSRQISSQKQV
RDREQGAHKHSHKREKSTVKAIAVVVFLFVFC
>jgi_Nemve1_35490
LYDTFPVIIAVGVIIMNSLAIALVVRVRKLRTVTNTILASLAASDLMMGVLGIPLYLSCA
ATYHASLCVSSAIIVRFISVSTVLHHCLVAVDRHLSVERAMRYPQLVTKRRVTCSVLIIW
GVALVVAVVQLSWFPSDVDVTEDMIHRIARITVIYDITCLVLFFGLPLAVMVYAYARLFV
VLRGQLRAISRDSLPVCGRNTQSQREWRALLILSSMVAVYVIGYVPYFLLN
>jgi_Nemve1_35687
ITGNLLVILAYRKNARLRTGTYTFLVSLAISDFLVGSVSLPLWIYGSFIGFRNMPQEVYI
FYICFDIFSALASTFHLTAVSIERFIAISRPFVYQTLTCRPYLISITLAWSLAFLLATLH
PRIIAANSVRLLYYQIHGITVFSLGYLTPLIIISAVNFGIFNIARTIVKRLPANHRESYE
NSVNSTAVNFIQRRIPKERKTAITLVVITGLFFLAWLPFFVVSMLSMYCLQTCFPQDNDT
VYMIAEFTKWCHYSNSAANAVVYAFRDVEMRRTFMSLL
>jgi_Nemve1_35931
FIIVAVLNLITILPAFFLNALVLISIWRTSMLHTPAMVLLGNLALSDLAVGIIAQPAVLS
WTALELKAAECEKTYCIFATLFGILSSFFSVVSGLSITTVAVDRFLALYLHLKYQSLITM
KMVTIVCIVVWFLAAIIGVSWILFGMETYNVIICSVMVICVTIILVCYFKIYNVMRKHLN
QIQVAPVNTPREDSTAFNVTSSLKYKKSVIFSLYIYFAFVLCYMPCFAAFAYHGITGDNR
FATFLKMSVTVVLMNSGMNPVIY
>jgi_Nemve1_36196
LVVYLVATRKRLHTNTNWIVLSLAVSDLAVSFAIIPSRIVCFRTKCDEILMKILYDIFIF
VSLCNLCCLTLDRFIAVMKPLKYNTLITHKVVVKMIVISWMFPTIVFCIPLIWTYGYSSD
ITLRQTADKIFYLTQIIVFMCVPCLVMFAVYAYIFHLALDHAQRIQDLEESVTGSRPSSS
YSNEARNTIKVFGVVYVLFVFCWIMSAYRTFTTFFQLGDVQKEVTMTSRLFLLFNSCVNP
IVY
>jgi_Nemve1_36686
QMRTFTSILLANLAAADFCFGLVESLKALTFQITTRNFKSGFFCRVTGYITFITLVVSIG
TLTVIAHARHSAIISPLRFRRHRSRCNIVFIVVSTWLTALVFTCPIVLLSRTTTGIGKRN
CAVSPVSLQYGIYHVCIGLLGILVPCSVTGYCYIKVIHKLWYPQSIIRASGHTVYRSRKR
LIKLLILMTTLFFTCWMALCVQQVLFIVDMYSDSLEITCFFLLHVNACCNPVVYSLHNPK
LRKCMNRLV
>jgi_Nemve1_41281
DHFTLCCYASIALPNVDCKAPNDEFSSCDDLMKDKTLQVCIWVLGISAFFGNIFVVAYRV
VVREDNRVQSLLLTNLAISDFLMGLYLLIIAFKDVQWQGEYFKHDLSWRVSGLCQLAGAL
SMISSEVSVLMLTMITLDRFICIVFPMRFDRLGFKKAISICILLWTFGTLISVVPTLGIE
YFHDKQLDIGFYGRSSVCLPLQLSSDRPAGWEYSVSFFIGLNLIAFMFILVAYIAMFWTV
RKSSAAVGSRNAKKEAALARKLMAIILTDFCCWMPVILIGILSLTGNFHDPQKLAYVWIA
VFVLPVNSSINPILYTFS
>jgi_Nemve1_41295
DHFTLCCYASIALPNVDCKAPNDEFSSCDDLMKDKTLQVCIWVLGISAFFGNIFVVAYRL
VVREDNRVQSLLLTNLAISDFMMGLYLLIIAFKDVQWQGEYFKYDLSWRVSGLCQFAGAL
SMISSEVSVLMLTIITLDRFICIVFPMRFGRLGLKKAFALCILVWTFGMLISIVPILGIE
YFYDEQLEIGFYGRSSVCLPLQLSSDRPAGWEYSVSFFIGLNFMAFMFILVAYIAIFWTV
RKSSAAVGSRNAKKEAALARKLMAIIMTDFCCWMPVIFIGILSLTGDFRDPQKLAYVWIA
VFVLPVNSSINPILYTFS
>jgi_Nemve1_41512
YGLIVVAGLIGNILVAAVILGNKSMRKSTNYFILSMAIADLLVILVTIPQKITGVMLENM
HRWIFKGTLGLVLCKTSNFLNDLATAVSIFSLILITFDRFFAVVFPLKYHIMSSTNCKCL
IALSWIVGSEMHAVYFYVFDIFSPRAGLELCVPIWKSKFQDPHLQKNYYLSMFCILAIIP
FGIMVIAYTLILVKLRYMSMPLGDSVTEKQRRQREQRERKVLRMAVAIVMSFACCWAPFN
VMAFLNFFVFVRDNDLCLKLRLSIFCGIPAYLFSALNPVIVFSFSENFRQGLKMYLSRLC
P
>jgi_Nemve1_41719
ITAIKVTCYVTLMILSLIGNCLVLSIICRNRQMHTTTNYFIANMACSDLIIPIFVAPTNI
IDILSGTNRIWLVKGTTGLVLCKVMYFLLDVSTAVSIQSLVAMAIDRYYAVSHPLKANQS
ARARALVIPLTWVIAAAVHAPHLYTFRLYEINSQLFCYSSWEPAFENVSTTKRYQMSLFT
LLYVLSLLLITALYARTLHLLRNRIIPGDVLPEQRMREDATTRGILKMTVTVVAAFALSW
LPVHVLILLLFYDWDWLIPCHMRGAWFAAFFFGYAYSVLNPCVYFLFNKNYRASFKALWE
SLCC
>jgi_Nemve1_41807
VLSMIGNVLVIHIVCTRKHMRTSTNVLILNMALGDLLLTIDIPFIVKWFFVHEKWFGGRW
VGGFLCKAAMSAQPGSIAVSVFTLVFISLDRCCAILCPLKKAMKGSVLKISIIGIWLASV
AFSAPVMIVTGVRETPNGVICNEYWTDYPMINPKAFISAYMVCTYLLPLVTVAALYAATA
IKLWSRKLPGNENLLAQQKVNASSKKATAMLITVVVVFAVCWLPLQIREFLKLNAPDLEI
PLRVDIVLPWIGISNIAINPLLYGIFSEKYRREFANILFCR
>jgi_Nemve1_41864
GNILICFVIIHTNGLRRNTTNVLIIGLAISDILQALLGMPLTCGVLLTGKWIFGEFLCKV
QGFWLLFLGFVSLHSMALTALNRYFCVVRPEVYRRVFTRKSTLFMLCAVWVFALASVTLP
QISEQVTFRFQANRAACFITLTEFAENIVYTSYSVICYIALPLCVIVVCYAKVYAVIRHH
KKRLRSATEVPQASQQRNASNNTARHVSVEEIQSTNTLFAIVLGFGSCWIPSILVELVDS
ALPGGMVPRELYVTYIFLAFLSCAINPVLYSVMSRRFRR
>jgi_Nemve1_41866
LVLIFIMSMFGNILVMLAFRAVRKLRTVTNFFVVSLAAADILIASFSMPIWGAYLLTGPD
WVFSLNLMKMWTCMDIMCGVASIINLSAISIERYLCITFPLSYHTTMTPKKATVIIFGIW
LFAFGMALLKYILWFWPSPNYELIIVISCFLIPLFTMCLSYKMIFQTARYQARQIALMVN
GGVRNFLLASEIRAAKTLAVVMGAFVVSWGPFFILNLVYGFCPECIGLEAIVVTKWMHYC
NSVCNPIVYACMNKDFRATFVSIL
>jgi_Nemve1_42080
VAILLTVLFLIIFVVSLFGNSLVIHTVRSTESMWVTVNILVVNLSVSDLIFILLHLPRNI
AHLYYAERWLPGTHGRSLCKLNHFVVGLTFCSSLFSILALSIDRFLAVVRPIQHKTLGSN
WLKKAVPVIWIISLALPIRTATDADTACVKNITVCVSAEVDYAFMAVVWCLYLVQLIAMA
VLYSIVVYKLWNRRILTGSGAVTRQTVTNQRTARRVTAMLITVVLAFAICWLPMVTLMTM
KATGLGAHMSIRHVNNIFMISHGALHPVIYFVFNENFRKKFRQLTH
>jgi_Nemve1_42355
LYALIATIGFLGNLFVCFIILQHRPVRRPMNWLFLNLAISDSTILVFLGFRHIITRAVSH
PHGPTGDYLCKFLTGGNIAWVGAVSSMCSLMCIALERFFMVFKPTRYLSLFRVVIVKRVI
GLSWLFGLLFNLPLFVVARFDEKISFCSETWPTSVASKAQQTLPDSQGAISRARRKITKI
VVTVSLIYCISWFPPLIDYVMMVFAPAQRHFGDTPHVAAVLMIVFNASVNPLVYTFQSET
FRKQIKVSLFCLRAENTVNPLGEG
>jgi_Nemve1_42358
LYALIATIGFLGNLFVCFIILQHRPVRRPMNWLFLNLAIPDSTILVFLGFRHIITRAVSH
PHGPTGDYLCKFLTGGNIAWVGAVSSMCSLMCIALERFFMVFKPTRYLSLFRVVIVKRVI
GLSWLFGLLFNLPLFVVARFDEKISFCSETWPTSVASKAQQTLPDSQGAISRARRKITKI
VVTVSLIYCISWFPPLIDYVMMVFAPAQRHFGDTPHVAAVLMIVFNASVNPLVYTFQSET
FRKQIKVSLFCLRAENTVNPLGEG
>jgi_Nemve1_42396
RTVNDMFIMNLAVTDLTLIFFIPLNIYDLLRTLPATVFTCHFVKPLMTVSFLVSIFTLTS
MAVYRCRVILNPFRPEMKDFWAFILVGLIWLSSFIVMVPMMVVTKPFKSGCKEKWPSFTH
RKAYTAALFVIQYLLPLMLIAVAYIRIGLDLNKAYFPTSFSFRTKHSEKQANLKARTKEN
KQVVKTLATIVIMFALCMLPGQVAWMLLDFGSEKQKQTAVVCIKFGVITSVFHSCMNPLI
YGTLTRQFRRGYVKYLSYLLCCCQSHS
>jgi_Nemve1_42415
MRTMANVFILNMAVSDLVVSVIDVPRKLQIAITMSYAYEVPSFDVVKVLCKILPFTRELS
YSVSSLSAVMIGIDRYYAVICPMEQKPRVLSPKVTIPAIWLISALAYSTNLYTYKATKKE
GAFYCSYRWHPLPEKEAEELFLLITFVLFVALPLVALVFVYSLIAVKMMNRSIPGATGAA
VNSHRVRGNNKIIRLSIAITTAFFICWVPYYVLLL
>jgi_Nemve1_43017
VFVLNLAIADLGVLIFSVPFGLVRTEAISWPFGWFGCKVLYPFSDIFHGVSIASITAIAV
YRYRGIVTGRSPDPHRTRKHAKLVVALVWVVSFLLLVLPLFFSMRYEKFNGDFYCFPKFS
KFLYFRLYQAELLLLTYIIPLCIILFTYIKIRARLQESIQLRLQIRQQSGFRRNDHFNEK
NFKALKILTPIVVVFALTMLPYNIYRFADIFFDTSGFRYMLLFFKFCVVAFICNSSANPV
IYTLISDEFRKAFK
>jgi_Nemve1_43034
RTALHYFLFNMALSDLVIPIVAVNRLLVELWTGSDSWLVTGLLGSFLCKFVFFISDVSPM
VSILNLLFIACDRFVAIVLPFQLNLLRSWVCHEIAFSWILACAYFAPYFYAFRLVEGKCV
MDWRPVFDHAKTREHYTGALCVLFILVPFALLFIMYSWITYKLRQSAKYKHNAGCGRHAR
RRKSTRRITILSFLIVLSFAMCWGAYFALLVTLNFAWRWDASLLPCYWGTFVFVAQFLAY
SNSAVNPAIYFMLMKDFRSCLKALG
>jgi_Nemve1_4350
GNILICFVIIQTNGLRRNNTNVLIVGLAVSDILQALFGMPLTCGVLLTGKWIFGEFLCKV
QGFWLLFLGFVSLHSMALTALNRYFCVVRPEVYRRVFTRKSTLFMLCAVWVFALASVTLP
QISEQATFRFQANRAACFITLTEFAENIVYTLYSVICYIALPLCVIVVCYAKVYAVIRHH
KKRLR
>jgi_Nemve1_43778
MRTTTNILILNMAVGHVIVTLVGCPITSMWIMDNLTWFGGLAGYITCRIRHVTFFVSCFV
SLFRLLFISVDRFLAVKRPLHHKATNSWLKYAVAATWLFALLSVESAMSISLVERGDGKV
VCGIQYARRMGIFMMAVFLVILVAMVFIYTWIGYKLWTRHTPGEQQGTVNQRNARTASRA
TRMIIATLLTFVVCW
>jgi_Nemve1_44501
MRTTTNILILNMAVSDVIVTLIGCPITVAWFWDGMLWFGGLVGEITCRICFSVFYLSCYV
SLFSLLFISMDRFLAVKRPLQHKAMKGWLKYAVSATWLVALLSVESAMSICLVERGDGKV
VCGIRDMRRTGIFMMTVFLVMLVAMVFIYTWIGYKLWTRHTPGEQQGTVDQRNARTASRA
TRMIIATLLAFVVCWSPSIALEIQGVVTPPSTPAFAYAILYFNGLINVCIYVLMNEKFRN
>jgi_Nemve1_49119
MNTTLEAIRSVQLAIIVPINLLGNGAVCGVVARTPSMQTHMNYLLVNLAISDMMVAVFMT
LDQVFLHGVATHPAGIAGDYVCKFVTGKLLSWVGSVASVFTMTAVGFERFYAIVHPLSNR
GRITKRVFWRVIIACWVFACCFNIPLVLVRVYNTEQARTGYLCRSNWPNVMLAIAYNIAW
LLFLGVIPLGIMGYLYSSIVKTLWFSGKTHEGEATQQVRLKARQRVTKMLIII
>jgi_Nemve1_50582
GNLLIVVSMAIDPHRQLKSSFNYFVVNLAFADLIIGCVTEPAFIGFHIRHPLLFLGYWPF
PDLVCQFYGFCIVDCAIASLLLVAATAVNRYFKVVRTNYYRNLFTPRRTKLLICGCWLLA
ALVPTLFLVRGERYHFHPAKILCVQQNRQEGVLTWYVLTWYVYIIVAMCTIVTSYYKIFR
TIRRHQTRVNCMQQNTTGPNIQDIKVTRTLFLTVVAFLVCWIPILIIDNIDDSLGLFSLP
REVYLFYSWIGAFSSVINPFIYGAMNPAFREEYKKIL
>jgi_Nemve1_50930
LIFVTAIIGNSLVIHVIKLDSRLHMPTFYFLVNLCAADIFTAVAYIPFYVVSVIQHSWVF
GEEFCQIHAFLISLGFNASLITLSLVSFDRYLAITSPLKYPLKMTGRRMRWLLVLSWVHS
IIWAAFPLVNWGEYMSDPHTHTCRPNWSAAGLISKSYVICMACFVFAIPVLVMIFCYAKI
FTAARVQVR
>jgi_Nemve1_52016
IVCFIVSTVGNCTVIHLIRTRMHMRNVTNILIANMSAADLLMTILVFPYLIKFYYIGSKW
FGGIAGSVTCTVVHSSQMVSIFGSVYTLLVISVDRCLAVMQPMKKYFTKTVTKWSIVLVW
LVSVIFSIPLMIALKVINDDTGYHCVEDWGKMDQSLYIIMFLLLTYIVPLGLIGSVYTVT
GRKLWGCGTAKSQENPLNRSNHESVRASRRKATKMLVTVVVLFALCWFPLQVRELIHVTW
PDTLRRIPIKLDMLLPWFGFFNSCTNPIIYVIFSDRFRREFKRVL
>jgi_Nemve1_52055
TCESPSDDFSSCEDLMKNKYIRVCVWILGLMALLGNMSVILWRILDKETNQIHSMLLLNL
AFSDLLMGVYLLLIAIMDTKWQGEYFKHDIEWRSGIGCQVAGILSMLSSEVSVLILTVIT
ADRLACIVFPFKFKRLKKRSATFTCTVVWIFSLVISVLPVAGLEYFYDKKGYFGFYGRSA
VCLALQLSEDRPAGWEYAVVIFIGVNLVAFMFMLFAYIAMFWTVKRVSRAVRSTSMSKES
AMAKKLIFIILTDFCCWMPVIVIGILSLTGLLLIQVYVWIAVFVLPVNSSINPILYTFST
>jgi_Nemve1_52223
TAVGFSHWLMILESVGLAIILVGSVILNSATCVIISRDSALRRKPTNLLVANLCVANMVL
TVGVIPFSLISLISDRHGTFLGPACTTNGLFSVASCGAIVLTLCCISIDRYIAVCKPVRY
RTIVTPRRALLMILITWIQAFLYGSLPVLGWSRYEYHPGTLHCSPAWTDGCSLYIFLSTT
GFAIPLTVMAVTYTRIFLEIRKHSRKINILQMRAKFPAQEGGATTVRTERRAQSQLPREY
KVARTGLILLLLFLFHWLPYLVVHSCSTRVDASEGVFHAVMWMVYLNGVVNPVTYALSNS
SVKAKLKLL
>jgi_Nemve1_52329
IVIATICTVASLLATTGNVLVIAAIFRSVRLKTVSNFFLASLAVADLLVGAVILPVITAK
TLMREWLSTYSLVFAIEILALQAKVASTFNLSAVSIDRYIAVTRVFQYEDIMTRKKCFTV
IACVWIGSIFIALLRLTVSDPVHIGIVWMVSEFVDFIIPLCIILFCYFHIFAIARRQNRQ
INAENTSTDRSRQLAKSTKAAFTVGIVIGVFFMLLIASFITVMVQFTSDPCGQVRMYKVW
AWVGPIQLLNSACNPLIYSIRSREFRSAFRKLL
>jgi_Nemve1_52556
NSLVLILVIKVKQLRVTTNYLLCSLAVSDLLTGLVSIPLFTSCNILQTLTICIVAENVLR
FTSISTVLHLLAITTDRYMAIMHSLRYYNIVTRHRGCWVIACTWLISTTTAFIQLAWNNP
SVLDNTHDEPPESLLRHEFRYDIINIVLFFAIPLLVMVFLNGKIFYEVLRQSSKIKKNFP
RENSKKAQSREWKAAILFTAMFVVFSSCWLPYFLVRIQHNLGNEMFEMTKLMEYIIIYLR
FITSFLNPCIYILGKNDFRHAIR
>jgi_Nemve1_52597
IGIAFTLVGNAIVLWIVYKNPSLRTIPNQFVISLAISDLLMAIIGAPPCFVALAMGKDPL
GPELCQLQGFLIVILARVSLQTMALVALNRYFLIVRPHLYRRIFTSVNTKVMIVCVWVLT
CVEPIPYLSLGYRYFFHPAKAFCFPDSRLHWVVLTGYAIVSIPMPILVICYYKVFSKIRR
HKMSFKQHQFQRNNTGPSVEDINVTMTLFLTVCALLICWIPIAVVDLIDFVRNSLGSMPR
LVYLAYLYFGQLSTAINPWIYGVMNKSFREAYLKLFRI
>jgi_Nemve1_52676
GNILVLVSVATTASLQTVPDLFIGSLAVADLLVVIVQQPCLIARVTLDGSLGQTFLDVLN
SIGNLSLIASVTSMFAVTIDRLFAIQRPFRYAVLATKPRALIVIAGAWGVCALLTVMAVL
LSEGESITGRLVLWGYVSILLVAIVLIYFYLFIVAQKHANNIVTVQAPSTTTTGNNKPVN
QKQERKAAKTIAIVVGVFITFWIPFLSFTISQASVSGTPAFMRVFYWVWSISMCNSAVNP
YIYCARSIRYRRSFWRLL
>jgi_Nemve1_52738
ARKLDSLVLCCYAMKESDDLVCESPGNRFSSCSDLLKYPTLQVSIWIIGFLALVGNFYVL
LYWNFLTPEDHHHRAHPKARVQSFLLTNLAVADLLMGVYLWIIAIQGVRWTGEYFRYDVQ
WRTGMLCQVAGAISTLSSEVSIVIMLIITADRLNCIVFDIRARPLGIKPARVICAFVWLL
FTIMSFLPMVFTSYFYDKSAALPYFGRSSVCLPLAFSSARPHGWGYSFAIFIVFNSAAFL
FILVAYVSIFLRVRTSSRAVRSTLKRDSALAVRVALIIVTDFCCWMPIIVISIMAFLNKF
HDPSQSVMAWIAVFVLPINSSINPLLYTLSNPHARQ
>jgi_Nemve1_54070
VSMLTLTAMAAFRCKAIVNPFKAKFSNKTVYLTIVSLWVIAFVCVIPLYIVLKVVDGQCL
ELWPSQSLNKAYTLALFVIEYVILMFVIIFSYTRIVFYLRRNKIPRTCLNESGRVSQKRR
KDDQEVSKSLVVIVILYTILTLPHHLGWIFSEIFGLKDVAKVIFQFSGTLLLAHSCCNPF
VYGSFARRFRRGYLRCLTRILC
>jgi_Nemve1_55099
SAFTLVAIAMERYYAFVHPCGHQLTKRRLTMIIAGSWIYAIVTNIPLFIVVGYENHGDEF
NCPEKWSNQTIRKLYTVGVFVLFGVIPIVMMTILYLRVIKVLWEPNILPTQEEIVKKRRK
ATKMMLVVTVLYFVCRLPNVILYMLWPYKDFYGSFRVSYVISIILVGLNSTMNPFVYSLH
SSRFKEDY
>jgi_Nemve1_55551
GNVLVCYVIVRNPDMRTVTNAFLLNLAVADVLFTVISVPPLLGIEISPDYWVFGEGMCKT
VPFLNTVTLSASIYTMVALAFDRYHAIVNPFRAKIYHTIKRTLLVITLIWLFSIAVASP
>jgi_Nemve1_61476
ILYALVITATIVGNLLVCAAVVVNANLRHVVSSYFIVSLAISDLATACFSMPFDMEYLIT
SGLWPRGEDFCIVWTTVYMIAIPTSILNLLVLSIDRYKTLKDPWDRFRESPFITKRRAVI
AILVLWGYSLAFALVPITGVKHYPSSLYQGTCIFNMAPIYSVVGSFVNFVLPMLIMCCMY
YKIFRIAHTKYRMPSRPKRDMHQVMQLPAMNEESKSPPDAEKVPPAVNNIRNSTKLRSRK
KSAKKNNNSPEKAGLENAGFEEKPMNFGSMEDLTIRRKKYFVKNAKAARTISVIVGAFLL
CWGPFVLFSIVMNICWMPCAMAVPYHVHHVFLLMGYINSMVNPLLFSYQNHQFRKAYWKI
>jgi_Nemve1_61644
ITFLSTGVVGNILVCVVVYKNHRMHTAMNMFLVNLAVCDIFVCVFNIIFTLIYFQLQYWP
FGLVWCKMLPTLQITNISASTGSLVAMTVERYRAICMPMSNPISRTHAKLAIALAWMVGF
FVALPEVGAYTLTGEYGCGEQWPIPELQKIYSMFLFIAIYVVPLLMLLPAYIRMILKLWI
VQEEVTVASSGISQDPQSIKRRRNVLKMMAIVVLSYGVCLMPYHAAFIWHDYGTGIITPW
FWILLCYTQIISWFNSCVNPVIYWFFSEQFSKEFNKILGCNKLKRL
>jgi_Nemve1_61697
LIVMGNALVMYVILTTRELRKREANYFVVNLSFADCLVGMTVIPISVGVLLQPSNIIQHK
NLRDFLGFAIFFFCICSIMSLTVLSLDRYFAITTPFRYIEVLTTRRAGMISSSVWIYSIV
CALPPKFGVSSYACFIPNLDTCDFEDWSGSTKAVIFACLVLGLTYVLALTIMAFAYWKIF
KVARTHARKIKGQNLVNPECKTTSFVQTRVFPKKSTGKGSSMLSKTQIGKSVMRTGASKS
ETRKNHLTVIHNPKRVQNNYQELKLESISERINAEARKRRRLSRDRQTDIRIAKGFLVVI
GAYFVCWTPFCVGLAVDIVTREKRTDETLSLVFLWCGYANSLLNPVIYTWKYRQFRQALW
KAWC
>jgi_Nemve1_61967
ITFIAFFGNAIVIHIVATRAYMKTTFNFLIVNMAIADLLVSVMVMPLQFLYYGQQWISDW
IGSVTCKWVNFSGTLSITASIIALVAISLDRYFAIIHPFKHLPIIRNTKLITSFIWIVSA
LFNVLYLVLFEVNLGRKSGVWECHMNWNTISRDGKEQFEFARTYFMATLILLYIVPLVVI
GTLYVLIGRKLWSRKIPGVTTANVKRYAETSKRKVLRMLIIVVVVFALCWLPAHIMHIII
YYHSDIYFQIVQNTPIVESIVFFLCHANSAINPILYVVLNKKFQREFINVMSF
>jgi_Nemve1_6197
VISILGNGSLFIIVYKKSALHTVCNYYILSLATADLLVSTISGPVMVTTILNGDWMLSDD
ACKVLGFITIITFIASVANLAMIAINRYYYIVHWKSYKNCFNNKRAVAYGAIVWLFAILL
STPPLLGWGQYGYVKEQSFCFVIWSANIYYMFFTVIICFFGPLGTMVFCYYKILSFTKAL
KARLHKDSEKNDDESRPKSSFKNSMRGISPAETKITNTLLLVVVCFVMSWSAFAFTIFLN
VYLPGKVPRGINKWSLILGYLNSMMNPAIYGIRNPTFKDGFSEL
>jgi_Nemve1_62279
VLMLLGIMGNILVAIATYQRQIRTLPGTVFIRNLAFIDIGGSASLVFMLVTMVCRGEWVF
GHVGCEVSGVLVVFFGTSTLQALWVLSLNRYFKICKPAKYDRVFKSKMRAVFLAIPWVTP
TIFAIAPVLGWSSYQXQVSKCVCHFHFRESISYTVTFLVMFVGAPLGLIAFCYFGIYHAV
KVHRVNFRNSITFSTHVEDIRSAWIILVVVITFVMCYTPASTVNTLELASVHVRPLADLL
SIILVVSKHAQNPLLYGCLNRRYRHVFVRL
>jgi_Nemve1_62323
IVFAVLYFAIDIIGVTGNALVIFVVKRNRSMHTTTNFLLVNLAFADIFTLLTCPRNGYWL
AVMVNQPVGVAGDYICKFFTGNALVGITASVSSLTLTVLAVERYRALLKPMERKYSVSME
NVKFVMAATWGISILVNIPDFLKNKYSDYYGKCICPFSLELVQPEFTHVLCTVLFLGVAP
FLILSFCYIQIVSGLFLTKKICSEVTGNSSEIEAKKRLARLLISVTLAFYVCYISYGTYF
LYLLFQDRVIIIQKYDIHYIVLKTVEFTLVCSSCINPILYGFQSSNYREGFK
>jgi_Nemve1_62354
NFPIPTGIAGELFCRIVASYFLVFTLGIVSVYTIMCLALERWFAVSRPSRYKASFRRERV
LWVLLAIWIFSCLLNTPQTFEMKLGPDGQCVWIVLTEGTLRQVVAIIEFNGKFFIPLCVT
TVSFISLLLKVRHSPALFHTNHGSAGMRLLRMCIVTAAALAICWFPNQFYYLLFKFDLTY
MDTPLHHFTVAMCMGNSCVNPFIYCATNRGYRERFLALIC
>jgi_Nemve1_62571
NTLVCMVVRRSKRAQTPMNNLIMSLAMSDIFIGATIFPRHIINNAFVHPGGKQGSALCKL
VTGGGLLWISVTASGLLLTAVAFERFFAIVLPHKKRLRITNRKLRWIVSSVWMFAIASNL
PSMLVMEYNEDLNFCTEVWPVWVSPKAYVSVMFVVGTSSVLFMYILLRARTKVTKMLILM
TVIHTVCRTPNYTFYLLSYINPDVQYGSASYSSTVALILLNSTSHPFLLCWQMESFRKGV
WQILQSL
>jgi_Nemve1_63051
IVGNFLVLLAVYRNPNLRKTQVLYVSALAVADMSMNVVLGPPAAYGLAMGNEDFGKVPCV
IIAILGCTSGTYTYLIICLMAVQRYSTMLNTRLHSTLFTRRKVKISIAITATGTLTFIVI
TGISSDVQFHPGFACCLAHYEKVDKVPVWVMLSLISIPALISHFCYIRVYLATTNLAGFS
SCINPIIYAALSRPFQQEFGK
>jgi_Nemve1_63231
PTGLVGDFLCKFVTGGGIIWIGATAEGYTLITIACERFFAIVRPHDARARITTRKLRWIV
PLCWAVNTAVNLPSLSSLAYNQELDFCQESWPNXVNPTAYVGFVFVVGVSSVIGMFVLYS
FVLYSLWKKQNNVNEVSRNARIRARKRVTQMLAVITVCHAICRVPNYTFYLLVYASPGAI
YGSLVYNITVLFILINSSLHPFLLCWHMRTFRQGL
>jgi_Nemve1_64982
IIISILGACGNSTVIMVVVMNKRLHTFTNYLLVNLSVADFLVSVVAIPFRVIHGHDSGEV
LPPCHVTLGLTVLFDGASRINITLIALDRLIAIKWPFKYRQLSTIKVLLSSVVCVWIFGV
VFGLLPVNGIGLNSGETRKEMCFFHSSLSDSYVYSYLVLFCILPLVIVVPVNVFLFTASY
KQM
>jgi_Nemve1_78890
NILTILTFVRNKRKKRKKSVYCLMNLALSDLSVGILTIPLYVSYLAEAVIKGNSSDTMLA
LSVDVIYQFTASAANFSLVLVSLERLYVTLYPLQHRKTRTRSYLISIALTWLIALGITLI
YYVFKYELKAPKAIFYVLLPVLLVSLVLICLSYAVILVKIRRRNGSCLAMIAKGQRQERK
LAHTLCIVTATSLATWLPFTIMQIMSIKGTSAMSSDTVFSVLLIQCSNSLVNPIIYALRI
REFRNTLLQLLRCKSS
>jgi_Nemve1_79076
VYVLTFLVGLLGNALVLIVVYGKHSRRTVNDLYIMNLAVADLIFIAFLPLYSFNLFQRVI
MYTPVCKFVLPVMTMTYFVSIYTLTCMAIHRCIVILNPFKPEMSHRKVYLCILVIWFISL
VFVLPMSVVSIADATGQCIESWPSQKHKQAYTASLCMLQYIFPLSVITVAYIRICFDLNH
ERAPKHERHAQHHQFHRENLQIIKTLATIVILFAVCLLPGQVLWMLLDFGSKDEKSLQML
FSMSIILSAVHSCLNPIVYGTLTKQFRREYMRYL
>jgi_Nemve1_79441
DNECLEPSCVHSLSARIAIIMSLGVLFLAILGGNVLLCYVIISKGRHGRNTTIVSILHLS
VIDVIFTICSMPFMVVQLYIQNSWVFGKAMCKMVSFTQSACVIASMLNLSIISIERFSAV
FFPFWTIYRRKIIRIGLIATWVIAIGFSSYYLTVKDTMKFAGKTYCFENWSSEKERKVFV
LIQSALFYFLPLEAQSNERYHSPLRMHLRKKARNTLLLIVALFALCWTPYQALMLWFETS
AHVRITPLTQRLFTASIWLMYLNCACHPLVYGFMSARYKK
>jgi_Nemve1_79851
LFAIIFIVGVVGNSLVCLVIFKTPNMRNTRNYLIVNLAIADITVALVCIPFDVVIRVYGD
TWVLGAAMCKMVWPSMTFVATCSAATLAAISFDRYRAVVHPWKPRLSMRQTLAVIVSTWL
VSFLVVLPYILVLGMDGHSCTEFWLKDIHRQLYTVFLFVFAYALPLVIIAFAYSRVALKL
REQSNRIEKNKLASGIPSSSKYNWITKMLVTVVLIYALCLLPNQVLWLWMEFGTGNEFEH
MNTLLTFTGMLVYINSIVNPFLYAGLNDEFKKGFARLLCCKGKYLKSIA
>jgi_Nemve1_79984
AVSIIQAVAMIAMIVVSVLANGVVCHCIIKTHSLHTITNSFIFNLAATDFCLSALCMPFA
LVSCITKQWVFGKTVCVVSGFLLSMLCIASILTLVLVAIDRFMAIKYPLKYTLYVTHRAC
AFMLAYVWFQAAACALLPALGWGSGYVFVEQESICRPEFGTPSKDNGFTSFLFVSSFVIP
FSILISIYLSILWTARKQFRQVHHAKIHLENAGTTDNNTAAMDEITSATNTTRGKKMDRA
SRRRYRARGFKMVLMIVAVFLVCWSPHFILIFYGSLYQIQFPAAVKAVTTWLTFLNSSFN
PFLYGFFNARFRSSLKRVFGDKLLCCRWRHQDD
>jgi_Nemve1_80429
MGRGRVCSLLLAFLLVAFGAAQPDVCKELCSCSLDAVHCSQLTVFPPIRTFPANISTLTI
SYSPKAAIRIEELAELPYLTSLNLVYNKITNVSKFVSSNLRVLNLDHNQIESVEPGAFDS
LENLLDLSLANNKLKSFPVFRKRSSITRLFVGGNIGITSLDKQSLYNLPRLQLLSLKSSG
LTSLPYAIFRRNKELQALLLSRSVSLTTINEYAFDGLKTLTKLDLSYTRVTTIPNQGLEY
LEKIYLKGVPDFWVLPATLWNIREVHLDQYNSFLCCAFYLQRGTPDCTYLSGQTGDVPTY
LPITDLETTSSTSTNAATSPTRFGTPSSGFGTPPSGFGTPPSGFGTPPAGFGTPPSGFGT
PPSGFGTPPSGFGTPPSGFGTPPAGFGTPPSGFGTPPSGFGTPPSGFGTPPSGFGTPPSG
FGTPSSGFGTAPSGFGTPPGGYGNRSTPYRPIITLPPGFHNVTSKVHSTIPHENKTNASA
YRCPDTRPLVKCFPKPDAFHPCEDIMGAAWLTTFSFLVGGMAVVANFVVALVLLVSERRL
NVTRFLMCNLAFADFCLGLYLFILTCVSMDTHGLYHNYVRRWQYGAGCKLTGFLAVFATE
LSVYTLVLITLERFYAIVYAMQLNTRLSMRMTVRAMAAGWVAAVLLASLPLMGASSYSKV
AICLPFDVSTTGSIAYVAFLLFLNGAAFAFVLYLYMRMLMTVISGGDMEGAPKRDDSKVA
KRMALLVLTDFVCWAPIAFFGILAAFGTPLIDVTASKTLLVFFFPINSLCNPFLYAFFTK
AFKRELFVLLSRCGFCRRRALKYSGTLSSLMYSRRK
>jgi_Nemve1_81082
SAYVLIIVLSLVGNSTVIYVVLNHRARSMTDTFVANLAASDILITFTGMPNMITEQYIRH
WVFGPIVCKLVVYLQSVSVASSVLTLLAVTIDRFISIVFPLRGRIALSKAKYIVAVTWII
SLSIMAPLIDAQKAKQFPDGMYYCIEEWQPPFNPLEAPKSFTVLLFVVMYVAPLLTMAVL
YCAICRTLWKRTSPGARITRTETHLQRSRKRVLKMLLAVTLLFAVCWLPLWIFQFIMFFS
PQTFPCFSKPFYFVSLFLGHSNSAINPFLYSFFNANFREGFRRA
>jgi_Nemve1_82035
VFMCLLIVASLLGNTLVCTLVARSQRLQTNSNFFVCSLAISDILVSVTVIPFDIVYWIYF
PRWPLGGYLCNLWNALFFVFLSASVLNLLAVSADRFIAVVFALRYESFVFPRVVKYSLVA
IWGYSVGIGILIFFILVPPRDEVYSFEMNPLLHGYLLVGNVLAPFILMTTFYFKIYLIAR
GHAKRVGMKGKSVCDLIGRELRVAKALGIVIATFVLCWLPFEVINVMILLDEGVETCAVE
VADTVFCWLAYLQTALNPVVFALTNSEFRRAFCRMFSPQFHGNSSSSLNSTNKQTEQREN
SARQGATNEKPDIVIARL
>jgi_Nemve1_82312
MAFYGDSATAQIALTTFFSFLVVTDLIGNTLVILVIVTNKTARTPMNFLLINLAVADMMV
AIFIAPRFLFMNAINHPEGLAGTIICKLITGGNFSWTGGACSVFTLVAIAFERYYAVMYP
YNDKGKMSIKKLRYIFIGVWLGAAVLNLPLFLTIYYEASKHFCFEYWPPDLPWLPIAYAS
VWWAAAGVFPIFSMAFLYTRVVYNLWFKRSESGNPAQQAVIRYRKRATKMVITVSVIYAF
CWLPILTTYMLSYAHPQFKYGDVTHIATIGLSTLNSSVNPLVYTFQNVRFRKLLKDLVCC
KQSRNRVDTSGTTNTSHTARKRST
>jgi_Nemve1_82495
ILGNLLVIIAFVTTTKLKTKTNYFIVSLALADLLVGSFAVPVWTYILVMRDFRNPYYKYF
TMFDMVSGVSSILHLTCISLERCYAIVAPLKHRRITKGVLAMGIALSWGLAVLSIVVKHL
IQRWRFAPLVTTGVFFLAPLVFIVLAYVGIFLTARKSLNSHKGHSLKKELQIAYTVALVT
GVFIVCWVPFFMITVIYVFRPFSWFVWDLRVLILIKVLHYGNSAFNPLIYSVRNKRFNLA
FKRILRQMT
>jgi_Nemve1_82546
VVLSIICAVAFFGNAAVLVTVACYRCLHSATYILLVSLATADLLVSVFSMPWRIHQTVRN
NHWCLGMELCAFWIWIDSFACCASITNLAAVGVERFVAIKSPLRYHSLMNNGNGFRIVCF
VWLYSIIWASLGNLNWSNPGNAVFKTTRICGKNDPIYYTVVAIFAFYMPLLIVILTYSYL
THIARVHARALQNLVSPEPGRPRSSTLTRDRIATFKREIKATKMMAGVVGAFFICWFPFF
VLVLKSLWSPSVIHPVIAEFNSVLFVTILPNLNSALNPFIYIAFTRELRQ
>jgi_Nemve1_82721
MALQTSAYGILILLSLAGNSLIIAAVARNTNKRMRTVSNILIVNLCVADLIVTLCNMPGK
IAQIHIGQIWLVKGMFGYVLCKVMGFVPYIGATVSAHSFALLSIDRFAAVFFPIKRPITG
KVVTVLITLTWIFVFGFYFVYLHSSEVEQYQNITKCSLNITKVFHTEENFNRFVCAEFFV
VTVIPLFISAVLYTATMVKLFKRRIPGMVTPANASYTLRVNRRIMKMLVTVYAVFFLCWC
PSWIWVITCLFVPSPHGKRAICTSTQYHIFRFIAAYSNSAITPYLYLIFSENYRRG
>jgi_Nemve1_82933
GISIFLGNSLVCYVLARNTRLKTTPNMLVANLAVSDILMAGICMPLSLGVSLTGTWHYGA
VVCDAQGFLIFSFGIVSVWTMCLIAVNRYIAISHPFLYTKTFTASRMRITIIFLWLLPWL
ATIPPFVGWGHYAFQPGKVLCMYPFNVDLTYTFLVQCLFIAIPMNLILYSYSKCYFAMRA
NNRRVAGMMTSGDQADARRKAQEARATRTMMVATAGFIMCWLPVSIIDFVDAFTGLSFG
>jgi_Nemve1_83028
[truncated: 165,598 more chars]
