# Supplementary material for: Gene expression alterations from reversible to irreversible stages during coral metamorphosis
Source: Zoological Lett. 2022 Jan 25;8:4. doi: 10.1186/s40851-022-00187-1 (PMC8787945; doi:10.1186/s40851-022-00187-1)
Supplement: Supplementary file 7 — Additional file 7: Supplementary material 1. R script for calculating z scores. [file 40851_2022_187_MOESM7_ESM.r]

#Ishii et al. Supplementary material 1

library(tidyverse)
tpm = read_table2("all_gene_TPM")	#import an TPM data file.

z_tpm = tpm %>%
  pivot_longer(col = -gene_id, names_to = "key", values_to = "value") %>%
  group_by(gene_id) %>%
  mutate(value = scale(value)) %>%
  pivot_wider(names_from = "key", values_from = "value")

write_tsv(z_tpm, "z_tpm.out")	#export Data to tsv.
  
